# Supplementary material for: Spatial distribution of metabolites in the retina and its relevance to studies of metabolic retinal disorders
Source: Metabolomics. 2023 Feb 6;19(2):10. doi: 10.1007/s11306-022-01969-6 (PMC9902429; doi:10.1007/s11306-022-01969-6)
Supplement: Supplementary file 1 — Supplementary file1 (XLSX 469 kb) [file 11306_2022_1969_MOESM1_ESM.xlsx]

## Sheet: Table S1 Legend
BIOCHEMICAL	metabolite name
pathway	pathway
super pathway	super pathway
cluster	cluster of effects
MvT_logFC	logFC macula vs temporal
MvT_p	pvalue macula vs temporal
MvT_fdr	FDR macula vs temporal
TvP_logFC	logFC temporal vs peripheral
TvP_p	pvalue temporal vs peripheral
TvP_fdr	FDR temporal vs peripheral
MvP_logFC	logFC macula vs peripheral
MvP_p	pvalue macula vs peripheral
MvP_fdr	FDR macula vs peripheral
cluster_path	cluster of effects of the PC pathway
NMetabolites	N metabolite in pathway
MvT_Direction	Enrichement analaysis direction
MvT_p_e	Enrichement analaysis pvalue
MvT_fdr_e	Enrichement analaysis FDR
MvT_p_em	Mixed Enrichement analaysis pvalue
MvT_fdr_em	Mixed Enrichement analaysis FDR
TvP_Direction	Enrichement analaysis direction
TvP_p_e	Enrichement analaysis pvalue
TvP_fdr_e	Enrichement analaysis FDR
TvP_p_em	Mixed Enrichement analaysis pvalue
TvP_fdr_em	Mixed Enrichement analaysis FDR
MvP_Direction	Enrichement analaysis direction
MvP_p_e	Enrichement analaysis pvalue
MvP_fdr_e	Enrichement analaysis FDR
MvP_p_em	Mixed Enrichement analaysis pvalue
MvP_fdr_em	Mixed Enrichement analaysis FDR
miss	other info
mis_Macula	other info
mis_Temporal	other info
mis_Peripheral	other info
imputation_method	other info
prop_imputable	other info
COMP_ID	other info
PLATFORM	other info
CHEMICAL_ID	other info
RI	other info
MASS	other info
CAS	other info
PUBCHEM	other info
KEGG	other info
HMDB	other info
SUPER_PATHWAY	other info
SUB_PATHWAY	other info
PATHWAY_SORTORDER	other info

## Sheet: Table S1 (Primates Results)
Metabolite Info			Differential Abundance By Metabolite										Pathway Enrichment Analysis											Pathway Mixed Enrichment Analysis						Pathway First PC Analysis										Missingness and Imputation
BIOCHEMICAL	path	sup_path	MvT_logFC	MvT_p	MvT_fdr	TvP_logFC	TvP_p	TvP_fdr	MvP_logFC	MvP_p	MvP_fdr	cluster	NMetabolites	MvT_Direction	MvT_p_e	MvT_fdr_e	TvP_Direction	TvP_p_e	TvP_fdr_e	MvP_Direction	MvP_p_e	MvP_fdr_e	cluster_path	MvT_p_em	MvT_fdr_em	TvP_p_em	TvP_fdr_em	MvP_p_em	MvP_fdr_em	loading	MvT_logFC_p	MvT_p_p	MvT_fdr_p	TvP_logFC_p	TvP_p_p	TvP_fdr_p	MvP_logFC_p	MvP_p_p	MvP_fdr_p	miss	mis_Macula	mis_Temporal	mis_Peripheral	imputation_method	prop_imputable	SUPER_PATHWAY	SUB_PATHWAY	COMP_ID	PLATFORM
N-acetylaspartate (NAA)	Ala, Asp Mtb	Amin Acid Mtb	0.598	3.63E-02	1.02E-01	1.209	6.10E-05	5.65E-03	1.807	1.04E-07	1.48E-06	Steep_enrichment	6	Up	4.63E-06	7.64E-05	Up	3.79E-04	4.17E-03	Up	2.78E-10	9.17E-09	Steep_enrichment	3.93E-02	9.97E-02	6.59E-02	2.00E-01	2.44E-03	4.25E-03	0.52	1.058	4.20E-04	4.62E-03	0.823	4.05E-03	6.78E-02	1.882	1.08E-08	1.78E-07	0	0	0	0	NA	NA	Amino Acid	Alanine and Aspartate Metabolism	22185	LC/MS Polar
asparagine	Ala, Asp Mtb	Amin Acid Mtb	0.887	7.45E-04	7.16E-03	0.77	2.24E-03	3.20E-02	1.658	4.06E-08	7.18E-07	Steep_enrichment	6	Up	4.63E-06	7.64E-05	Up	3.79E-04	4.17E-03	Up	2.78E-10	9.17E-09	Steep_enrichment	3.93E-02	9.97E-02	6.59E-02	2.00E-01	2.44E-03	4.25E-03	0.838	1.058	4.20E-04	4.62E-03	0.823	4.05E-03	6.78E-02	1.882	1.08E-08	1.78E-07	0	0	0	0	NA	NA	Amino Acid	Alanine and Aspartate Metabolism	512	LC/MS Pos Early
N-acetylalanine	Ala, Asp Mtb	Amin Acid Mtb	1.235	5.08E-04	5.54E-03	0.241	4.49E-01	6.49E-01	1.476	5.51E-05	2.66E-04	high_macula	6	Up	4.63E-06	7.64E-05	Up	3.79E-04	4.17E-03	Up	2.78E-10	9.17E-09	Steep_enrichment	3.93E-02	9.97E-02	6.59E-02	2.00E-01	2.44E-03	4.25E-03	0.079	1.058	4.20E-04	4.62E-03	0.823	4.05E-03	6.78E-02	1.882	1.08E-08	1.78E-07	0	0	0	0	NA	NA	Amino Acid	Alanine and Aspartate Metabolism	1585	LC/MS Polar
alanine	Ala, Asp Mtb	Amin Acid Mtb	1.078	4.45E-05	8.26E-04	0.396	8.95E-02	2.44E-01	1.474	2.25E-07	2.88E-06	high_macula	6	Up	4.63E-06	7.64E-05	Up	3.79E-04	4.17E-03	Up	2.78E-10	9.17E-09	Steep_enrichment	3.93E-02	9.97E-02	6.59E-02	2.00E-01	2.44E-03	4.25E-03	0.113	1.058	4.20E-04	4.62E-03	0.823	4.05E-03	6.78E-02	1.882	1.08E-08	1.78E-07	0	0	0	0	NA	NA	Amino Acid	Alanine and Aspartate Metabolism	1126	LC/MS Pos Early
aspartate	Ala, Asp Mtb	Amin Acid Mtb	0.182	5.46E-01	6.77E-01	1.218	1.61E-04	6.12E-03	1.4	3.62E-05	1.88E-04	low_peripheral	6	Up	4.63E-06	7.64E-05	Up	3.79E-04	4.17E-03	Up	2.78E-10	9.17E-09	Steep_enrichment	3.93E-02	9.97E-02	6.59E-02	2.00E-01	2.44E-03	4.25E-03	0.68	1.058	4.20E-04	4.62E-03	0.823	4.05E-03	6.78E-02	1.882	1.08E-08	1.78E-07	0	0	0	0	NA	NA	Amino Acid	Alanine and Aspartate Metabolism	443	LC/MS Pos Early
N-acetylasparagine	Ala, Asp Mtb	Amin Acid Mtb	1.268	1.68E-04	2.49E-03	-0.406	1.77E-01	3.63E-01	0.862	7.22E-03	1.70E-02	high_macula	6	Up	4.63E-06	7.64E-05	Up	3.79E-04	4.17E-03	Up	2.78E-10	9.17E-09	Steep_enrichment	3.93E-02	9.97E-02	6.59E-02	2.00E-01	2.44E-03	4.25E-03	0.831	1.058	4.20E-04	4.62E-03	0.823	4.05E-03	6.78E-02	1.882	1.08E-08	1.78E-07	0.152	0	0.273	0.182	MNAR	1	Amino Acid	Alanine and Aspartate Metabolism	33942	LC/MS Pos Early
benzoate	Benzoate Mtb	Xenobiotics	0.341	3.99E-01	5.34E-01	-0.293	4.55E-01	6.52E-01	0.048	9.05E-01	9.20E-01	none	3	Up	9.84E-01	9.84E-01	Down	1.53E-02	6.09E-02	Down	2.21E-02	4.86E-02	high_periferal	1.00E+00	1.00E+00	9.90E-01	1.00E+00	9.60E-01	1.00E+00	0.346	-0.077	8.00E-01	8.52E-01	-0.809	8.22E-03	6.78E-02	-0.886	5.06E-03	1.04E-02	0.212	0	0.182	0.455	MAR	0.571	Xenobiotics	Benzoate Metabolism	15778	LC/MS Neg
2-hydroxyhippurate (salicylurate)	Benzoate Mtb	Xenobiotics	0.102	7.30E-01	8.15E-01	-0.699	1.93E-02	9.41E-02	-0.597	4.97E-02	8.92E-02	none	3	Up	9.84E-01	9.84E-01	Down	1.53E-02	6.09E-02	Down	2.21E-02	4.86E-02	high_periferal	1.00E+00	1.00E+00	9.90E-01	1.00E+00	9.60E-01	1.00E+00	0.861	-0.077	8.00E-01	8.52E-01	-0.809	8.22E-03	6.78E-02	-0.886	5.06E-03	1.04E-02	0.636	0.636	0.636	0.636	MAR	0.667	Xenobiotics	Benzoate Metabolism	18281	LC/MS Polar
hippurate	Benzoate Mtb	Xenobiotics	-0.361	2.39E-01	3.83E-01	-0.732	1.70E-02	8.75E-02	-1.093	8.58E-04	2.87E-03	high_periferal	3	Up	9.84E-01	9.84E-01	Down	1.53E-02	6.09E-02	Down	2.21E-02	4.86E-02	high_periferal	1.00E+00	1.00E+00	9.90E-01	1.00E+00	9.60E-01	1.00E+00	0.835	-0.077	8.00E-01	8.52E-01	-0.809	8.22E-03	6.78E-02	-0.886	5.06E-03	1.04E-02	0.333	0.545	0.182	0.273	MNAR	0.545	Xenobiotics	Benzoate Metabolism	15753	LC/MS Neg
N-acetylglucosaminylasparagine	Carbohydrate Mtb (others)	Carbohydrate Mtb	0.782	1.48E-02	5.51E-02	0.769	1.37E-02	7.85E-02	1.551	1.11E-05	6.78E-05	Steep_enrichment	17	Down	9.12E-01	9.47E-01	Up	5.89E-01	7.38E-01	Up	7.07E-01	7.52E-01	Shallow_enrichment	4.93E-01	7.11E-01	6.66E-02	2.00E-01	2.54E-05	7.98E-05	0.65	0.56	1.08E-01	1.70E-01	0.705	3.88E-02	1.07E-01	1.265	4.99E-04	1.39E-03	0	0	0	0	NA	NA	Carbohydrate	Aminosugar Metabolism	48149	LC/MS Pos Early
UDP-galactose	Carbohydrate Mtb (others)	Carbohydrate Mtb	0.653	7.45E-02	1.73E-01	0.727	4.25E-02	1.47E-01	1.38	4.14E-04	1.49E-03	Shallow_enrichment	17	Down	9.12E-01	9.47E-01	Up	5.89E-01	7.38E-01	Up	7.07E-01	7.52E-01	Shallow_enrichment	4.93E-01	7.11E-01	6.66E-02	2.00E-01	2.54E-05	7.98E-05	0.256	0.56	1.08E-01	1.70E-01	0.705	3.88E-02	1.07E-01	1.265	4.99E-04	1.39E-03	0.061	0	0	0.182	MAR	NA	Carbohydrate	Nucleotide Sugar	15860	LC/MS Polar
UDP-N-acetylglucosamine/galactosamine	Carbohydrate Mtb (others)	Carbohydrate Mtb	0.193	5.83E-01	7.06E-01	0.914	1.04E-02	6.23E-02	1.107	3.00E-03	7.99E-03	low_peripheral	17	Down	9.12E-01	9.47E-01	Up	5.89E-01	7.38E-01	Up	7.07E-01	7.52E-01	Shallow_enrichment	4.93E-01	7.11E-01	6.66E-02	2.00E-01	2.54E-05	7.98E-05	0.185	0.56	1.08E-01	1.70E-01	0.705	3.88E-02	1.07E-01	1.265	4.99E-04	1.39E-03	0	0	0	0	NA	NA	Carbohydrate	Nucleotide Sugar	46148	LC/MS Neg
phosphate	Carbohydrate Mtb (others)	Carbohydrate Mtb	0.44	2.55E-01	3.95E-01	0.32	3.93E-01	6.03E-01	0.76	5.34E-02	9.52E-02	none	17	Down	9.12E-01	9.47E-01	Up	5.89E-01	7.38E-01	Up	7.07E-01	7.52E-01	Shallow_enrichment	4.93E-01	7.11E-01	6.66E-02	2.00E-01	2.54E-05	7.98E-05	0.313	0.56	1.08E-01	1.70E-01	0.705	3.88E-02	1.07E-01	1.265	4.99E-04	1.39E-03	0	0	0	0	NA	NA	Energy	Oxidative Phosphorylation	42109	LC/MS Neg
UDP-glucose	Carbohydrate Mtb (others)	Carbohydrate Mtb	0.382	2.78E-01	4.23E-01	0.347	3.11E-01	5.41E-01	0.729	4.27E-02	7.80E-02	none	17	Down	9.12E-01	9.47E-01	Up	5.89E-01	7.38E-01	Up	7.07E-01	7.52E-01	Shallow_enrichment	4.93E-01	7.11E-01	6.66E-02	2.00E-01	2.54E-05	7.98E-05	0.431	0.56	1.08E-01	1.70E-01	0.705	3.88E-02	1.07E-01	1.265	4.99E-04	1.39E-03	0	0	0	0	NA	NA	Carbohydrate	Nucleotide Sugar	32344	LC/MS Polar
mannitol/sorbitol	Carbohydrate Mtb (others)	Carbohydrate Mtb	0.452	2.54E-01	3.95E-01	0.1	7.93E-01	8.77E-01	0.552	1.65E-01	2.39E-01	none	17	Down	9.12E-01	9.47E-01	Up	5.89E-01	7.38E-01	Up	7.07E-01	7.52E-01	Shallow_enrichment	4.93E-01	7.11E-01	6.66E-02	2.00E-01	2.54E-05	7.98E-05	-0.274	0.56	1.08E-01	1.70E-01	0.705	3.88E-02	1.07E-01	1.265	4.99E-04	1.39E-03	0	0	0	0	NA	NA	Carbohydrate	Fructose, Mannose and Galactose Metabolism	46142	LC/MS Polar
N-acetylneuraminate	Carbohydrate Mtb (others)	Carbohydrate Mtb	0.273	3.86E-01	5.28E-01	-0.03	9.22E-01	9.61E-01	0.243	4.40E-01	5.20E-01	none	17	Down	9.12E-01	9.47E-01	Up	5.89E-01	7.38E-01	Up	7.07E-01	7.52E-01	Shallow_enrichment	4.93E-01	7.11E-01	6.66E-02	2.00E-01	2.54E-05	7.98E-05	0.677	0.56	1.08E-01	1.70E-01	0.705	3.88E-02	1.07E-01	1.265	4.99E-04	1.39E-03	0	0	0	0	NA	NA	Carbohydrate	Aminosugar Metabolism	32377	LC/MS Polar
acetylphosphate	Carbohydrate Mtb (others)	Carbohydrate Mtb	-0.418	3.16E-01	4.60E-01	0.613	1.33E-01	3.09E-01	0.195	6.38E-01	7.19E-01	none	17	Down	9.12E-01	9.47E-01	Up	5.89E-01	7.38E-01	Up	7.07E-01	7.52E-01	Shallow_enrichment	4.93E-01	7.11E-01	6.66E-02	2.00E-01	2.54E-05	7.98E-05	0.323	0.56	1.08E-01	1.70E-01	0.705	3.88E-02	1.07E-01	1.265	4.99E-04	1.39E-03	0.061	0	0.091	0.091	MAR	NA	Energy	Oxidative Phosphorylation	15488	LC/MS Polar
erythronate*	Carbohydrate Mtb (others)	Carbohydrate Mtb	0.078	8.31E-01	8.79E-01	-0.002	9.95E-01	9.95E-01	0.076	8.36E-01	8.66E-01	none	17	Down	9.12E-01	9.47E-01	Up	5.89E-01	7.38E-01	Up	7.07E-01	7.52E-01	Shallow_enrichment	4.93E-01	7.11E-01	6.66E-02	2.00E-01	2.54E-05	7.98E-05	0.708	0.56	1.08E-01	1.70E-01	0.705	3.88E-02	1.07E-01	1.265	4.99E-04	1.39E-03	0	0	0	0	NA	NA	Carbohydrate	Aminosugar Metabolism	42420	LC/MS Polar
cytidine 5'-monophospho-N-acetylneuraminic acid	Carbohydrate Mtb (others)	Carbohydrate Mtb	-0.457	2.51E-01	3.95E-01	0.481	2.15E-01	4.15E-01	0.024	9.52E-01	9.57E-01	none	17	Down	9.12E-01	9.47E-01	Up	5.89E-01	7.38E-01	Up	7.07E-01	7.52E-01	Shallow_enrichment	4.93E-01	7.11E-01	6.66E-02	2.00E-01	2.54E-05	7.98E-05	0.095	0.56	1.08E-01	1.70E-01	0.705	3.88E-02	1.07E-01	1.265	4.99E-04	1.39E-03	0.667	0.545	0.636	0.818	MAR	0.364	Carbohydrate	Nucleotide Sugar	36831	LC/MS Polar
UDP-glucuronate	Carbohydrate Mtb (others)	Carbohydrate Mtb	-0.337	3.85E-01	5.28E-01	0.09	8.11E-01	8.80E-01	-0.248	5.23E-01	6.08E-01	none	17	Down	9.12E-01	9.47E-01	Up	5.89E-01	7.38E-01	Up	7.07E-01	7.52E-01	Shallow_enrichment	4.93E-01	7.11E-01	6.66E-02	2.00E-01	2.54E-05	7.98E-05	0.797	0.56	1.08E-01	1.70E-01	0.705	3.88E-02	1.07E-01	1.265	4.99E-04	1.39E-03	0.03	0.091	0	0	MAR	NA	Carbohydrate	Nucleotide Sugar	2763	LC/MS Neg
galactose 1-phosphate	Carbohydrate Mtb (others)	Carbohydrate Mtb	-0.733	1.83E-02	6.34E-02	0.295	3.13E-01	5.41E-01	-0.437	1.49E-01	2.23E-01	none	17	Down	9.12E-01	9.47E-01	Up	5.89E-01	7.38E-01	Up	7.07E-01	7.52E-01	Shallow_enrichment	4.93E-01	7.11E-01	6.66E-02	2.00E-01	2.54E-05	7.98E-05	-0.365	0.56	1.08E-01	1.70E-01	0.705	3.88E-02	1.07E-01	1.265	4.99E-04	1.39E-03	0.758	0.909	0.727	0.636	MAR	0.72	Carbohydrate	Fructose, Mannose and Galactose Metabolism	15706	LC/MS Polar
N-acetylglucosamine/N-acetylgalactosamine	Carbohydrate Mtb (others)	Carbohydrate Mtb	-0.185	5.66E-01	6.92E-01	-0.5	1.16E-01	2.82E-01	-0.685	3.88E-02	7.19E-02	none	17	Down	9.12E-01	9.47E-01	Up	5.89E-01	7.38E-01	Up	7.07E-01	7.52E-01	Shallow_enrichment	4.93E-01	7.11E-01	6.66E-02	2.00E-01	2.54E-05	7.98E-05	-0.234	0.56	1.08E-01	1.70E-01	0.705	3.88E-02	1.07E-01	1.265	4.99E-04	1.39E-03	0	0	0	0	NA	NA	Carbohydrate	Aminosugar Metabolism	46539	LC/MS Pos Early
glucuronate	Carbohydrate Mtb (others)	Carbohydrate Mtb	-0.075	8.42E-01	8.87E-01	-0.653	8.14E-02	2.33E-01	-0.729	5.98E-02	1.04E-01	none	17	Down	9.12E-01	9.47E-01	Up	5.89E-01	7.38E-01	Up	7.07E-01	7.52E-01	Shallow_enrichment	4.93E-01	7.11E-01	6.66E-02	2.00E-01	2.54E-05	7.98E-05	0.195	0.56	1.08E-01	1.70E-01	0.705	3.88E-02	1.07E-01	1.265	4.99E-04	1.39E-03	0.242	0.182	0.455	0.091	MNAR	1	Carbohydrate	Aminosugar Metabolism	15443	LC/MS Polar
fructose	Carbohydrate Mtb (others)	Carbohydrate Mtb	-0.076	7.80E-01	8.57E-01	-0.73	8.89E-03	5.84E-02	-0.807	5.26E-03	1.28E-02	high_periferal	17	Down	9.12E-01	9.47E-01	Up	5.89E-01	7.38E-01	Up	7.07E-01	7.52E-01	Shallow_enrichment	4.93E-01	7.11E-01	6.66E-02	2.00E-01	2.54E-05	7.98E-05	-0.187	0.56	1.08E-01	1.70E-01	0.705	3.88E-02	1.07E-01	1.265	4.99E-04	1.39E-03	0.182	0.182	0.273	0.091	MNAR	0.833	Carbohydrate	Fructose, Mannose and Galactose Metabolism	48195	LC/MS Polar
maltose	Carbohydrate Mtb (others)	Carbohydrate Mtb	-0.544	1.10E-01	2.23E-01	-0.558	9.23E-02	2.46E-01	-1.102	2.03E-03	5.65E-03	Shallow_depletion	17	Down	9.12E-01	9.47E-01	Up	5.89E-01	7.38E-01	Up	7.07E-01	7.52E-01	Shallow_enrichment	4.93E-01	7.11E-01	6.66E-02	2.00E-01	2.54E-05	7.98E-05	-0.792	0.56	1.08E-01	1.70E-01	0.705	3.88E-02	1.07E-01	1.265	4.99E-04	1.39E-03	0.788	0.727	0.818	0.818	MAR	0.577	Carbohydrate	Glycogen Metabolism	15586	LC/MS Polar
maltotriose	Carbohydrate Mtb (others)	Carbohydrate Mtb	-0.461	1.20E-01	2.37E-01	-0.838	5.08E-03	4.17E-02	-1.299	6.70E-05	3.16E-04	high_periferal	17	Down	9.12E-01	9.47E-01	Up	5.89E-01	7.38E-01	Up	7.07E-01	7.52E-01	Shallow_enrichment	4.93E-01	7.11E-01	6.66E-02	2.00E-01	2.54E-05	7.98E-05	-0.653	0.56	1.08E-01	1.70E-01	0.705	3.88E-02	1.07E-01	1.265	4.99E-04	1.39E-03	0.727	0.818	0.727	0.636	MNAR	0.458	Carbohydrate	Glycogen Metabolism	44688	LC/MS Polar
ceramide (d18:1/20:0, d16:1/22:0, d20:1/18:0)*	Ceramide	Sphingolipid Mtb	-0.68	3.54E-02	1.00E-01	-0.768	1.55E-02	8.35E-02	-1.448	4.08E-05	1.99E-04	Steep_depletion	3	Down	3.86E-03	1.42E-02	Down	1.31E-02	6.09E-02	Down	5.00E-06	2.75E-05	Steep_depletion	4.95E-01	7.11E-01	5.78E-01	9.70E-01	2.48E-01	3.19E-01	0.944	-0.958	2.87E-03	1.05E-02	-0.775	1.21E-02	7.25E-02	-1.733	5.31E-07	3.50E-06	0.121	0.364	0	0	MNAR	1	Lipid	Ceramides	57440	LC/MS Pos Late
N-stearoyl-sphingosine (d18:1/18:0)*	Ceramide	Sphingolipid Mtb	-1.083	8.42E-04	7.62E-03	-0.618	3.95E-02	1.45E-01	-1.701	1.52E-06	1.44E-05	low_macula	3	Down	3.86E-03	1.42E-02	Down	1.31E-02	6.09E-02	Down	5.00E-06	2.75E-05	Steep_depletion	4.95E-01	7.11E-01	5.78E-01	9.70E-01	2.48E-01	3.19E-01	0.977	-0.958	2.87E-03	1.05E-02	-0.775	1.21E-02	7.25E-02	-1.733	5.31E-07	3.50E-06	0	0	0	0	NA	NA	Lipid	Ceramides	54979	LC/MS Pos Late
N-palmitoyl-sphingosine (d18:1/16:0)	Ceramide	Sphingolipid Mtb	-0.99	2.19E-03	1.45E-02	-0.866	5.28E-03	4.17E-02	-1.856	3.54E-07	4.23E-06	Steep_depletion	3	Down	3.86E-03	1.42E-02	Down	1.31E-02	6.09E-02	Down	5.00E-06	2.75E-05	Steep_depletion	4.95E-01	7.11E-01	5.78E-01	9.70E-01	2.48E-01	3.19E-01	0.929	-0.958	2.87E-03	1.05E-02	-0.775	1.21E-02	7.25E-02	-1.733	5.31E-07	3.50E-06	0.03	0.091	0	0	MAR	NA	Lipid	Ceramides	44877	LC/MS Pos Late
nicotinamide ribonucleotide (NMN)	Cofactors & Vitamins	Cofactors & Vitamins	0.987	1.39E-03	1.05E-02	0.638	2.73E-02	1.14E-01	1.625	1.61E-06	1.49E-05	Steep_enrichment	24	Down	8.24E-01	9.18E-01	Up	5.19E-03	3.42E-02	Up	1.14E-02	2.69E-02	high_temporal	4.19E-06	3.46E-05	1.02E-03	1.26E-02	5.21E-12	4.30E-11	-0.157	-0.931	9.89E-03	2.77E-02	0.65	6.04E-02	1.42E-01	-0.281	4.24E-01	4.66E-01	0.061	0	0.091	0.091	MAR	NA	Cofactors and Vitamins	Nicotinate and Nicotinamide Metabolism	22152	LC/MS Pos Early
nicotinamide adenine dinucleotide reduced (NADH)	Cofactors & Vitamins	Cofactors & Vitamins	0.321	3.19E-01	4.61E-01	1.166	5.57E-04	1.22E-02	1.487	3.72E-05	1.88E-04	low_peripheral	24	Down	8.24E-01	9.18E-01	Up	5.19E-03	3.42E-02	Up	1.14E-02	2.69E-02	high_temporal	4.19E-06	3.46E-05	1.02E-03	1.26E-02	5.21E-12	4.30E-11	0.08	-0.931	9.89E-03	2.77E-02	0.65	6.04E-02	1.42E-01	-0.281	4.24E-01	4.66E-01	0.03	0	0	0.091	MAR	NA	Cofactors and Vitamins	Nicotinate and Nicotinamide Metabolism	31475	LC/MS Neg
nicotinamide adenine dinucleotide (NAD+)	Cofactors & Vitamins	Cofactors & Vitamins	0.379	2.54E-01	3.95E-01	0.965	4.34E-03	3.92E-02	1.344	2.07E-04	8.16E-04	low_peripheral	24	Down	8.24E-01	9.18E-01	Up	5.19E-03	3.42E-02	Up	1.14E-02	2.69E-02	high_temporal	4.19E-06	3.46E-05	1.02E-03	1.26E-02	5.21E-12	4.30E-11	0.456	-0.931	9.89E-03	2.77E-02	0.65	6.04E-02	1.42E-01	-0.281	4.24E-01	4.66E-01	0	0	0	0	NA	NA	Cofactors and Vitamins	Nicotinate and Nicotinamide Metabolism	5278	LC/MS Neg
flavin adenine dinucleotide (FAD)	Cofactors & Vitamins	Cofactors & Vitamins	0.71	6.81E-02	1.60E-01	0.511	1.72E-01	3.61E-01	1.222	2.57E-03	7.06E-03	Shallow_enrichment	24	Down	8.24E-01	9.18E-01	Up	5.19E-03	3.42E-02	Up	1.14E-02	2.69E-02	high_temporal	4.19E-06	3.46E-05	1.02E-03	1.26E-02	5.21E-12	4.30E-11	-0.428	-0.931	9.89E-03	2.77E-02	0.65	6.04E-02	1.42E-01	-0.281	4.24E-01	4.66E-01	0.273	0.182	0.182	0.455	MNAR	1	Cofactors and Vitamins	Riboflavin Metabolism	2134	LC/MS Neg
adenosine 5'-diphosphoribose (ADP-ribose)	Cofactors & Vitamins	Cofactors & Vitamins	0.043	8.96E-01	9.25E-01	1.134	9.63E-04	1.74E-02	1.177	8.81E-04	2.90E-03	low_peripheral	24	Down	8.24E-01	9.18E-01	Up	5.19E-03	3.42E-02	Up	1.14E-02	2.69E-02	high_temporal	4.19E-06	3.46E-05	1.02E-03	1.26E-02	5.21E-12	4.30E-11	-0.022	-0.931	9.89E-03	2.77E-02	0.65	6.04E-02	1.42E-01	-0.281	4.24E-01	4.66E-01	0.455	0.364	0.364	0.636	MNAR	0.933	Cofactors and Vitamins	Nicotinate and Nicotinamide Metabolism	558	LC/MS Pos Early
gulonate*	Cofactors & Vitamins	Cofactors & Vitamins	0.943	1.99E-02	6.69E-02	0.126	7.39E-01	8.39E-01	1.069	8.91E-03	1.98E-02	Shallow_enrichment	24	Down	8.24E-01	9.18E-01	Up	5.19E-03	3.42E-02	Up	1.14E-02	2.69E-02	high_temporal	4.19E-06	3.46E-05	1.02E-03	1.26E-02	5.21E-12	4.30E-11	-0.399	-0.931	9.89E-03	2.77E-02	0.65	6.04E-02	1.42E-01	-0.281	4.24E-01	4.66E-01	0.455	0.091	0.455	0.818	MAR	0.467	Cofactors and Vitamins	Ascorbate and Aldarate Metabolism	46957	LC/MS Polar
thiamin diphosphate	Cofactors & Vitamins	Cofactors & Vitamins	0.537	1.21E-01	2.37E-01	0.489	1.45E-01	3.27E-01	1.026	4.34E-03	1.11E-02	Shallow_enrichment	24	Down	8.24E-01	9.18E-01	Up	5.19E-03	3.42E-02	Up	1.14E-02	2.69E-02	high_temporal	4.19E-06	3.46E-05	1.02E-03	1.26E-02	5.21E-12	4.30E-11	0.329	-0.931	9.89E-03	2.77E-02	0.65	6.04E-02	1.42E-01	-0.281	4.24E-01	4.66E-01	0.697	0.545	0.636	0.909	MAR	0.435	Cofactors and Vitamins	Thiamine Metabolism	35670	LC/MS Neg
coenzyme A	Cofactors & Vitamins	Cofactors & Vitamins	0.984	1.84E-02	6.34E-02	-0.175	6.55E-01	7.91E-01	0.81	4.98E-02	8.92E-02	none	24	Down	8.24E-01	9.18E-01	Up	5.19E-03	3.42E-02	Up	1.14E-02	2.69E-02	high_temporal	4.19E-06	3.46E-05	1.02E-03	1.26E-02	5.21E-12	4.30E-11	0.236	-0.931	9.89E-03	2.77E-02	0.65	6.04E-02	1.42E-01	-0.281	4.24E-01	4.66E-01	0.455	0.364	0.273	0.727	MAR	0.333	Cofactors and Vitamins	Pantothenate and CoA Metabolism	46322	LC/MS Neg
trigonelline (N'-methylnicotinate)	Cofactors & Vitamins	Cofactors & Vitamins	0.597	4.02E-02	1.07E-01	0.119	6.67E-01	7.95E-01	0.716	1.51E-02	3.17E-02	none	24	Down	8.24E-01	9.18E-01	Up	5.19E-03	3.42E-02	Up	1.14E-02	2.69E-02	high_temporal	4.19E-06	3.46E-05	1.02E-03	1.26E-02	5.21E-12	4.30E-11	0.036	-0.931	9.89E-03	2.77E-02	0.65	6.04E-02	1.42E-01	-0.281	4.24E-01	4.66E-01	0	0	0	0	NA	NA	Cofactors and Vitamins	Nicotinate and Nicotinamide Metabolism	32401	LC/MS Pos Early
nicotinamide	Cofactors & Vitamins	Cofactors & Vitamins	-0.217	3.87E-01	5.28E-01	0.536	3.23E-02	1.25E-01	0.318	2.07E-01	2.86E-01	none	24	Down	8.24E-01	9.18E-01	Up	5.19E-03	3.42E-02	Up	1.14E-02	2.69E-02	high_temporal	4.19E-06	3.46E-05	1.02E-03	1.26E-02	5.21E-12	4.30E-11	-0.114	-0.931	9.89E-03	2.77E-02	0.65	6.04E-02	1.42E-01	-0.281	4.24E-01	4.66E-01	0	0	0	0	NA	NA	Cofactors and Vitamins	Nicotinate and Nicotinamide Metabolism	594	LC/MS Pos Early
threonate	Cofactors & Vitamins	Cofactors & Vitamins	0.486	1.77E-01	3.19E-01	-0.192	5.80E-01	7.47E-01	0.294	4.10E-01	4.90E-01	none	24	Down	8.24E-01	9.18E-01	Up	5.19E-03	3.42E-02	Up	1.14E-02	2.69E-02	high_temporal	4.19E-06	3.46E-05	1.02E-03	1.26E-02	5.21E-12	4.30E-11	-0.763	-0.931	9.89E-03	2.77E-02	0.65	6.04E-02	1.42E-01	-0.281	4.24E-01	4.66E-01	0	0	0	0	NA	NA	Cofactors and Vitamins	Ascorbate and Aldarate Metabolism	27738	LC/MS Polar
pantothenate	Cofactors & Vitamins	Cofactors & Vitamins	-0.088	6.47E-01	7.55E-01	0.336	7.81E-02	2.26E-01	0.248	2.02E-01	2.81E-01	none	24	Down	8.24E-01	9.18E-01	Up	5.19E-03	3.42E-02	Up	1.14E-02	2.69E-02	high_temporal	4.19E-06	3.46E-05	1.02E-03	1.26E-02	5.21E-12	4.30E-11	0.222	-0.931	9.89E-03	2.77E-02	0.65	6.04E-02	1.42E-01	-0.281	4.24E-01	4.66E-01	0	0	0	0	NA	NA	Cofactors and Vitamins	Pantothenate and CoA Metabolism	1508	LC/MS Neg
nicotinamide riboside	Cofactors & Vitamins	Cofactors & Vitamins	0.537	1.80E-01	3.21E-01	-0.346	3.71E-01	5.84E-01	0.191	6.29E-01	7.14E-01	none	24	Down	8.24E-01	9.18E-01	Up	5.19E-03	3.42E-02	Up	1.14E-02	2.69E-02	high_temporal	4.19E-06	3.46E-05	1.02E-03	1.26E-02	5.21E-12	4.30E-11	0.158	-0.931	9.89E-03	2.77E-02	0.65	6.04E-02	1.42E-01	-0.281	4.24E-01	4.66E-01	0.727	0.545	0.727	0.909	MAR	0.5	Cofactors and Vitamins	Nicotinate and Nicotinamide Metabolism	33013	LC/MS Pos Early
pyridoxamine phosphate	Cofactors & Vitamins	Cofactors & Vitamins	-0.553	1.32E-01	2.51E-01	0.688	5.60E-02	1.76E-01	0.135	7.09E-01	7.65E-01	none	24	Down	8.24E-01	9.18E-01	Up	5.19E-03	3.42E-02	Up	1.14E-02	2.69E-02	high_temporal	4.19E-06	3.46E-05	1.02E-03	1.26E-02	5.21E-12	4.30E-11	0.48	-0.931	9.89E-03	2.77E-02	0.65	6.04E-02	1.42E-01	-0.281	4.24E-01	4.66E-01	0	0	0	0	NA	NA	Cofactors and Vitamins	Vitamin B6 Metabolism	3138	LC/MS Pos Early
N1-Methyl-2-pyridone-5-carboxamide	Cofactors & Vitamins	Cofactors & Vitamins	0.202	3.91E-01	5.30E-01	-0.312	1.77E-01	3.63E-01	-0.11	6.41E-01	7.20E-01	none	24	Down	8.24E-01	9.18E-01	Up	5.19E-03	3.42E-02	Up	1.14E-02	2.69E-02	high_temporal	4.19E-06	3.46E-05	1.02E-03	1.26E-02	5.21E-12	4.30E-11	-0.49	-0.931	9.89E-03	2.77E-02	0.65	6.04E-02	1.42E-01	-0.281	4.24E-01	4.66E-01	0	0	0	0	NA	NA	Cofactors and Vitamins	Nicotinate and Nicotinamide Metabolism	40469	LC/MS Pos Early
thiamin (Vitamin B1)	Cofactors & Vitamins	Cofactors & Vitamins	-0.849	3.42E-02	9.77E-02	0.573	1.35E-01	3.11E-01	-0.276	4.79E-01	5.62E-01	none	24	Down	8.24E-01	9.18E-01	Up	5.19E-03	3.42E-02	Up	1.14E-02	2.69E-02	high_temporal	4.19E-06	3.46E-05	1.02E-03	1.26E-02	5.21E-12	4.30E-11	0.696	-0.931	9.89E-03	2.77E-02	0.65	6.04E-02	1.42E-01	-0.281	4.24E-01	4.66E-01	0.788	0.727	0.727	0.909	MAR	0.962	Cofactors and Vitamins	Thiamine Metabolism	5341	LC/MS Pos Early
retinol (Vitamin A)	Cofactors & Vitamins	Cofactors & Vitamins	-0.795	2.20E-02	7.13E-02	0.434	1.88E-01	3.77E-01	-0.361	2.84E-01	3.68E-01	none	24	Down	8.24E-01	9.18E-01	Up	5.19E-03	3.42E-02	Up	1.14E-02	2.69E-02	high_temporal	4.19E-06	3.46E-05	1.02E-03	1.26E-02	5.21E-12	4.30E-11	-0.06	-0.931	9.89E-03	2.77E-02	0.65	6.04E-02	1.42E-01	-0.281	4.24E-01	4.66E-01	0	0	0	0	NA	NA	Cofactors and Vitamins	Vitamin A Metabolism	1806	LC/MS Pos Late
pyridoxamine	Cofactors & Vitamins	Cofactors & Vitamins	-0.572	1.84E-01	3.25E-01	0.208	6.15E-01	7.69E-01	-0.364	3.95E-01	4.77E-01	none	24	Down	8.24E-01	9.18E-01	Up	5.19E-03	3.42E-02	Up	1.14E-02	2.69E-02	high_temporal	4.19E-06	3.46E-05	1.02E-03	1.26E-02	5.21E-12	4.30E-11	0.636	-0.931	9.89E-03	2.77E-02	0.65	6.04E-02	1.42E-01	-0.281	4.24E-01	4.66E-01	0.758	0.818	0.636	0.818	MAR	0.88	Cofactors and Vitamins	Vitamin B6 Metabolism	2150	LC/MS Pos Early
dehydroascorbate	Cofactors & Vitamins	Cofactors & Vitamins	-0.688	3.85E-02	1.04E-01	0.291	3.57E-01	5.79E-01	-0.398	2.23E-01	3.02E-01	none	24	Down	8.24E-01	9.18E-01	Up	5.19E-03	3.42E-02	Up	1.14E-02	2.69E-02	high_temporal	4.19E-06	3.46E-05	1.02E-03	1.26E-02	5.21E-12	4.30E-11	0.574	-0.931	9.89E-03	2.77E-02	0.65	6.04E-02	1.42E-01	-0.281	4.24E-01	4.66E-01	0	0	0	0	NA	NA	Cofactors and Vitamins	Ascorbate and Aldarate Metabolism	34302	LC/MS Neg
gamma-tocopherol/beta-tocopherol	Cofactors & Vitamins	Cofactors & Vitamins	-0.619	6.16E-02	1.51E-01	0.209	5.08E-01	7.03E-01	-0.41	2.10E-01	2.88E-01	none	24	Down	8.24E-01	9.18E-01	Up	5.19E-03	3.42E-02	Up	1.14E-02	2.69E-02	high_temporal	4.19E-06	3.46E-05	1.02E-03	1.26E-02	5.21E-12	4.30E-11	0.418	-0.931	9.89E-03	2.77E-02	0.65	6.04E-02	1.42E-01	-0.281	4.24E-01	4.66E-01	0	0	0	0	NA	NA	Cofactors and Vitamins	Tocopherol Metabolism	52473	LC/MS Pos Late
ascorbate (Vitamin C)	Cofactors & Vitamins	Cofactors & Vitamins	-0.315	3.84E-01	5.28E-01	-0.206	5.58E-01	7.29E-01	-0.521	1.54E-01	2.28E-01	none	24	Down	8.24E-01	9.18E-01	Up	5.19E-03	3.42E-02	Up	1.14E-02	2.69E-02	high_temporal	4.19E-06	3.46E-05	1.02E-03	1.26E-02	5.21E-12	4.30E-11	-0.457	-0.931	9.89E-03	2.77E-02	0.65	6.04E-02	1.42E-01	-0.281	4.24E-01	4.66E-01	0	0	0	0	NA	NA	Cofactors and Vitamins	Ascorbate and Aldarate Metabolism	32354	LC/MS Pos Early
oxalate (ethanedioate)	Cofactors & Vitamins	Cofactors & Vitamins	0.137	6.63E-01	7.69E-01	-0.715	2.37E-02	1.07E-01	-0.578	7.19E-02	1.21E-01	none	24	Down	8.24E-01	9.18E-01	Up	5.19E-03	3.42E-02	Up	1.14E-02	2.69E-02	high_temporal	4.19E-06	3.46E-05	1.02E-03	1.26E-02	5.21E-12	4.30E-11	-0.653	-0.931	9.89E-03	2.77E-02	0.65	6.04E-02	1.42E-01	-0.281	4.24E-01	4.66E-01	0	0	0	0	NA	NA	Cofactors and Vitamins	Ascorbate and Aldarate Metabolism	20694	LC/MS Neg
alpha-tocopherol	Cofactors & Vitamins	Cofactors & Vitamins	-1.066	3.55E-04	4.47E-03	0.361	1.79E-01	3.63E-01	-0.705	1.34E-02	2.88E-02	low_macula	24	Down	8.24E-01	9.18E-01	Up	5.19E-03	3.42E-02	Up	1.14E-02	2.69E-02	high_temporal	4.19E-06	3.46E-05	1.02E-03	1.26E-02	5.21E-12	4.30E-11	0.212	-0.931	9.89E-03	2.77E-02	0.65	6.04E-02	1.42E-01	-0.281	4.24E-01	4.66E-01	0	0	0	0	NA	NA	Cofactors and Vitamins	Tocopherol Metabolism	1561	LC/MS Pos Late
biopterin	Cofactors & Vitamins	Cofactors & Vitamins	-1.407	1.15E-04	1.86E-03	0.017	9.57E-01	9.81E-01	-1.39	1.35E-04	5.71E-04	low_macula	24	Down	8.24E-01	9.18E-01	Up	5.19E-03	3.42E-02	Up	1.14E-02	2.69E-02	high_temporal	4.19E-06	3.46E-05	1.02E-03	1.26E-02	5.21E-12	4.30E-11	0.763	-0.931	9.89E-03	2.77E-02	0.65	6.04E-02	1.42E-01	-0.281	4.24E-01	4.66E-01	0.697	0.636	0.727	0.727	MAR	0.391	Cofactors and Vitamins	Tetrahydrobiopterin Metabolism	12358	LC/MS Pos Early
2-docosahexaenoylglycerol (22:6)*	Diacylglycerol	Glycerolipid Mtb	0.222	5.69E-01	6.92E-01	-0.113	7.64E-01	8.65E-01	0.109	7.80E-01	8.27E-01	none	12	Down	3.64E-04	2.40E-03	Down	2.71E-01	4.97E-01	Down	2.02E-05	8.32E-05	low_macula	7.35E-03	3.46E-02	8.40E-01	1.00E+00	1.13E-03	2.19E-03	-0.338	-0.896	1.98E-03	8.18E-03	-0.224	4.09E-01	5.93E-01	-1.12	1.54E-04	5.65E-04	0.727	0.909	0.455	0.818	MAR	0.583	Lipid	Monoacylglycerol	48675	LC/MS Neg
linoleoyl-docosahexaenoyl-glycerol (18:2/22:6) [2]*	Diacylglycerol	Glycerolipid Mtb	-0.101	7.90E-01	8.57E-01	-0.169	6.50E-01	7.91E-01	-0.27	4.80E-01	5.62E-01	none	12	Down	3.64E-04	2.40E-03	Down	2.71E-01	4.97E-01	Down	2.02E-05	8.32E-05	low_macula	7.35E-03	3.46E-02	8.40E-01	1.00E+00	1.13E-03	2.19E-03	0.535	-0.896	1.98E-03	8.18E-03	-0.224	4.09E-01	5.93E-01	-1.12	1.54E-04	5.65E-04	0.182	0.364	0	0.182	MAR	1	Lipid	Diacylglycerol	54950	LC/MS Pos Late
stearoyl-arachidonoyl-glycerol (18:0/20:4) [1]*	Diacylglycerol	Glycerolipid Mtb	-0.441	9.11E-02	1.97E-01	-0.168	5.00E-01	6.95E-01	-0.609	2.17E-02	4.28E-02	none	12	Down	3.64E-04	2.40E-03	Down	2.71E-01	4.97E-01	Down	2.02E-05	8.32E-05	low_macula	7.35E-03	3.46E-02	8.40E-01	1.00E+00	1.13E-03	2.19E-03	0.89	-0.896	1.98E-03	8.18E-03	-0.224	4.09E-01	5.93E-01	-1.12	1.54E-04	5.65E-04	0	0	0	0	NA	NA	Lipid	Diacylglycerol	57450	LC/MS Pos Late
oleoyl-arachidonoyl-glycerol (18:1/20:4) [2]*	Diacylglycerol	Glycerolipid Mtb	-0.503	6.46E-02	1.54E-01	-0.131	6.12E-01	7.67E-01	-0.635	2.14E-02	4.25E-02	none	12	Down	3.64E-04	2.40E-03	Down	2.71E-01	4.97E-01	Down	2.02E-05	8.32E-05	low_macula	7.35E-03	3.46E-02	8.40E-01	1.00E+00	1.13E-03	2.19E-03	0.713	-0.896	1.98E-03	8.18E-03	-0.224	4.09E-01	5.93E-01	-1.12	1.54E-04	5.65E-04	0	0	0	0	NA	NA	Lipid	Diacylglycerol	54961	LC/MS Pos Late
stearoyl-docosahexaenoyl-glycerol (18:0/22:6) [1]*	Diacylglycerol	Glycerolipid Mtb	-0.658	9.58E-03	3.97E-02	-0.11	6.40E-01	7.84E-01	-0.768	2.88E-03	7.75E-03	low_macula	12	Down	3.64E-04	2.40E-03	Down	2.71E-01	4.97E-01	Down	2.02E-05	8.32E-05	low_macula	7.35E-03	3.46E-02	8.40E-01	1.00E+00	1.13E-03	2.19E-03	0.875	-0.896	1.98E-03	8.18E-03	-0.224	4.09E-01	5.93E-01	-1.12	1.54E-04	5.65E-04	0.03	0.091	0	0	MAR	NA	Lipid	Diacylglycerol	57387	LC/MS Pos Late
stearoyl-linolenoyl-glycerol (18:0/18:3) [2]*	Diacylglycerol	Glycerolipid Mtb	-0.558	1.04E-01	2.18E-01	-0.308	3.50E-01	5.73E-01	-0.866	1.38E-02	2.94E-02	none	12	Down	3.64E-04	2.40E-03	Down	2.71E-01	4.97E-01	Down	2.02E-05	8.32E-05	low_macula	7.35E-03	3.46E-02	8.40E-01	1.00E+00	1.13E-03	2.19E-03	0.63	-0.896	1.98E-03	8.18E-03	-0.224	4.09E-01	5.93E-01	-1.12	1.54E-04	5.65E-04	0.545	0.727	0.455	0.455	MAR	0.444	Lipid	Diacylglycerol	57326	LC/MS Pos Late
stearoyl-arachidonoyl-glycerol (18:0/20:4) [2]*	Diacylglycerol	Glycerolipid Mtb	-0.621	2.25E-02	7.19E-02	-0.25	3.31E-01	5.49E-01	-0.87	1.91E-03	5.46E-03	Shallow_depletion	12	Down	3.64E-04	2.40E-03	Down	2.71E-01	4.97E-01	Down	2.02E-05	8.32E-05	low_macula	7.35E-03	3.46E-02	8.40E-01	1.00E+00	1.13E-03	2.19E-03	0.804	-0.896	1.98E-03	8.18E-03	-0.224	4.09E-01	5.93E-01	-1.12	1.54E-04	5.65E-04	0	0	0	0	NA	NA	Lipid	Diacylglycerol	57449	LC/MS Pos Late
stearoyl-docosahexaenoyl-glycerol (18:0/22:6) [2]*	Diacylglycerol	Glycerolipid Mtb	-0.813	2.58E-03	1.62E-02	-0.07	7.76E-01	8.70E-01	-0.884	1.19E-03	3.70E-03	low_macula	12	Down	3.64E-04	2.40E-03	Down	2.71E-01	4.97E-01	Down	2.02E-05	8.32E-05	low_macula	7.35E-03	3.46E-02	8.40E-01	1.00E+00	1.13E-03	2.19E-03	0.771	-0.896	1.98E-03	8.18E-03	-0.224	4.09E-01	5.93E-01	-1.12	1.54E-04	5.65E-04	0	0	0	0	NA	NA	Lipid	Diacylglycerol	57368	LC/MS Pos Late
palmitoyl-docosahexaenoyl-glycerol (16:0/22:6) [1]*	Diacylglycerol	Glycerolipid Mtb	-1.107	7.85E-04	7.28E-03	-0.061	8.37E-01	9.00E-01	-1.167	4.39E-04	1.55E-03	low_macula	12	Down	3.64E-04	2.40E-03	Down	2.71E-01	4.97E-01	Down	2.02E-05	8.32E-05	low_macula	7.35E-03	3.46E-02	8.40E-01	1.00E+00	1.13E-03	2.19E-03	0.652	-0.896	1.98E-03	8.18E-03	-0.224	4.09E-01	5.93E-01	-1.12	1.54E-04	5.65E-04	0.03	0.091	0	0	MAR	NA	Lipid	Diacylglycerol	57373	LC/MS Pos Late
palmitoyl-docosahexaenoyl-glycerol (16:0/22:6) [2]*	Diacylglycerol	Glycerolipid Mtb	-1.439	7.27E-06	1.93E-04	0.012	9.66E-01	9.82E-01	-1.427	8.28E-06	5.30E-05	low_macula	12	Down	3.64E-04	2.40E-03	Down	2.71E-01	4.97E-01	Down	2.02E-05	8.32E-05	low_macula	7.35E-03	3.46E-02	8.40E-01	1.00E+00	1.13E-03	2.19E-03	0.704	-0.896	1.98E-03	8.18E-03	-0.224	4.09E-01	5.93E-01	-1.12	1.54E-04	5.65E-04	0	0	0	0	NA	NA	Lipid	Diacylglycerol	57374	LC/MS Pos Late
palmitoyl-arachidonoyl-glycerol (16:0/20:4) [1]*	Diacylglycerol	Glycerolipid Mtb	-0.978	1.21E-03	9.52E-03	-0.521	6.24E-02	1.91E-01	-1.5	4.32E-06	3.27E-05	low_macula	12	Down	3.64E-04	2.40E-03	Down	2.71E-01	4.97E-01	Down	2.02E-05	8.32E-05	low_macula	7.35E-03	3.46E-02	8.40E-01	1.00E+00	1.13E-03	2.19E-03	0.782	-0.896	1.98E-03	8.18E-03	-0.224	4.09E-01	5.93E-01	-1.12	1.54E-04	5.65E-04	0.03	0.091	0	0	MAR	NA	Lipid	Diacylglycerol	54957	LC/MS Pos Late
palmitoyl-arachidonoyl-glycerol (16:0/20:4) [2]*	Diacylglycerol	Glycerolipid Mtb	-1.289	6.24E-06	1.78E-04	-0.414	9.03E-02	2.44E-01	-1.703	3.17E-08	5.87E-07	low_macula	12	Down	3.64E-04	2.40E-03	Down	2.71E-01	4.97E-01	Down	2.02E-05	8.32E-05	low_macula	7.35E-03	3.46E-02	8.40E-01	1.00E+00	1.13E-03	2.19E-03	0.832	-0.896	1.98E-03	8.18E-03	-0.224	4.09E-01	5.93E-01	-1.12	1.54E-04	5.65E-04	0	0	0	0	NA	NA	Lipid	Diacylglycerol	54958	LC/MS Pos Late
dihomo-linolenate (20:3n3 or n6)	Fatty Acid (Polyunsaturated)	Fatty Acid Mtb	-0.866	2.10E-02	6.95E-02	0.598	9.50E-02	2.52E-01	-0.268	4.61E-01	5.43E-01	none	4	Down	1.93E-02	3.97E-02	Up	3.31E-01	5.75E-01	Down	1.40E-01	2.21E-01	none	6.81E-01	8.03E-01	9.70E-01	1.00E+00	8.86E-01	1.00E+00	0.978	-0.775	3.02E-02	6.22E-02	0.333	3.30E-01	5.45E-01	-0.442	2.10E-01	2.57E-01	0.273	0.273	0.273	0.273	MNAR	1	Lipid	Polyunsaturated Fatty Acid (n3 and n6)	35718	LC/MS Neg
docosahexaenoate (DHA; 22:6n3)	Fatty Acid (Polyunsaturated)	Fatty Acid Mtb	-0.657	7.58E-02	1.74E-01	0.199	5.72E-01	7.42E-01	-0.458	2.11E-01	2.89E-01	none	4	Down	1.93E-02	3.97E-02	Up	3.31E-01	5.75E-01	Down	1.40E-01	2.21E-01	none	6.81E-01	8.03E-01	9.70E-01	1.00E+00	8.86E-01	1.00E+00	0.97	-0.775	3.02E-02	6.22E-02	0.333	3.30E-01	5.45E-01	-0.442	2.10E-01	2.57E-01	0	0	0	0	NA	NA	Lipid	Polyunsaturated Fatty Acid (n3 and n6)	44675	LC/MS Neg
arachidonate (20:4n6)	Fatty Acid (Polyunsaturated)	Fatty Acid Mtb	-0.644	9.15E-02	1.97E-01	0.138	7.05E-01	8.17E-01	-0.506	1.81E-01	2.54E-01	none	4	Down	1.93E-02	3.97E-02	Up	3.31E-01	5.75E-01	Down	1.40E-01	2.21E-01	none	6.81E-01	8.03E-01	9.70E-01	1.00E+00	8.86E-01	1.00E+00	0.969	-0.775	3.02E-02	6.22E-02	0.333	3.30E-01	5.45E-01	-0.442	2.10E-01	2.57E-01	0	0	0	0	NA	NA	Lipid	Polyunsaturated Fatty Acid (n3 and n6)	1110	LC/MS Neg
docosapentaenoate (n6 DPA; 22:5n6)	Fatty Acid (Polyunsaturated)	Fatty Acid Mtb	-0.902	1.63E-02	5.92E-02	0.249	4.79E-01	6.78E-01	-0.653	7.67E-02	1.27E-01	none	4	Down	1.93E-02	3.97E-02	Up	3.31E-01	5.75E-01	Down	1.40E-01	2.21E-01	none	6.81E-01	8.03E-01	9.70E-01	1.00E+00	8.86E-01	1.00E+00	0.092	-0.775	3.02E-02	6.22E-02	0.333	3.30E-01	5.45E-01	-0.442	2.10E-01	2.57E-01	0.788	0.727	0.818	0.818	MAR	0.769	Lipid	Polyunsaturated Fatty Acid (n3 and n6)	37478	LC/MS Neg
propionylcarnitine (C3)	Fatty Acid Mtb (Carnitine)	Fatty Acid Mtb	1.527	1.13E-06	5.97E-05	0.38	1.46E-01	3.29E-01	1.907	1.27E-08	3.91E-07	high_macula	19	Up	9.48E-04	5.21E-03	Up	3.89E-01	5.83E-01	Up	1.03E-04	3.08E-04	high_macula	2.37E-06	2.60E-05	5.14E-01	9.42E-01	3.29E-09	2.17E-08	0.548	1	1.64E-03	7.74E-03	0.211	4.76E-01	6.28E-01	1.211	1.80E-04	5.95E-04	0	0	0	0	NA	NA	Lipid	Fatty Acid Metabolism (also BCAA Metabolism)	32452	LC/MS Pos Early
acetylcarnitine (C2)	Fatty Acid Mtb (Carnitine)	Fatty Acid Mtb	1.512	8.23E-06	2.04E-04	0.042	8.84E-01	9.29E-01	1.553	5.28E-06	3.77E-05	high_macula	19	Up	9.48E-04	5.21E-03	Up	3.89E-01	5.83E-01	Up	1.03E-04	3.08E-04	high_macula	2.37E-06	2.60E-05	5.14E-01	9.42E-01	3.29E-09	2.17E-08	0.581	1	1.64E-03	7.74E-03	0.211	4.76E-01	6.28E-01	1.211	1.80E-04	5.95E-04	0	0	0	0	NA	NA	Lipid	Fatty Acid Metabolism(Acyl Carnitine)	32198	LC/MS Pos Early
malonylcarnitine	Fatty Acid Mtb (Carnitine)	Fatty Acid Mtb	1.004	4.94E-04	5.54E-03	0.316	2.24E-01	4.27E-01	1.32	1.31E-05	7.81E-05	high_macula	19	Up	9.48E-04	5.21E-03	Up	3.89E-01	5.83E-01	Up	1.03E-04	3.08E-04	high_macula	2.37E-06	2.60E-05	5.14E-01	9.42E-01	3.29E-09	2.17E-08	0.157	1	1.64E-03	7.74E-03	0.211	4.76E-01	6.28E-01	1.211	1.80E-04	5.95E-04	0.545	0.182	0.727	0.727	MNAR	1	Lipid	Fatty Acid Synthesis	37059	LC/MS Pos Early
3-hydroxybutyrylcarnitine (2)	Fatty Acid Mtb (Carnitine)	Fatty Acid Mtb	0.483	9.78E-02	2.07E-01	0.716	1.36E-02	7.85E-02	1.2	1.51E-04	6.29E-04	low_peripheral	19	Up	9.48E-04	5.21E-03	Up	3.89E-01	5.83E-01	Up	1.03E-04	3.08E-04	high_macula	2.37E-06	2.60E-05	5.14E-01	9.42E-01	3.29E-09	2.17E-08	0.34	1	1.64E-03	7.74E-03	0.211	4.76E-01	6.28E-01	1.211	1.80E-04	5.95E-04	0	0	0	0	NA	NA	Lipid	Fatty Acid Metabolism(Acyl Carnitine)	52984	LC/MS Pos Early
carnitine	Fatty Acid Mtb (Carnitine)	Fatty Acid Mtb	0.956	1.04E-03	8.79E-03	0.116	6.60E-01	7.91E-01	1.072	2.99E-04	1.13E-03	high_macula	19	Up	9.48E-04	5.21E-03	Up	3.89E-01	5.83E-01	Up	1.03E-04	3.08E-04	high_macula	2.37E-06	2.60E-05	5.14E-01	9.42E-01	3.29E-09	2.17E-08	0.248	1	1.64E-03	7.74E-03	0.211	4.76E-01	6.28E-01	1.211	1.80E-04	5.95E-04	0	0	0	0	NA	NA	Lipid	Carnitine Metabolism	15500	LC/MS Pos Early
butyrylcarnitine (C4)	Fatty Acid Mtb (Carnitine)	Fatty Acid Mtb	0.747	3.23E-02	9.50E-02	0.198	5.48E-01	7.24E-01	0.945	7.76E-03	1.77E-02	Shallow_enrichment	19	Up	9.48E-04	5.21E-03	Up	3.89E-01	5.83E-01	Up	1.03E-04	3.08E-04	high_macula	2.37E-06	2.60E-05	5.14E-01	9.42E-01	3.29E-09	2.17E-08	0.491	1	1.64E-03	7.74E-03	0.211	4.76E-01	6.28E-01	1.211	1.80E-04	5.95E-04	0.03	0.091	0	0	MAR	NA	Lipid	Fatty Acid Metabolism (also BCAA Metabolism)	32412	LC/MS Pos Early
3-hydroxybutyrylcarnitine (1)	Fatty Acid Mtb (Carnitine)	Fatty Acid Mtb	0.808	8.77E-03	3.76E-02	0.127	6.57E-01	7.91E-01	0.935	2.79E-03	7.61E-03	high_macula	19	Up	9.48E-04	5.21E-03	Up	3.89E-01	5.83E-01	Up	1.03E-04	3.08E-04	high_macula	2.37E-06	2.60E-05	5.14E-01	9.42E-01	3.29E-09	2.17E-08	-0.108	1	1.64E-03	7.74E-03	0.211	4.76E-01	6.28E-01	1.211	1.80E-04	5.95E-04	0	0	0	0	NA	NA	Lipid	Fatty Acid Metabolism(Acyl Carnitine)	43264	LC/MS Pos Early
palmitoleoylcarnitine (C16:1)*	Fatty Acid Mtb (Carnitine)	Fatty Acid Mtb	0.823	9.63E-03	3.97E-02	0.08	7.87E-01	8.77E-01	0.902	4.87E-03	1.22E-02	high_macula	19	Up	9.48E-04	5.21E-03	Up	3.89E-01	5.83E-01	Up	1.03E-04	3.08E-04	high_macula	2.37E-06	2.60E-05	5.14E-01	9.42E-01	3.29E-09	2.17E-08	0.91	1	1.64E-03	7.74E-03	0.211	4.76E-01	6.28E-01	1.211	1.80E-04	5.95E-04	0.333	0.273	0.273	0.455	MNAR	1	Lipid	Fatty Acid Metabolism(Acyl Carnitine)	53223	LC/MS Pos Late
stearoylcarnitine (C18)	Fatty Acid Mtb (Carnitine)	Fatty Acid Mtb	0.167	5.84E-01	7.06E-01	0.699	2.30E-02	1.06E-01	0.866	6.97E-03	1.65E-02	Shallow_enrichment	19	Up	9.48E-04	5.21E-03	Up	3.89E-01	5.83E-01	Up	1.03E-04	3.08E-04	high_macula	2.37E-06	2.60E-05	5.14E-01	9.42E-01	3.29E-09	2.17E-08	0.569	1	1.64E-03	7.74E-03	0.211	4.76E-01	6.28E-01	1.211	1.80E-04	5.95E-04	0.152	0.182	0.091	0.182	MNAR	1	Lipid	Fatty Acid Metabolism(Acyl Carnitine)	34409	LC/MS Pos Late
myristoleoylcarnitine (C14:1)*	Fatty Acid Mtb (Carnitine)	Fatty Acid Mtb	0.906	1.07E-02	4.30E-02	-0.063	8.48E-01	9.10E-01	0.843	1.69E-02	3.48E-02	low_temporal	19	Up	9.48E-04	5.21E-03	Up	3.89E-01	5.83E-01	Up	1.03E-04	3.08E-04	high_macula	2.37E-06	2.60E-05	5.14E-01	9.42E-01	3.29E-09	2.17E-08	0.539	1	1.64E-03	7.74E-03	0.211	4.76E-01	6.28E-01	1.211	1.80E-04	5.95E-04	0.394	0.273	0.364	0.545	MAR	0.923	Lipid	Fatty Acid Metabolism(Acyl Carnitine)	48182	LC/MS Pos Late
oleoylcarnitine (C18:1)	Fatty Acid Mtb (Carnitine)	Fatty Acid Mtb	0.649	4.95E-02	1.27E-01	0.154	6.24E-01	7.73E-01	0.802	1.65E-02	3.42E-02	none	19	Up	9.48E-04	5.21E-03	Up	3.89E-01	5.83E-01	Up	1.03E-04	3.08E-04	high_macula	2.37E-06	2.60E-05	5.14E-01	9.42E-01	3.29E-09	2.17E-08	0.869	1	1.64E-03	7.74E-03	0.211	4.76E-01	6.28E-01	1.211	1.80E-04	5.95E-04	0.03	0	0.091	0	MAR	NA	Lipid	Fatty Acid Metabolism(Acyl Carnitine)	35160	LC/MS Pos Late
deoxycarnitine	Fatty Acid Mtb (Carnitine)	Fatty Acid Mtb	0.284	3.21E-01	4.62E-01	0.271	3.30E-01	5.49E-01	0.555	5.70E-02	9.97E-02	none	19	Up	9.48E-04	5.21E-03	Up	3.89E-01	5.83E-01	Up	1.03E-04	3.08E-04	high_macula	2.37E-06	2.60E-05	5.14E-01	9.42E-01	3.29E-09	2.17E-08	0.531	1	1.64E-03	7.74E-03	0.211	4.76E-01	6.28E-01	1.211	1.80E-04	5.95E-04	0	0	0	0	NA	NA	Lipid	Carnitine Metabolism	36747	LC/MS Pos Early
palmitoylcarnitine (C16)	Fatty Acid Mtb (Carnitine)	Fatty Acid Mtb	0.378	2.10E-01	3.56E-01	0.174	5.48E-01	7.24E-01	0.552	7.01E-02	1.20E-01	none	19	Up	9.48E-04	5.21E-03	Up	3.89E-01	5.83E-01	Up	1.03E-04	3.08E-04	high_macula	2.37E-06	2.60E-05	5.14E-01	9.42E-01	3.29E-09	2.17E-08	0.647	1	1.64E-03	7.74E-03	0.211	4.76E-01	6.28E-01	1.211	1.80E-04	5.95E-04	0	0	0	0	NA	NA	Lipid	Fatty Acid Metabolism(Acyl Carnitine)	44681	LC/MS Pos Late
linoleoylcarnitine (C18:2)*	Fatty Acid Mtb (Carnitine)	Fatty Acid Mtb	0.62	2.72E-02	8.22E-02	-0.145	5.84E-01	7.50E-01	0.475	8.64E-02	1.41E-01	none	19	Up	9.48E-04	5.21E-03	Up	3.89E-01	5.83E-01	Up	1.03E-04	3.08E-04	high_macula	2.37E-06	2.60E-05	5.14E-01	9.42E-01	3.29E-09	2.17E-08	0.874	1	1.64E-03	7.74E-03	0.211	4.76E-01	6.28E-01	1.211	1.80E-04	5.95E-04	0	0	0	0	NA	NA	Lipid	Fatty Acid Metabolism(Acyl Carnitine)	46223	LC/MS Pos Late
arachidonoylcarnitine (C20:4)	Fatty Acid Mtb (Carnitine)	Fatty Acid Mtb	-0.01	9.77E-01	9.90E-01	0.199	5.35E-01	7.21E-01	0.19	5.66E-01	6.46E-01	none	19	Up	9.48E-04	5.21E-03	Up	3.89E-01	5.83E-01	Up	1.03E-04	3.08E-04	high_macula	2.37E-06	2.60E-05	5.14E-01	9.42E-01	3.29E-09	2.17E-08	0.189	1	1.64E-03	7.74E-03	0.211	4.76E-01	6.28E-01	1.211	1.80E-04	5.95E-04	0.091	0.091	0.182	0	MNAR	1	Lipid	Fatty Acid Metabolism(Acyl Carnitine)	57518	LC/MS Pos Late
octanoylcarnitine (C8)	Fatty Acid Mtb (Carnitine)	Fatty Acid Mtb	0.717	5.81E-02	1.46E-01	-0.918	1.41E-02	7.91E-02	-0.201	5.87E-01	6.68E-01	none	19	Up	9.48E-04	5.21E-03	Up	3.89E-01	5.83E-01	Up	1.03E-04	3.08E-04	high_macula	2.37E-06	2.60E-05	5.14E-01	9.42E-01	3.29E-09	2.17E-08	0.547	1	1.64E-03	7.74E-03	0.211	4.76E-01	6.28E-01	1.211	1.80E-04	5.95E-04	0.152	0.091	0.091	0.273	MAR	0.6	Lipid	Fatty Acid Metabolism(Acyl Carnitine)	33936	LC/MS Pos Late
dihomo-linolenoylcarnitine (20:3n3 or 6)*	Fatty Acid Mtb (Carnitine)	Fatty Acid Mtb	-0.61	1.05E-01	2.18E-01	0.172	6.33E-01	7.80E-01	-0.438	2.39E-01	3.20E-01	none	19	Up	9.48E-04	5.21E-03	Up	3.89E-01	5.83E-01	Up	1.03E-04	3.08E-04	high_macula	2.37E-06	2.60E-05	5.14E-01	9.42E-01	3.29E-09	2.17E-08	0.363	1	1.64E-03	7.74E-03	0.211	4.76E-01	6.28E-01	1.211	1.80E-04	5.95E-04	0.667	0.545	0.818	0.636	MAR	0.364	Lipid	Fatty Acid Metabolism(Acyl Carnitine)	57521	LC/MS Pos Late
hexanoylcarnitine (C6)	Fatty Acid Mtb (Carnitine)	Fatty Acid Mtb	-0.467	1.90E-01	3.29E-01	-0.181	5.97E-01	7.60E-01	-0.648	7.15E-02	1.21E-01	none	19	Up	9.48E-04	5.21E-03	Up	3.89E-01	5.83E-01	Up	1.03E-04	3.08E-04	high_macula	2.37E-06	2.60E-05	5.14E-01	9.42E-01	3.29E-09	2.17E-08	0.437	1	1.64E-03	7.74E-03	0.211	4.76E-01	6.28E-01	1.211	1.80E-04	5.95E-04	0.303	0.182	0.455	0.273	MAR	1	Lipid	Fatty Acid Metabolism(Acyl Carnitine)	32328	LC/MS Pos Early
docosahexaenoylcarnitine (C22:6)*	Fatty Acid Mtb (Carnitine)	Fatty Acid Mtb	-0.702	7.27E-02	1.70E-01	-0.331	3.75E-01	5.88E-01	-1.033	9.87E-03	2.15E-02	none	19	Up	9.48E-04	5.21E-03	Up	3.89E-01	5.83E-01	Up	1.03E-04	3.08E-04	high_macula	2.37E-06	2.60E-05	5.14E-01	9.42E-01	3.29E-09	2.17E-08	-0.071	1	1.64E-03	7.74E-03	0.211	4.76E-01	6.28E-01	1.211	1.80E-04	5.95E-04	0.545	0.455	0.545	0.636	MAR	0.5	Lipid	Fatty Acid Metabolism(Acyl Carnitine)	57523	LC/MS Pos Late
N-acetyl-aspartyl-glutamate (NAAG)	Glu Mtb	Amin Acid Mtb	1.261	2.15E-06	9.56E-05	0.904	1.98E-04	6.12E-03	2.165	1.21E-11	1.12E-09	Steep_enrichment	8	Up	4.85E-03	1.60E-02	Up	2.81E-04	4.17E-03	Up	1.22E-07	1.34E-06	Shallow_enrichment	9.93E-02	2.18E-01	4.40E-02	1.61E-01	6.88E-05	1.75E-04	-0.151	0.416	2.35E-01	2.98E-01	0.699	4.23E-02	1.07E-01	1.115	2.10E-03	4.96E-03	0	0	0	0	NA	NA	Amino Acid	Glutamate Metabolism	35665	LC/MS Pos Early
N-acetylglutamine	Glu Mtb	Amin Acid Mtb	0.856	3.20E-03	1.87E-02	0.944	9.85E-04	1.74E-02	1.8	8.48E-08	1.31E-06	Steep_enrichment	8	Up	4.85E-03	1.60E-02	Up	2.81E-04	4.17E-03	Up	1.22E-07	1.34E-06	Shallow_enrichment	9.93E-02	2.18E-01	4.40E-02	1.61E-01	6.88E-05	1.75E-04	0.383	0.416	2.35E-01	2.98E-01	0.699	4.23E-02	1.07E-01	1.115	2.10E-03	4.96E-03	0	0	0	0	NA	NA	Amino Acid	Glutamate Metabolism	33943	LC/MS Polar
beta-citrylglutamate	Glu Mtb	Amin Acid Mtb	0.571	8.67E-02	1.92E-01	0.946	4.79E-03	4.17E-02	1.517	3.76E-05	1.88E-04	low_peripheral	8	Up	4.85E-03	1.60E-02	Up	2.81E-04	4.17E-03	Up	1.22E-07	1.34E-06	Shallow_enrichment	9.93E-02	2.18E-01	4.40E-02	1.61E-01	6.88E-05	1.75E-04	0.831	0.416	2.35E-01	2.98E-01	0.699	4.23E-02	1.07E-01	1.115	2.10E-03	4.96E-03	0	0	0	0	NA	NA	Amino Acid	Glutamate Metabolism	54923	LC/MS Neg
N-acetylglutamate	Glu Mtb	Amin Acid Mtb	-0.191	5.99E-01	7.19E-01	1.075	3.89E-03	3.92E-02	0.884	1.86E-02	3.80E-02	low_peripheral	8	Up	4.85E-03	1.60E-02	Up	2.81E-04	4.17E-03	Up	1.22E-07	1.34E-06	Shallow_enrichment	9.93E-02	2.18E-01	4.40E-02	1.61E-01	6.88E-05	1.75E-04	-0.201	0.416	2.35E-01	2.98E-01	0.699	4.23E-02	1.07E-01	1.115	2.10E-03	4.96E-03	0	0	0	0	NA	NA	Amino Acid	Glutamate Metabolism	15720	LC/MS Pos Early
glutamate, gamma-methyl ester	Glu Mtb	Amin Acid Mtb	0.614	4.91E-02	1.26E-01	0.265	3.71E-01	5.84E-01	0.879	6.00E-03	1.44E-02	Shallow_enrichment	8	Up	4.85E-03	1.60E-02	Up	2.81E-04	4.17E-03	Up	1.22E-07	1.34E-06	Shallow_enrichment	9.93E-02	2.18E-01	4.40E-02	1.61E-01	6.88E-05	1.75E-04	0.516	0.416	2.35E-01	2.98E-01	0.699	4.23E-02	1.07E-01	1.115	2.10E-03	4.96E-03	0	0	0	0	NA	NA	Amino Acid	Glutamate Metabolism	33487	LC/MS Pos Early
gamma-aminobutyrate (GABA)	Glu Mtb	Amin Acid Mtb	-0.158	5.47E-01	6.77E-01	0.647	1.46E-02	8.08E-02	0.489	6.77E-02	1.16E-01	none	8	Up	4.85E-03	1.60E-02	Up	2.81E-04	4.17E-03	Up	1.22E-07	1.34E-06	Shallow_enrichment	9.93E-02	2.18E-01	4.40E-02	1.61E-01	6.88E-05	1.75E-04	0.08	0.416	2.35E-01	2.98E-01	0.699	4.23E-02	1.07E-01	1.115	2.10E-03	4.96E-03	0	0	0	0	NA	NA	Amino Acid	Glutamate Metabolism	1416	LC/MS Pos Early
glutamine	Glu Mtb	Amin Acid Mtb	-0.009	9.82E-01	9.90E-01	-0.013	9.73E-01	9.83E-01	-0.022	9.56E-01	9.58E-01	none	8	Up	4.85E-03	1.60E-02	Up	2.81E-04	4.17E-03	Up	1.22E-07	1.34E-06	Shallow_enrichment	9.93E-02	2.18E-01	4.40E-02	1.61E-01	6.88E-05	1.75E-04	0.866	0.416	2.35E-01	2.98E-01	0.699	4.23E-02	1.07E-01	1.115	2.10E-03	4.96E-03	0	0	0	0	NA	NA	Amino Acid	Glutamate Metabolism	53	LC/MS Pos Early
pyroglutamine*	Glu Mtb	Amin Acid Mtb	0.041	8.98E-01	9.25E-01	-0.59	6.48E-02	1.96E-01	-0.548	9.38E-02	1.49E-01	none	8	Up	4.85E-03	1.60E-02	Up	2.81E-04	4.17E-03	Up	1.22E-07	1.34E-06	Shallow_enrichment	9.93E-02	2.18E-01	4.40E-02	1.61E-01	6.88E-05	1.75E-04	-0.705	0.416	2.35E-01	2.98E-01	0.699	4.23E-02	1.07E-01	1.115	2.10E-03	4.96E-03	0	0	0	0	NA	NA	Amino Acid	Glutamate Metabolism	46225	LC/MS Pos Early
gamma-glutamylthreonine	Glutathione Mtb	Peptide Mtb	1.359	2.32E-06	9.56E-05	0.505	3.99E-02	1.45E-01	1.864	3.76E-09	1.39E-07	high_macula	11	Up	4.71E-01	6.21E-01	Up	9.99E-02	2.35E-01	Up	2.43E-02	5.02E-02	none	2.71E-02	8.94E-02	5.88E-01	9.70E-01	1.02E-05	4.22E-05	0.675	0.183	5.40E-01	6.14E-01	0.193	5.05E-01	6.41E-01	0.377	2.10E-01	2.57E-01	0.424	0.091	0.364	0.818	MNAR	1	Peptide	Gamma-glutamyl Amino Acid	33364	LC/MS Pos Early
ophthalmate	Glutathione Mtb	Peptide Mtb	0.999	5.53E-04	5.70E-03	0.37	1.59E-01	3.45E-01	1.369	7.99E-06	5.20E-05	high_macula	11	Up	4.71E-01	6.21E-01	Up	9.99E-02	2.35E-01	Up	2.43E-02	5.02E-02	none	2.71E-02	8.94E-02	5.88E-01	9.70E-01	1.02E-05	4.22E-05	0.417	0.183	5.40E-01	6.14E-01	0.193	5.05E-01	6.41E-01	0.377	2.10E-01	2.57E-01	0.091	0.091	0	0.182	MAR	1	Amino Acid	Glutathione Metabolism	34592	LC/MS Pos Early
glutathione, oxidized (GSSG)	Glutathione Mtb	Peptide Mtb	0.57	1.21E-01	2.37E-01	0.64	7.51E-02	2.19E-01	1.209	1.78E-03	5.17E-03	Shallow_enrichment	11	Up	4.71E-01	6.21E-01	Up	9.99E-02	2.35E-01	Up	2.43E-02	5.02E-02	none	2.71E-02	8.94E-02	5.88E-01	9.70E-01	1.02E-05	4.22E-05	0.036	0.183	5.40E-01	6.14E-01	0.193	5.05E-01	6.41E-01	0.377	2.10E-01	2.57E-01	0	0	0	0	NA	NA	Amino Acid	Glutathione Metabolism	27727	LC/MS Pos Early
glutathione, reduced (GSH)	Glutathione Mtb	Peptide Mtb	-0.089	7.90E-01	8.57E-01	1.01	3.25E-03	3.77E-02	0.921	8.29E-03	1.86E-02	low_peripheral	11	Up	4.71E-01	6.21E-01	Up	9.99E-02	2.35E-01	Up	2.43E-02	5.02E-02	none	2.71E-02	8.94E-02	5.88E-01	9.70E-01	1.02E-05	4.22E-05	-0.344	0.183	5.40E-01	6.14E-01	0.193	5.05E-01	6.41E-01	0.377	2.10E-01	2.57E-01	0	0	0	0	NA	NA	Amino Acid	Glutathione Metabolism	2127	LC/MS Neg
gamma-glutamylglutamate	Glutathione Mtb	Peptide Mtb	-0.136	6.24E-01	7.42E-01	0.39	1.55E-01	3.38E-01	0.254	3.64E-01	4.52E-01	none	11	Up	4.71E-01	6.21E-01	Up	9.99E-02	2.35E-01	Up	2.43E-02	5.02E-02	none	2.71E-02	8.94E-02	5.88E-01	9.70E-01	1.02E-05	4.22E-05	0.864	0.183	5.40E-01	6.14E-01	0.193	5.05E-01	6.41E-01	0.377	2.10E-01	2.57E-01	0.03	0.091	0	0	MAR	NA	Peptide	Gamma-glutamyl Amino Acid	36738	LC/MS Pos Early
gamma-glutamylserine	Glutathione Mtb	Peptide Mtb	-0.5	1.32E-01	2.51E-01	0.226	4.77E-01	6.78E-01	-0.274	4.04E-01	4.86E-01	none	11	Up	4.71E-01	6.21E-01	Up	9.99E-02	2.35E-01	Up	2.43E-02	5.02E-02	none	2.71E-02	8.94E-02	5.88E-01	9.70E-01	1.02E-05	4.22E-05	0.323	0.183	5.40E-01	6.14E-01	0.193	5.05E-01	6.41E-01	0.377	2.10E-01	2.57E-01	0.576	0.455	0.636	0.636	MAR	0.632	Peptide	Gamma-glutamyl Amino Acid	54914	LC/MS Pos Early
5-oxoproline	Glutathione Mtb	Peptide Mtb	-0.111	6.98E-01	8.02E-01	-0.208	4.55E-01	6.52E-01	-0.319	2.68E-01	3.48E-01	none	11	Up	4.71E-01	6.21E-01	Up	9.99E-02	2.35E-01	Up	2.43E-02	5.02E-02	none	2.71E-02	8.94E-02	5.88E-01	9.70E-01	1.02E-05	4.22E-05	0.556	0.183	5.40E-01	6.14E-01	0.193	5.05E-01	6.41E-01	0.377	2.10E-01	2.57E-01	0	0	0	0	NA	NA	Amino Acid	Glutathione Metabolism	1494	LC/MS Neg
gamma-glutamylvaline	Glutathione Mtb	Peptide Mtb	-0.151	7.06E-01	8.04E-01	-0.27	4.89E-01	6.90E-01	-0.421	2.96E-01	3.82E-01	none	11	Up	4.71E-01	6.21E-01	Up	9.99E-02	2.35E-01	Up	2.43E-02	5.02E-02	none	2.71E-02	8.94E-02	5.88E-01	9.70E-01	1.02E-05	4.22E-05	-0.305	0.183	5.40E-01	6.14E-01	0.193	5.05E-01	6.41E-01	0.377	2.10E-01	2.57E-01	0.667	0.273	0.818	0.909	MAR	0.909	Peptide	Gamma-glutamyl Amino Acid	43829	LC/MS Pos Early
cysteine-glutathione disulfide	Glutathione Mtb	Peptide Mtb	-0.321	2.54E-01	3.95E-01	-0.15	5.80E-01	7.47E-01	-0.471	9.73E-02	1.54E-01	none	11	Up	4.71E-01	6.21E-01	Up	9.99E-02	2.35E-01	Up	2.43E-02	5.02E-02	none	2.71E-02	8.94E-02	5.88E-01	9.70E-01	1.02E-05	4.22E-05	0.858	0.183	5.40E-01	6.14E-01	0.193	5.05E-01	6.41E-01	0.377	2.10E-01	2.57E-01	0.091	0.182	0.091	0	MNAR	1	Amino Acid	Glutathione Metabolism	35159	LC/MS Pos Early
gamma-glutamylglutamine	Glutathione Mtb	Peptide Mtb	-0.64	2.58E-02	7.86E-02	0.011	9.68E-01	9.82E-01	-0.629	2.83E-02	5.43E-02	none	11	Up	4.71E-01	6.21E-01	Up	9.99E-02	2.35E-01	Up	2.43E-02	5.02E-02	none	2.71E-02	8.94E-02	5.88E-01	9.70E-01	1.02E-05	4.22E-05	0.847	0.183	5.40E-01	6.14E-01	0.193	5.05E-01	6.41E-01	0.377	2.10E-01	2.57E-01	0	0	0	0	NA	NA	Peptide	Gamma-glutamyl Amino Acid	2730	LC/MS Pos Early
4-hydroxy-nonenal-glutathione	Glutathione Mtb	Peptide Mtb	-0.366	3.15E-01	4.60E-01	-0.397	2.62E-01	4.70E-01	-0.763	4.03E-02	7.44E-02	none	11	Up	4.71E-01	6.21E-01	Up	9.99E-02	2.35E-01	Up	2.43E-02	5.02E-02	none	2.71E-02	8.94E-02	5.88E-01	9.70E-01	1.02E-05	4.22E-05	-0.762	0.183	5.40E-01	6.14E-01	0.193	5.05E-01	6.41E-01	0.377	2.10E-01	2.57E-01	0.303	0.364	0.091	0.455	MAR	0.4	Amino Acid	Glutathione Metabolism	48487	LC/MS Neg
N-acetylserine	Gly, Ser, Thr Mtb	Amin Acid Mtb	0.977	6.67E-03	3.21E-02	0.618	6.94E-02	2.06E-01	1.595	3.58E-05	1.88E-04	high_macula	8	Up	6.24E-01	7.66E-01	Down	9.82E-01	9.82E-01	Up	6.91E-01	7.52E-01	Shallow_enrichment	2.53E-01	4.39E-01	8.03E-01	1.00E+00	1.28E-02	1.93E-02	0.76	0.693	4.75E-02	8.26E-02	0.286	3.93E-01	5.93E-01	0.98	5.86E-03	1.08E-02	0	0	0	0	NA	NA	Amino Acid	Glycine, Serine and Threonine Metabolism	37076	LC/MS Pos Early
N-acetylthreonine	Gly, Ser, Thr Mtb	Amin Acid Mtb	0.557	1.19E-01	2.37E-01	0.794	2.49E-02	1.10E-01	1.351	4.28E-04	1.53E-03	low_peripheral	8	Up	6.24E-01	7.66E-01	Down	9.82E-01	9.82E-01	Up	6.91E-01	7.52E-01	Shallow_enrichment	2.53E-01	4.39E-01	8.03E-01	1.00E+00	1.28E-02	1.93E-02	0.335	0.693	4.75E-02	8.26E-02	0.286	3.93E-01	5.93E-01	0.98	5.86E-03	1.08E-02	0	0	0	0	NA	NA	Amino Acid	Glycine, Serine and Threonine Metabolism	33939	LC/MS Neg
serine	Gly, Ser, Thr Mtb	Amin Acid Mtb	1.092	5.31E-03	2.74E-02	-0.153	6.73E-01	7.97E-01	0.939	1.51E-02	3.17E-02	high_macula	8	Up	6.24E-01	7.66E-01	Down	9.82E-01	9.82E-01	Up	6.91E-01	7.52E-01	Shallow_enrichment	2.53E-01	4.39E-01	8.03E-01	1.00E+00	1.28E-02	1.93E-02	0.919	0.693	4.75E-02	8.26E-02	0.286	3.93E-01	5.93E-01	0.98	5.86E-03	1.08E-02	0	0	0	0	NA	NA	Amino Acid	Glycine, Serine and Threonine Metabolism	1648	LC/MS Pos Early
threonine	Gly, Ser, Thr Mtb	Amin Acid Mtb	-0.161	5.27E-01	6.62E-01	-0.084	7.34E-01	8.38E-01	-0.245	3.37E-01	4.26E-01	none	8	Up	6.24E-01	7.66E-01	Down	9.82E-01	9.82E-01	Up	6.91E-01	7.52E-01	Shallow_enrichment	2.53E-01	4.39E-01	8.03E-01	1.00E+00	1.28E-02	1.93E-02	0.004	0.693	4.75E-02	8.26E-02	0.286	3.93E-01	5.93E-01	0.98	5.86E-03	1.08E-02	0	0	0	0	NA	NA	Amino Acid	Glycine, Serine and Threonine Metabolism	1284	LC/MS Pos Early
betaine	Gly, Ser, Thr Mtb	Amin Acid Mtb	-0.049	8.49E-01	8.92E-01	-0.304	2.26E-01	4.28E-01	-0.352	1.73E-01	2.45E-01	none	8	Up	6.24E-01	7.66E-01	Down	9.82E-01	9.82E-01	Up	6.91E-01	7.52E-01	Shallow_enrichment	2.53E-01	4.39E-01	8.03E-01	1.00E+00	1.28E-02	1.93E-02	-0.611	0.693	4.75E-02	8.26E-02	0.286	3.93E-01	5.93E-01	0.98	5.86E-03	1.08E-02	0	0	0	0	NA	NA	Amino Acid	Glycine, Serine and Threonine Metabolism	3141	LC/MS Pos Early
N-acetylglycine	Gly, Ser, Thr Mtb	Amin Acid Mtb	0.049	8.00E-01	8.59E-01	-0.422	3.05E-02	1.22E-01	-0.373	6.12E-02	1.06E-01	none	8	Up	6.24E-01	7.66E-01	Down	9.82E-01	9.82E-01	Up	6.91E-01	7.52E-01	Shallow_enrichment	2.53E-01	4.39E-01	8.03E-01	1.00E+00	1.28E-02	1.93E-02	0.317	0.693	4.75E-02	8.26E-02	0.286	3.93E-01	5.93E-01	0.98	5.86E-03	1.08E-02	0.091	0	0.091	0.182	MNAR	1	Amino Acid	Glycine, Serine and Threonine Metabolism	27710	LC/MS Pos Early
glycine	Gly, Ser, Thr Mtb	Amin Acid Mtb	-0.751	9.54E-03	3.97E-02	0.274	3.12E-01	5.41E-01	-0.477	9.07E-02	1.45E-01	none	8	Up	6.24E-01	7.66E-01	Down	9.82E-01	9.82E-01	Up	6.91E-01	7.52E-01	Shallow_enrichment	2.53E-01	4.39E-01	8.03E-01	1.00E+00	1.28E-02	1.93E-02	0.473	0.693	4.75E-02	8.26E-02	0.286	3.93E-01	5.93E-01	0.98	5.86E-03	1.08E-02	0	0	0	0	NA	NA	Amino Acid	Glycine, Serine and Threonine Metabolism	58	LC/MS Pos Early
dimethylglycine	Gly, Ser, Thr Mtb	Amin Acid Mtb	-0.684	1.86E-02	6.34E-02	-0.273	3.19E-01	5.43E-01	-0.957	1.44E-03	4.37E-03	low_macula	8	Up	6.24E-01	7.66E-01	Down	9.82E-01	9.82E-01	Up	6.91E-01	7.52E-01	Shallow_enrichment	2.53E-01	4.39E-01	8.03E-01	1.00E+00	1.28E-02	1.93E-02	-0.012	0.693	4.75E-02	8.26E-02	0.286	3.93E-01	5.93E-01	0.98	5.86E-03	1.08E-02	0.576	0.364	0.545	0.818	MAR	0.368	Amino Acid	Glycine, Serine and Threonine Metabolism	5086	LC/MS Pos Early
cytidine 5'-diphosphocholine	Glycerophosopholipid Mtb (others)	Glycerophosopholipid Mtb	0.601	4.48E-02	1.17E-01	1.169	1.81E-04	6.12E-03	1.77	4.18E-07	4.56E-06	low_peripheral	21	Down	8.34E-01	9.18E-01	Up	1.66E-02	6.09E-02	Up	2.76E-02	5.35E-02	low_macula	3.64E-05	2.40E-04	2.50E-03	1.65E-02	6.11E-14	6.72E-13	-0.731	-0.739	2.38E-02	5.52E-02	-0.433	1.67E-01	3.44E-01	-1.172	5.05E-04	1.39E-03	0	0	0	0	NA	NA	Lipid	Phospholipid Metabolism	34418	LC/MS Pos Early
glycerophosphoethanolamine	Glycerophosopholipid Mtb (others)	Glycerophosopholipid Mtb	1.093	2.67E-04	3.53E-03	0.537	4.91E-02	1.60E-01	1.63	5.96E-07	6.15E-06	high_macula	21	Down	8.34E-01	9.18E-01	Up	1.66E-02	6.09E-02	Up	2.76E-02	5.35E-02	low_macula	3.64E-05	2.40E-04	2.50E-03	1.65E-02	6.11E-14	6.72E-13	-0.588	-0.739	2.38E-02	5.52E-02	-0.433	1.67E-01	3.44E-01	-1.172	5.05E-04	1.39E-03	0	0	0	0	NA	NA	Lipid	Phospholipid Metabolism	37455	LC/MS Polar
1-stearoyl-2-linoleoyl-GPC (18:0/18:2)*	Glycerophosopholipid Mtb (others)	Glycerophosopholipid Mtb	0.691	1.77E-02	6.27E-02	0.774	6.93E-03	4.85E-02	1.465	6.15E-06	4.15E-05	Steep_enrichment	21	Down	8.34E-01	9.18E-01	Up	1.66E-02	6.09E-02	Up	2.76E-02	5.35E-02	low_macula	3.64E-05	2.40E-04	2.50E-03	1.65E-02	6.11E-14	6.72E-13	0.632	-0.739	2.38E-02	5.52E-02	-0.433	1.67E-01	3.44E-01	-1.172	5.05E-04	1.39E-03	0	0	0	0	NA	NA	Lipid	Phosphatidylcholine (PC)	52452	LC/MS Pos Late
myo-inositol	Glycerophosopholipid Mtb (others)	Glycerophosopholipid Mtb	0.859	9.15E-04	8.08E-03	0.31	1.89E-01	3.77E-01	1.169	1.86E-05	1.10E-04	high_macula	21	Down	8.34E-01	9.18E-01	Up	1.66E-02	6.09E-02	Up	2.76E-02	5.35E-02	low_macula	3.64E-05	2.40E-04	2.50E-03	1.65E-02	6.11E-14	6.72E-13	-0.518	-0.739	2.38E-02	5.52E-02	-0.433	1.67E-01	3.44E-01	-1.172	5.05E-04	1.39E-03	0	0	0	0	NA	NA	Lipid	Inositol Metabolism	1124	LC/MS Polar
inositol 1-phosphate (I1P)	Glycerophosopholipid Mtb (others)	Glycerophosopholipid Mtb	0.667	7.61E-02	1.74E-01	0.454	2.09E-01	4.11E-01	1.121	4.02E-03	1.04E-02	Shallow_enrichment	21	Down	8.34E-01	9.18E-01	Up	1.66E-02	6.09E-02	Up	2.76E-02	5.35E-02	low_macula	3.64E-05	2.40E-04	2.50E-03	1.65E-02	6.11E-14	6.72E-13	-0.671	-0.739	2.38E-02	5.52E-02	-0.433	1.67E-01	3.44E-01	-1.172	5.05E-04	1.39E-03	0.03	0.091	0	0	MAR	NA	Lipid	Inositol Metabolism	43849	LC/MS Polar
glycerophosphoinositol*	Glycerophosopholipid Mtb (others)	Glycerophosopholipid Mtb	0.186	5.46E-01	6.77E-01	0.904	4.19E-03	3.92E-02	1.09	9.90E-04	3.17E-03	low_peripheral	21	Down	8.34E-01	9.18E-01	Up	1.66E-02	6.09E-02	Up	2.76E-02	5.35E-02	low_macula	3.64E-05	2.40E-04	2.50E-03	1.65E-02	6.11E-14	6.72E-13	-0.579	-0.739	2.38E-02	5.52E-02	-0.433	1.67E-01	3.44E-01	-1.172	5.05E-04	1.39E-03	0	0	0	0	NA	NA	Lipid	Phospholipid Metabolism	47155	LC/MS Polar
1-palmitoyl-2-oleoyl-GPG (16:0/18:1)	Glycerophosopholipid Mtb (others)	Glycerophosopholipid Mtb	-0.178	6.11E-01	7.31E-01	1.192	1.10E-03	1.78E-02	1.014	5.87E-03	1.41E-02	low_peripheral	21	Down	8.34E-01	9.18E-01	Up	1.66E-02	6.09E-02	Up	2.76E-02	5.35E-02	low_macula	3.64E-05	2.40E-04	2.50E-03	1.65E-02	6.11E-14	6.72E-13	-0.176	-0.739	2.38E-02	5.52E-02	-0.433	1.67E-01	3.44E-01	-1.172	5.05E-04	1.39E-03	0	0	0	0	NA	NA	Lipid	Phosphatidylglycerol (PG)	52448	LC/MS Pos Late
cytidine-5'-diphosphoethanolamine	Glycerophosopholipid Mtb (others)	Glycerophosopholipid Mtb	0.179	6.26E-01	7.42E-01	0.631	8.35E-02	2.37E-01	0.81	3.26E-02	6.17E-02	none	21	Down	8.34E-01	9.18E-01	Up	1.66E-02	6.09E-02	Up	2.76E-02	5.35E-02	low_macula	3.64E-05	2.40E-04	2.50E-03	1.65E-02	6.11E-14	6.72E-13	-0.282	-0.739	2.38E-02	5.52E-02	-0.433	1.67E-01	3.44E-01	-1.172	5.05E-04	1.39E-03	0	0	0	0	NA	NA	Lipid	Phospholipid Metabolism	34410	LC/MS Polar
glycerophosphoserine*	Glycerophosopholipid Mtb (others)	Glycerophosopholipid Mtb	0.393	3.00E-01	4.51E-01	0.147	6.89E-01	8.06E-01	0.54	1.57E-01	2.31E-01	none	21	Down	8.34E-01	9.18E-01	Up	1.66E-02	6.09E-02	Up	2.76E-02	5.35E-02	low_macula	3.64E-05	2.40E-04	2.50E-03	1.65E-02	6.11E-14	6.72E-13	0.464	-0.739	2.38E-02	5.52E-02	-0.433	1.67E-01	3.44E-01	-1.172	5.05E-04	1.39E-03	0.061	0.091	0	0.091	MAR	NA	Lipid	Phospholipid Metabolism	57404	LC/MS Pos Early
glycerophosphorylcholine (GPC)	Glycerophosopholipid Mtb (others)	Glycerophosopholipid Mtb	0.23	4.89E-01	6.28E-01	0.083	7.96E-01	8.77E-01	0.313	3.48E-01	4.36E-01	none	21	Down	8.34E-01	9.18E-01	Up	1.66E-02	6.09E-02	Up	2.76E-02	5.35E-02	low_macula	3.64E-05	2.40E-04	2.50E-03	1.65E-02	6.11E-14	6.72E-13	0.31	-0.739	2.38E-02	5.52E-02	-0.433	1.67E-01	3.44E-01	-1.172	5.05E-04	1.39E-03	0	0	0	0	NA	NA	Lipid	Phospholipid Metabolism	15990	LC/MS Pos Early
choline	Glycerophosopholipid Mtb (others)	Glycerophosopholipid Mtb	-0.036	9.04E-01	9.29E-01	-0.005	9.86E-01	9.91E-01	-0.042	8.90E-01	9.10E-01	none	21	Down	8.34E-01	9.18E-01	Up	1.66E-02	6.09E-02	Up	2.76E-02	5.35E-02	low_macula	3.64E-05	2.40E-04	2.50E-03	1.65E-02	6.11E-14	6.72E-13	-0.471	-0.739	2.38E-02	5.52E-02	-0.433	1.67E-01	3.44E-01	-1.172	5.05E-04	1.39E-03	0	0	0	0	NA	NA	Lipid	Phospholipid Metabolism	15506	LC/MS Pos Early
1-stearoyl-2-arachidonoyl-GPS (18:0/20:4)	Glycerophosopholipid Mtb (others)	Glycerophosopholipid Mtb	-0.496	2.13E-01	3.56E-01	0.352	3.61E-01	5.82E-01	-0.144	7.14E-01	7.68E-01	none	21	Down	8.34E-01	9.18E-01	Up	1.66E-02	6.09E-02	Up	2.76E-02	5.35E-02	low_macula	3.64E-05	2.40E-04	2.50E-03	1.65E-02	6.11E-14	6.72E-13	0.707	-0.739	2.38E-02	5.52E-02	-0.433	1.67E-01	3.44E-01	-1.172	5.05E-04	1.39E-03	0	0	0	0	NA	NA	Lipid	Phosphatidylserine (PS)	52235	LC/MS Pos Late
phosphoethanolamine	Glycerophosopholipid Mtb (others)	Glycerophosopholipid Mtb	-0.18	5.96E-01	7.17E-01	-0.021	9.50E-01	9.81E-01	-0.201	5.55E-01	6.37E-01	none	21	Down	8.34E-01	9.18E-01	Up	1.66E-02	6.09E-02	Up	2.76E-02	5.35E-02	low_macula	3.64E-05	2.40E-04	2.50E-03	1.65E-02	6.11E-14	6.72E-13	-0.631	-0.739	2.38E-02	5.52E-02	-0.433	1.67E-01	3.44E-01	-1.172	5.05E-04	1.39E-03	0	0	0	0	NA	NA	Lipid	Phospholipid Metabolism	1600	LC/MS Neg
1-stearoyl-2-oleoyl-GPS (18:0/18:1)	Glycerophosopholipid Mtb (others)	Glycerophosopholipid Mtb	-0.399	2.71E-01	4.14E-01	-0.05	8.87E-01	9.29E-01	-0.448	2.17E-01	2.95E-01	none	21	Down	8.34E-01	9.18E-01	Up	1.66E-02	6.09E-02	Up	2.76E-02	5.35E-02	low_macula	3.64E-05	2.40E-04	2.50E-03	1.65E-02	6.11E-14	6.72E-13	0.845	-0.739	2.38E-02	5.52E-02	-0.433	1.67E-01	3.44E-01	-1.172	5.05E-04	1.39E-03	0	0	0	0	NA	NA	Lipid	Phosphatidylserine (PS)	19265	LC/MS Pos Late
acetylcholine	Glycerophosopholipid Mtb (others)	Glycerophosopholipid Mtb	-0.276	3.49E-01	4.94E-01	-0.18	5.28E-01	7.15E-01	-0.456	1.26E-01	1.93E-01	none	21	Down	8.34E-01	9.18E-01	Up	1.66E-02	6.09E-02	Up	2.76E-02	5.35E-02	low_macula	3.64E-05	2.40E-04	2.50E-03	1.65E-02	6.11E-14	6.72E-13	0.229	-0.739	2.38E-02	5.52E-02	-0.433	1.67E-01	3.44E-01	-1.172	5.05E-04	1.39E-03	0	0	0	0	NA	NA	Lipid	Neurotransmitter	18790	LC/MS Pos Early
trimethylamine N-oxide	Glycerophosopholipid Mtb (others)	Glycerophosopholipid Mtb	-0.09	8.01E-01	8.59E-01	-0.409	2.42E-01	4.51E-01	-0.499	1.67E-01	2.41E-01	none	21	Down	8.34E-01	9.18E-01	Up	1.66E-02	6.09E-02	Up	2.76E-02	5.35E-02	low_macula	3.64E-05	2.40E-04	2.50E-03	1.65E-02	6.11E-14	6.72E-13	0.176	-0.739	2.38E-02	5.52E-02	-0.433	1.67E-01	3.44E-01	-1.172	5.05E-04	1.39E-03	0.121	0.182	0.091	0.091	MAR	1	Lipid	Phospholipid Metabolism	40406	LC/MS Pos Early
1-stearoyl-2-arachidonoyl-GPI (18:0/20:4)	Glycerophosopholipid Mtb (others)	Glycerophosopholipid Mtb	-0.609	7.65E-02	1.74E-01	0.081	8.05E-01	8.78E-01	-0.528	1.23E-01	1.90E-01	none	21	Down	8.34E-01	9.18E-01	Up	1.66E-02	6.09E-02	Up	2.76E-02	5.35E-02	low_macula	3.64E-05	2.40E-04	2.50E-03	1.65E-02	6.11E-14	6.72E-13	0.838	-0.739	2.38E-02	5.52E-02	-0.433	1.67E-01	3.44E-01	-1.172	5.05E-04	1.39E-03	0	0	0	0	NA	NA	Lipid	Phosphatidylinositol (PI)	52449	LC/MS Pos Late
chiro-inositol	Glycerophosopholipid Mtb (others)	Glycerophosopholipid Mtb	-0.324	4.17E-01	5.56E-01	-0.521	1.82E-01	3.67E-01	-0.845	3.88E-02	7.19E-02	none	21	Down	8.34E-01	9.18E-01	Up	1.66E-02	6.09E-02	Up	2.76E-02	5.35E-02	low_macula	3.64E-05	2.40E-04	2.50E-03	1.65E-02	6.11E-14	6.72E-13	0.2	-0.739	2.38E-02	5.52E-02	-0.433	1.67E-01	3.44E-01	-1.172	5.05E-04	1.39E-03	0.485	0.273	0.636	0.545	MAR	0.563	Lipid	Inositol Metabolism	37112	LC/MS Polar
1-stearoyl-2-arachidonoyl-GPC (18:0/20:4)	Glycerophosopholipid Mtb (others)	Glycerophosopholipid Mtb	-0.697	2.38E-02	7.47E-02	-0.289	3.21E-01	5.45E-01	-0.986	1.94E-03	5.50E-03	Shallow_depletion	21	Down	8.34E-01	9.18E-01	Up	1.66E-02	6.09E-02	Up	2.76E-02	5.35E-02	low_macula	3.64E-05	2.40E-04	2.50E-03	1.65E-02	6.11E-14	6.72E-13	0.44	-0.739	2.38E-02	5.52E-02	-0.433	1.67E-01	3.44E-01	-1.172	5.05E-04	1.39E-03	0	0	0	0	NA	NA	Lipid	Phosphatidylcholine (PC)	42450	LC/MS Pos Late
choline phosphate	Glycerophosopholipid Mtb (others)	Glycerophosopholipid Mtb	-0.535	1.08E-01	2.21E-01	-0.913	6.31E-03	4.66E-02	-1.448	7.21E-05	3.34E-04	high_periferal	21	Down	8.34E-01	9.18E-01	Up	1.66E-02	6.09E-02	Up	2.76E-02	5.35E-02	low_macula	3.64E-05	2.40E-04	2.50E-03	1.65E-02	6.11E-14	6.72E-13	0.086	-0.739	2.38E-02	5.52E-02	-0.433	1.67E-01	3.44E-01	-1.172	5.05E-04	1.39E-03	0	0	0	0	NA	NA	Lipid	Phospholipid Metabolism	34396	LC/MS Pos Early
1-palmitoyl-2-arachidonoyl-GPI (16:0/20:4)*	Glycerophosopholipid Mtb (others)	Glycerophosopholipid Mtb	-1.66	1.86E-07	1.38E-05	-0.01	9.67E-01	9.82E-01	-1.671	1.65E-07	2.26E-06	low_macula	21	Down	8.34E-01	9.18E-01	Up	1.66E-02	6.09E-02	Up	2.76E-02	5.35E-02	low_macula	3.64E-05	2.40E-04	2.50E-03	1.65E-02	6.11E-14	6.72E-13	0.432	-0.739	2.38E-02	5.52E-02	-0.433	1.67E-01	3.44E-01	-1.172	5.05E-04	1.39E-03	0	0	0	0	NA	NA	Lipid	Phosphatidylinositol (PI)	52467	LC/MS Pos Late
pyruvate	Glycolysis	Carbohydrate Mtb	0.254	4.45E-01	5.83E-01	0.121	7.06E-01	8.17E-01	0.375	2.61E-01	3.43E-01	none	8	Down	9.18E-01	9.47E-01	Down	9.66E-01	9.82E-01	Down	8.79E-01	9.06E-01	none	9.79E-01	1.00E+00	9.38E-01	1.00E+00	9.93E-01	1.00E+00	0.6	-0.225	5.02E-01	5.92E-01	-0.056	8.62E-01	8.62E-01	-0.281	4.02E-01	4.57E-01	0.606	0.455	0.636	0.727	MNAR	0.55	Carbohydrate	Glycolysis, Gluconeogenesis, and Pyruvate Metabolism	48990	LC/MS Polar
phosphoenolpyruvate (PEP)	Glycolysis	Carbohydrate Mtb	0.437	2.89E-01	4.38E-01	-0.065	8.71E-01	9.24E-01	0.372	3.66E-01	4.53E-01	none	8	Down	9.18E-01	9.47E-01	Down	9.66E-01	9.82E-01	Down	8.79E-01	9.06E-01	none	9.79E-01	1.00E+00	9.38E-01	1.00E+00	9.93E-01	1.00E+00	0.095	-0.225	5.02E-01	5.92E-01	-0.056	8.62E-01	8.62E-01	-0.281	4.02E-01	4.57E-01	0.485	0.273	0.364	0.818	MAR	0.375	Carbohydrate	Glycolysis, Gluconeogenesis, and Pyruvate Metabolism	597	LC/MS Neg
glucose 6-phosphate	Glycolysis	Carbohydrate Mtb	-0.168	6.72E-01	7.77E-01	0.525	1.78E-01	3.63E-01	0.357	3.70E-01	4.55E-01	none	8	Down	9.18E-01	9.47E-01	Down	9.66E-01	9.82E-01	Down	8.79E-01	9.06E-01	none	9.79E-01	1.00E+00	9.38E-01	1.00E+00	9.93E-01	1.00E+00	-0.705	-0.225	5.02E-01	5.92E-01	-0.056	8.62E-01	8.62E-01	-0.281	4.02E-01	4.57E-01	0.03	0.091	0	0	MAR	NA	Carbohydrate	Glycolysis, Gluconeogenesis, and Pyruvate Metabolism	31260	LC/MS Polar
lactate	Glycolysis	Carbohydrate Mtb	0.333	3.07E-01	4.59E-01	-0.275	3.85E-01	5.93E-01	0.058	8.57E-01	8.80E-01	none	8	Down	9.18E-01	9.47E-01	Down	9.66E-01	9.82E-01	Down	8.79E-01	9.06E-01	none	9.79E-01	1.00E+00	9.38E-01	1.00E+00	9.93E-01	1.00E+00	0.003	-0.225	5.02E-01	5.92E-01	-0.056	8.62E-01	8.62E-01	-0.281	4.02E-01	4.57E-01	0	0	0	0	NA	NA	Carbohydrate	Glycolysis, Gluconeogenesis, and Pyruvate Metabolism	527	LC/MS Polar
fructose 1,6-diphosphate/glucose 1,6-diphosphate/myo-inositol diphosphates	Glycolysis	Carbohydrate Mtb	-0.659	2.00E-02	6.69E-02	0.569	3.73E-02	1.40E-01	-0.09	7.42E-01	7.91E-01	none	8	Down	9.18E-01	9.47E-01	Down	9.66E-01	9.82E-01	Down	8.79E-01	9.06E-01	none	9.79E-01	1.00E+00	9.38E-01	1.00E+00	9.93E-01	1.00E+00	0.813	-0.225	5.02E-01	5.92E-01	-0.056	8.62E-01	8.62E-01	-0.281	4.02E-01	4.57E-01	0	0	0	0	NA	NA	Carbohydrate	Glycolysis, Gluconeogenesis, and Pyruvate Metabolism	46896	LC/MS Neg
3-phosphoglycerate	Glycolysis	Carbohydrate Mtb	-0.354	3.42E-01	4.86E-01	0.229	5.25E-01	7.15E-01	-0.125	7.36E-01	7.87E-01	none	8	Down	9.18E-01	9.47E-01	Down	9.66E-01	9.82E-01	Down	8.79E-01	9.06E-01	none	9.79E-01	1.00E+00	9.38E-01	1.00E+00	9.93E-01	1.00E+00	0.841	-0.225	5.02E-01	5.92E-01	-0.056	8.62E-01	8.62E-01	-0.281	4.02E-01	4.57E-01	0	0	0	0	NA	NA	Carbohydrate	Glycolysis, Gluconeogenesis, and Pyruvate Metabolism	1414	LC/MS Neg
glycerate	Glycolysis	Carbohydrate Mtb	0.375	2.93E-01	4.41E-01	-0.764	3.12E-02	1.23E-01	-0.389	2.75E-01	3.56E-01	none	8	Down	9.18E-01	9.47E-01	Down	9.66E-01	9.82E-01	Down	8.79E-01	9.06E-01	none	9.79E-01	1.00E+00	9.38E-01	1.00E+00	9.93E-01	1.00E+00	0.653	-0.225	5.02E-01	5.92E-01	-0.056	8.62E-01	8.62E-01	-0.281	4.02E-01	4.57E-01	0	0	0	0	NA	NA	Carbohydrate	Glycolysis, Gluconeogenesis, and Pyruvate Metabolism	1572	LC/MS Polar
glucose	Glycolysis	Carbohydrate Mtb	-0.183	5.63E-01	6.91E-01	-0.473	1.28E-01	3.01E-01	-0.655	4.30E-02	7.81E-02	none	8	Down	9.18E-01	9.47E-01	Down	9.66E-01	9.82E-01	Down	8.79E-01	9.06E-01	none	9.79E-01	1.00E+00	9.38E-01	1.00E+00	9.93E-01	1.00E+00	0.648	-0.225	5.02E-01	5.92E-01	-0.056	8.62E-01	8.62E-01	-0.281	4.02E-01	4.57E-01	0.061	0.091	0.091	0	MAR	NA	Carbohydrate	Glycolysis, Gluconeogenesis, and Pyruvate Metabolism	48152	LC/MS Polar
N-acetyl-3-methylhistidine*	His Mtb	Amin Acid Mtb	1.233	4.14E-06	1.40E-04	0.985	8.04E-05	5.97E-03	2.218	9.58E-12	1.12E-09	Steep_enrichment	8	Up	3.51E-04	2.40E-03	Up	2.74E-02	9.06E-02	Up	1.17E-06	9.66E-06	Steep_enrichment	3.82E-02	9.97E-02	3.90E-01	9.19E-01	3.65E-04	7.52E-04	0.867	1.153	1.48E-04	2.44E-03	0.803	5.13E-03	6.78E-02	1.956	4.29E-09	1.42E-07	0	0	0	0	NA	NA	Amino Acid	Histidine Metabolism	43256	LC/MS Neg
N-acetyl-1-methylhistidine*	His Mtb	Amin Acid Mtb	0.961	2.50E-03	1.60E-02	0.858	5.03E-03	4.17E-02	1.819	3.89E-07	4.47E-06	Steep_enrichment	8	Up	3.51E-04	2.40E-03	Up	2.74E-02	9.06E-02	Up	1.17E-06	9.66E-06	Steep_enrichment	3.82E-02	9.97E-02	3.90E-01	9.19E-01	3.65E-04	7.52E-04	0.922	1.153	1.48E-04	2.44E-03	0.803	5.13E-03	6.78E-02	1.956	4.29E-09	1.42E-07	0	0	0	0	NA	NA	Amino Acid	Histidine Metabolism	43255	LC/MS Pos Early
1-methylhistidine	His Mtb	Amin Acid Mtb	0.918	7.97E-03	3.71E-02	0.513	1.16E-01	2.82E-01	1.431	9.53E-05	4.31E-04	high_macula	8	Up	3.51E-04	2.40E-03	Up	2.74E-02	9.06E-02	Up	1.17E-06	9.66E-06	Steep_enrichment	3.82E-02	9.97E-02	3.90E-01	9.19E-01	3.65E-04	7.52E-04	0.743	1.153	1.48E-04	2.44E-03	0.803	5.13E-03	6.78E-02	1.956	4.29E-09	1.42E-07	0	0	0	0	NA	NA	Amino Acid	Histidine Metabolism	30460	LC/MS Pos Early
N-acetylhistidine	His Mtb	Amin Acid Mtb	0.836	7.46E-04	7.16E-03	0.378	9.63E-02	2.53E-01	1.214	4.89E-06	3.56E-05	high_macula	8	Up	3.51E-04	2.40E-03	Up	2.74E-02	9.06E-02	Up	1.17E-06	9.66E-06	Steep_enrichment	3.82E-02	9.97E-02	3.90E-01	9.19E-01	3.65E-04	7.52E-04	0.889	1.153	1.48E-04	2.44E-03	0.803	5.13E-03	6.78E-02	1.956	4.29E-09	1.42E-07	0	0	0	0	NA	NA	Amino Acid	Histidine Metabolism	33946	LC/MS Pos Early
histidine	His Mtb	Amin Acid Mtb	0.602	6.25E-02	1.53E-01	0.181	5.57E-01	7.29E-01	0.782	1.71E-02	3.50E-02	none	8	Up	3.51E-04	2.40E-03	Up	2.74E-02	9.06E-02	Up	1.17E-06	9.66E-06	Steep_enrichment	3.82E-02	9.97E-02	3.90E-01	9.19E-01	3.65E-04	7.52E-04	0.139	1.153	1.48E-04	2.44E-03	0.803	5.13E-03	6.78E-02	1.956	4.29E-09	1.42E-07	0	0	0	0	NA	NA	Amino Acid	Histidine Metabolism	59	LC/MS Neg
imidazole propionate	His Mtb	Amin Acid Mtb	0.443	2.13E-01	3.56E-01	-0.301	3.82E-01	5.92E-01	0.142	6.87E-01	7.50E-01	none	8	Up	3.51E-04	2.40E-03	Up	2.74E-02	9.06E-02	Up	1.17E-06	9.66E-06	Steep_enrichment	3.82E-02	9.97E-02	3.90E-01	9.19E-01	3.65E-04	7.52E-04	-0.021	1.153	1.48E-04	2.44E-03	0.803	5.13E-03	6.78E-02	1.956	4.29E-09	1.42E-07	0.394	0.273	0.364	0.545	MAR	0.462	Amino Acid	Histidine Metabolism	40730	LC/MS Pos Early
carnosine	His Mtb	Amin Acid Mtb	0.031	9.07E-01	9.29E-01	-0.154	5.51E-01	7.26E-01	-0.123	6.44E-01	7.22E-01	none	8	Up	3.51E-04	2.40E-03	Up	2.74E-02	9.06E-02	Up	1.17E-06	9.66E-06	Steep_enrichment	3.82E-02	9.97E-02	3.90E-01	9.19E-01	3.65E-04	7.52E-04	0.148	1.153	1.48E-04	2.44E-03	0.803	5.13E-03	6.78E-02	1.956	4.29E-09	1.42E-07	0.03	0	0	0.091	MAR	NA	Amino Acid	Histidine Metabolism	1768	LC/MS Pos Early
imidazole lactate	His Mtb	Amin Acid Mtb	-0.357	3.28E-01	4.68E-01	0.057	8.72E-01	9.24E-01	-0.3	4.10E-01	4.90E-01	none	8	Up	3.51E-04	2.40E-03	Up	2.74E-02	9.06E-02	Up	1.17E-06	9.66E-06	Steep_enrichment	3.82E-02	9.97E-02	3.90E-01	9.19E-01	3.65E-04	7.52E-04	0.329	1.153	1.48E-04	2.44E-03	0.803	5.13E-03	6.78E-02	1.956	4.29E-09	1.42E-07	0.727	0.455	0.909	0.818	MAR	0.458	Amino Acid	Histidine Metabolism	15716	LC/MS Pos Early
isovalerylcarnitine (C5)	Leu, Ile, Val Mtb	Amin Acid Mtb	1.262	5.14E-06	1.59E-04	0.664	6.61E-03	4.72E-02	1.926	9.08E-10	4.81E-08	Steep_enrichment	10	Up	7.02E-03	1.93E-02	Down	1.34E-01	2.76E-01	Up	1.64E-01	2.47E-01	none	1.87E-01	3.63E-01	4.37E-01	9.26E-01	3.01E-04	6.62E-04	0.166	0.406	1.98E-01	2.61E-01	0.139	6.49E-01	7.35E-01	0.545	8.57E-02	1.23E-01	0	0	0	0	NA	NA	Amino Acid	Leucine, Isoleucine and Valine Metabolism	34407	LC/MS Pos Early
valine	Leu, Ile, Val Mtb	Amin Acid Mtb	0.959	8.37E-03	3.76E-02	-0.165	6.25E-01	7.73E-01	0.794	2.68E-02	5.20E-02	low_temporal	10	Up	7.02E-03	1.93E-02	Down	1.34E-01	2.76E-01	Up	1.64E-01	2.47E-01	none	1.87E-01	3.63E-01	4.37E-01	9.26E-01	3.01E-04	6.62E-04	0.431	0.406	1.98E-01	2.61E-01	0.139	6.49E-01	7.35E-01	0.545	8.57E-02	1.23E-01	0	0	0	0	NA	NA	Amino Acid	Leucine, Isoleucine and Valine Metabolism	1649	LC/MS Pos Early
tiglylcarnitine (C5:1-DC)	Leu, Ile, Val Mtb	Amin Acid Mtb	0.514	1.55E-01	2.84E-01	-0.098	7.76E-01	8.70E-01	0.415	2.48E-01	3.28E-01	none	10	Up	7.02E-03	1.93E-02	Down	1.34E-01	2.76E-01	Up	1.64E-01	2.47E-01	none	1.87E-01	3.63E-01	4.37E-01	9.26E-01	3.01E-04	6.62E-04	0.296	0.406	1.98E-01	2.61E-01	0.139	6.49E-01	7.35E-01	0.545	8.57E-02	1.23E-01	0.182	0.091	0.182	0.273	MNAR	0.833	Amino Acid	Leucine, Isoleucine and Valine Metabolism	35428	LC/MS Pos Early
leucine	Leu, Ile, Val Mtb	Amin Acid Mtb	0.419	2.11E-01	3.56E-01	-0.141	6.61E-01	7.91E-01	0.277	4.05E-01	4.86E-01	none	10	Up	7.02E-03	1.93E-02	Down	1.34E-01	2.76E-01	Up	1.64E-01	2.47E-01	none	1.87E-01	3.63E-01	4.37E-01	9.26E-01	3.01E-04	6.62E-04	0.689	0.406	1.98E-01	2.61E-01	0.139	6.49E-01	7.35E-01	0.545	8.57E-02	1.23E-01	0	0	0	0	NA	NA	Amino Acid	Leucine, Isoleucine and Valine Metabolism	60	LC/MS Pos Early
isobutyrylcarnitine (C4)	Leu, Ile, Val Mtb	Amin Acid Mtb	0.104	6.60E-01	7.68E-01	0.118	6.07E-01	7.65E-01	0.222	3.50E-01	4.37E-01	none	10	Up	7.02E-03	1.93E-02	Down	1.34E-01	2.76E-01	Up	1.64E-01	2.47E-01	none	1.87E-01	3.63E-01	4.37E-01	9.26E-01	3.01E-04	6.62E-04	0.628	0.406	1.98E-01	2.61E-01	0.139	6.49E-01	7.35E-01	0.545	8.57E-02	1.23E-01	0	0	0	0	NA	NA	Amino Acid	Leucine, Isoleucine and Valine Metabolism	33441	LC/MS Pos Early
isoleucine	Leu, Ile, Val Mtb	Amin Acid Mtb	0.389	3.11E-01	4.60E-01	-0.235	5.27E-01	7.15E-01	0.154	6.87E-01	7.50E-01	none	10	Up	7.02E-03	1.93E-02	Down	1.34E-01	2.76E-01	Up	1.64E-01	2.47E-01	none	1.87E-01	3.63E-01	4.37E-01	9.26E-01	3.01E-04	6.62E-04	0.762	0.406	1.98E-01	2.61E-01	0.139	6.49E-01	7.35E-01	0.545	8.57E-02	1.23E-01	0	0	0	0	NA	NA	Amino Acid	Leucine, Isoleucine and Valine Metabolism	1125	LC/MS Pos Early
beta-hydroxyisovalerate	Leu, Ile, Val Mtb	Amin Acid Mtb	0.231	3.86E-01	5.28E-01	-0.296	2.54E-01	4.63E-01	-0.065	8.06E-01	8.47E-01	none	10	Up	7.02E-03	1.93E-02	Down	1.34E-01	2.76E-01	Up	1.64E-01	2.47E-01	none	1.87E-01	3.63E-01	4.37E-01	9.26E-01	3.01E-04	6.62E-04	-0.502	0.406	1.98E-01	2.61E-01	0.139	6.49E-01	7.35E-01	0.545	8.57E-02	1.23E-01	0.364	0.091	0.273	0.727	MNAR	1	Amino Acid	Leucine, Isoleucine and Valine Metabolism	12129	LC/MS Polar
3-hydroxyisobutyrate	Leu, Ile, Val Mtb	Amin Acid Mtb	-0.255	5.03E-01	6.42E-01	-0.323	3.84E-01	5.93E-01	-0.577	1.34E-01	2.04E-01	none	10	Up	7.02E-03	1.93E-02	Down	1.34E-01	2.76E-01	Up	1.64E-01	2.47E-01	none	1.87E-01	3.63E-01	4.37E-01	9.26E-01	3.01E-04	6.62E-04	-0.341	0.406	1.98E-01	2.61E-01	0.139	6.49E-01	7.35E-01	0.545	8.57E-02	1.23E-01	0.485	0.364	0.545	0.545	MAR	0.563	Amino Acid	Leucine, Isoleucine and Valine Metabolism	1549	LC/MS Polar
2-methylbutyrylcarnitine (C5)	Leu, Ile, Val Mtb	Amin Acid Mtb	-0.003	9.91E-01	9.92E-01	-0.876	3.92E-03	3.92E-02	-0.879	4.79E-03	1.21E-02	high_periferal	10	Up	7.02E-03	1.93E-02	Down	1.34E-01	2.76E-01	Up	1.64E-01	2.47E-01	none	1.87E-01	3.63E-01	4.37E-01	9.26E-01	3.01E-04	6.62E-04	0.54	0.406	1.98E-01	2.61E-01	0.139	6.49E-01	7.35E-01	0.545	8.57E-02	1.23E-01	0.061	0.182	0	0	MAR	NA	Amino Acid	Leucine, Isoleucine and Valine Metabolism	45095	LC/MS Pos Early
alpha-hydroxyisovalerate	Leu, Ile, Val Mtb	Amin Acid Mtb	0.089	7.78E-01	8.56E-01	-0.968	2.96E-03	3.77E-02	-0.879	7.92E-03	1.79E-02	high_periferal	10	Up	7.02E-03	1.93E-02	Down	1.34E-01	2.76E-01	Up	1.64E-01	2.47E-01	none	1.87E-01	3.63E-01	4.37E-01	9.26E-01	3.01E-04	6.62E-04	-0.732	0.406	1.98E-01	2.61E-01	0.139	6.49E-01	7.35E-01	0.545	8.57E-02	1.23E-01	0.394	0.091	0.364	0.727	MAR	0.462	Amino Acid	Leucine, Isoleucine and Valine Metabolism	46537	LC/MS Polar
N6,N6,N6-trimethyllysine	Lys Mtb	Amin Acid Mtb	0.808	1.24E-02	4.76E-02	0.863	6.41E-03	4.66E-02	1.671	3.55E-06	2.93E-05	Steep_enrichment	6	Up	7.60E-02	1.39E-01	Up	7.88E-01	8.96E-01	Up	4.21E-02	7.72E-02	high_macula	5.20E-01	7.15E-01	9.66E-01	1.00E+00	5.31E-02	7.62E-02	0.81	0.696	1.53E-02	3.87E-02	0.132	6.27E-01	7.35E-01	0.828	4.26E-03	9.38E-03	0	0	0	0	NA	NA	Amino Acid	Lysine Metabolism	1498	LC/MS Pos Early
N-trimethyl 5-aminovalerate	Lys Mtb	Amin Acid Mtb	0.585	6.23E-03	3.04E-02	-0.016	9.35E-01	9.69E-01	0.569	7.66E-03	1.76E-02	high_macula	6	Up	7.60E-02	1.39E-01	Up	7.88E-01	8.96E-01	Up	4.21E-02	7.72E-02	high_macula	5.20E-01	7.15E-01	9.66E-01	1.00E+00	5.31E-02	7.62E-02	0.691	0.696	1.53E-02	3.87E-02	0.132	6.27E-01	7.35E-01	0.828	4.26E-03	9.38E-03	0	0	0	0	NA	NA	Amino Acid	Lysine Metabolism	57687	LC/MS Pos Early
5-(galactosylhydroxy)-L-lysine	Lys Mtb	Amin Acid Mtb	0.21	5.47E-01	6.77E-01	0.257	4.47E-01	6.49E-01	0.467	1.83E-01	2.56E-01	none	6	Up	7.60E-02	1.39E-01	Up	7.88E-01	8.96E-01	Up	4.21E-02	7.72E-02	high_macula	5.20E-01	7.15E-01	9.66E-01	1.00E+00	5.31E-02	7.62E-02	0.229	0.696	1.53E-02	3.87E-02	0.132	6.27E-01	7.35E-01	0.828	4.26E-03	9.38E-03	0.273	0.182	0.364	0.273	MAR	1	Amino Acid	Lysine Metabolism	43582	LC/MS Pos Early
lysine	Lys Mtb	Amin Acid Mtb	0.583	3.79E-02	1.04E-01	-0.136	6.08E-01	7.65E-01	0.447	1.07E-01	1.68E-01	none	6	Up	7.60E-02	1.39E-01	Up	7.88E-01	8.96E-01	Up	4.21E-02	7.72E-02	high_macula	5.20E-01	7.15E-01	9.66E-01	1.00E+00	5.31E-02	7.62E-02	0.75	0.696	1.53E-02	3.87E-02	0.132	6.27E-01	7.35E-01	0.828	4.26E-03	9.38E-03	0	0	0	0	NA	NA	Amino Acid	Lysine Metabolism	1301	LC/MS Pos Early
pipecolate	Lys Mtb	Amin Acid Mtb	0.008	9.81E-01	9.90E-01	-0.135	6.76E-01	7.98E-01	-0.127	7.02E-01	7.62E-01	none	6	Up	7.60E-02	1.39E-01	Up	7.88E-01	8.96E-01	Up	4.21E-02	7.72E-02	high_macula	5.20E-01	7.15E-01	9.66E-01	1.00E+00	5.31E-02	7.62E-02	0.574	0.696	1.53E-02	3.87E-02	0.132	6.27E-01	7.35E-01	0.828	4.26E-03	9.38E-03	0.061	0	0	0.182	MAR	NA	Amino Acid	Lysine Metabolism	1444	LC/MS Pos Early
3-hydroxyglutarate	Lys Mtb	Amin Acid Mtb	-0.594	2.42E-02	7.49E-02	-0.411	1.03E-01	2.64E-01	-1.005	3.10E-04	1.16E-03	low_macula	6	Up	7.60E-02	1.39E-01	Up	7.88E-01	8.96E-01	Up	4.21E-02	7.72E-02	high_macula	5.20E-01	7.15E-01	9.66E-01	1.00E+00	5.31E-02	7.62E-02	0.224	0.696	1.53E-02	3.87E-02	0.132	6.27E-01	7.35E-01	0.828	4.26E-03	9.38E-03	0.03	0.091	0	0	MAR	NA	Amino Acid	Lysine Metabolism	32373	LC/MS Polar
1-stearoyl-GPC (18:0)	Lysophosphatidylcholine	Glycerophosopholipid Mtb	0.764	5.15E-03	2.69E-02	0.614	1.86E-02	9.28E-02	1.378	4.43E-06	3.29E-05	Steep_enrichment	5	Up	7.60E-03	1.93E-02	Up	3.69E-01	5.83E-01	Up	8.49E-04	2.33E-03	high_macula	6.27E-01	7.66E-01	9.60E-01	1.00E+00	2.51E-01	3.19E-01	0.714	0.638	2.51E-02	5.52E-02	0.272	3.17E-01	5.45E-01	0.91	1.75E-03	4.45E-03	0	0	0	0	NA	NA	Lipid	Lysophospholipid	33961	LC/MS Pos Late
1-palmitoyl-GPC (16:0)	Lysophosphatidylcholine	Glycerophosopholipid Mtb	0.426	1.27E-01	2.46E-01	0.325	2.28E-01	4.28E-01	0.751	9.09E-03	2.01E-02	none	5	Up	7.60E-03	1.93E-02	Up	3.69E-01	5.83E-01	Up	8.49E-04	2.33E-03	high_macula	6.27E-01	7.66E-01	9.60E-01	1.00E+00	2.51E-01	3.19E-01	0.873	0.638	2.51E-02	5.52E-02	0.272	3.17E-01	5.45E-01	0.91	1.75E-03	4.45E-03	0	0	0	0	NA	NA	Lipid	Lysophospholipid	33955	LC/MS Pos Late
1-oleoyl-GPC (18:1)	Lysophosphatidylcholine	Glycerophosopholipid Mtb	0.583	6.04E-02	1.50E-01	0.11	7.09E-01	8.17E-01	0.693	2.70E-02	5.22E-02	none	5	Up	7.60E-03	1.93E-02	Up	3.69E-01	5.83E-01	Up	8.49E-04	2.33E-03	high_macula	6.27E-01	7.66E-01	9.60E-01	1.00E+00	2.51E-01	3.19E-01	0.778	0.638	2.51E-02	5.52E-02	0.272	3.17E-01	5.45E-01	0.91	1.75E-03	4.45E-03	0	0	0	0	NA	NA	Lipid	Lysophospholipid	48258	LC/MS Pos Late
2-palmitoyl-GPC (16:0)*	Lysophosphatidylcholine	Glycerophosopholipid Mtb	0.192	4.33E-01	5.72E-01	0.107	6.53E-01	7.91E-01	0.299	2.25E-01	3.04E-01	none	5	Up	7.60E-03	1.93E-02	Up	3.69E-01	5.83E-01	Up	8.49E-04	2.33E-03	high_macula	6.27E-01	7.66E-01	9.60E-01	1.00E+00	2.51E-01	3.19E-01	0.223	0.638	2.51E-02	5.52E-02	0.272	3.17E-01	5.45E-01	0.91	1.75E-03	4.45E-03	0.091	0	0.091	0.182	MAR	1	Lipid	Lysophospholipid	35253	LC/MS Pos Late
1-linoleoyl-GPC (18:2)	Lysophosphatidylcholine	Glycerophosopholipid Mtb	0.683	3.65E-02	1.02E-01	-0.433	1.66E-01	3.53E-01	0.25	4.32E-01	5.12E-01	none	5	Up	7.60E-03	1.93E-02	Up	3.69E-01	5.83E-01	Up	8.49E-04	2.33E-03	high_macula	6.27E-01	7.66E-01	9.60E-01	1.00E+00	2.51E-01	3.19E-01	0.558	0.638	2.51E-02	5.52E-02	0.272	3.17E-01	5.45E-01	0.91	1.75E-03	4.45E-03	0.182	0.091	0.273	0.182	MAR	1	Lipid	Lysophospholipid	34419	LC/MS Pos Late
1-oleoyl-GPS (18:1)	Lysophosphatidylinositol	Glycerophosopholipid Mtb	0.247	4.63E-01	6.00E-01	0.891	9.06E-03	5.84E-02	1.138	1.54E-03	4.64E-03	low_peripheral	13	Down	1.47E-02	3.23E-02	Up	9.45E-02	2.35E-01	Down	3.80E-01	4.82E-01	high_temporal	2.79E-01	4.61E-01	4.49E-01	9.26E-01	1.11E-01	1.53E-01	0.709	-0.714	4.71E-02	8.26E-02	0.875	1.32E-02	7.25E-02	0.161	6.50E-01	6.70E-01	0.606	0.545	0.545	0.727	MAR	0.3	Lipid	Lysophospholipid	19260	LC/MS Neg
1-stearoyl-GPI (18:0)	Lysophosphatidylinositol	Glycerophosopholipid Mtb	-0.181	6.40E-01	7.52E-01	0.794	4.04E-02	1.45E-01	0.613	1.20E-01	1.86E-01	none	13	Down	1.47E-02	3.23E-02	Up	9.45E-02	2.35E-01	Down	3.80E-01	4.82E-01	high_temporal	2.79E-01	4.61E-01	4.49E-01	9.26E-01	1.11E-01	1.53E-01	0.834	-0.714	4.71E-02	8.26E-02	0.875	1.32E-02	7.25E-02	0.161	6.50E-01	6.70E-01	0.03	0.091	0	0	MAR	NA	Lipid	Lysophospholipid	19324	LC/MS Neg
1-palmitoyl-GPI (16:0)	Lysophosphatidylinositol	Glycerophosopholipid Mtb	-0.35	3.54E-01	4.99E-01	0.892	1.88E-02	9.28E-02	0.541	1.56E-01	2.29E-01	none	13	Down	1.47E-02	3.23E-02	Up	9.45E-02	2.35E-01	Down	3.80E-01	4.82E-01	high_temporal	2.79E-01	4.61E-01	4.49E-01	9.26E-01	1.11E-01	1.53E-01	0.903	-0.714	4.71E-02	8.26E-02	0.875	1.32E-02	7.25E-02	0.161	6.50E-01	6.70E-01	0.182	0.182	0.182	0.182	MNAR	0.833	Lipid	Lysophospholipid	35305	LC/MS Neg
1-stearoyl-GPE (18:0)	Lysophosphatidylinositol	Glycerophosopholipid Mtb	0.177	5.40E-01	6.77E-01	0.254	3.68E-01	5.84E-01	0.431	1.41E-01	2.13E-01	none	13	Down	1.47E-02	3.23E-02	Up	9.45E-02	2.35E-01	Down	3.80E-01	4.82E-01	high_temporal	2.79E-01	4.61E-01	4.49E-01	9.26E-01	1.11E-01	1.53E-01	-0.208	-0.714	4.71E-02	8.26E-02	0.875	1.32E-02	7.25E-02	0.161	6.50E-01	6.70E-01	0	0	0	0	NA	NA	Lipid	Lysophospholipid	42398	LC/MS Pos Late
1-oleoyl-GPE (18:1)	Lysophosphatidylinositol	Glycerophosopholipid Mtb	-0.76	6.41E-02	1.54E-01	0.806	4.42E-02	1.47E-01	0.046	9.08E-01	9.21E-01	none	13	Down	1.47E-02	3.23E-02	Up	9.45E-02	2.35E-01	Down	3.80E-01	4.82E-01	high_temporal	2.79E-01	4.61E-01	4.49E-01	9.26E-01	1.11E-01	1.53E-01	0.732	-0.714	4.71E-02	8.26E-02	0.875	1.32E-02	7.25E-02	0.161	6.50E-01	6.70E-01	0	0	0	0	NA	NA	Lipid	Lysophospholipid	35628	LC/MS Neg
1-arachidonoyl-GPC (20:4n6)*	Lysophosphatidylinositol	Glycerophosopholipid Mtb	-0.67	3.32E-02	9.69E-02	0.611	4.51E-02	1.48E-01	-0.059	8.46E-01	8.72E-01	none	13	Down	1.47E-02	3.23E-02	Up	9.45E-02	2.35E-01	Down	3.80E-01	4.82E-01	high_temporal	2.79E-01	4.61E-01	4.49E-01	9.26E-01	1.11E-01	1.53E-01	0.516	-0.714	4.71E-02	8.26E-02	0.875	1.32E-02	7.25E-02	0.161	6.50E-01	6.70E-01	0.606	0.455	0.545	0.818	MAR	0.45	Lipid	Lysophospholipid	34061	LC/MS Neg
1-palmitoyl-GPG (16:0)*	Lysophosphatidylinositol	Glycerophosopholipid Mtb	-0.387	3.60E-01	5.03E-01	-0.023	9.55E-01	9.81E-01	-0.41	3.32E-01	4.23E-01	none	13	Down	1.47E-02	3.23E-02	Up	9.45E-02	2.35E-01	Down	3.80E-01	4.82E-01	high_temporal	2.79E-01	4.61E-01	4.49E-01	9.26E-01	1.11E-01	1.53E-01	0.359	-0.714	4.71E-02	8.26E-02	0.875	1.32E-02	7.25E-02	0.161	6.50E-01	6.70E-01	0.758	0.545	0.727	1	MAR	0.92	Lipid	Lysophospholipid	45970	LC/MS Neg
1-oleoyl-GPG (18:1)*	Lysophosphatidylinositol	Glycerophosopholipid Mtb	-0.568	1.87E-01	3.26E-01	0.157	7.05E-01	8.17E-01	-0.411	3.37E-01	4.26E-01	none	13	Down	1.47E-02	3.23E-02	Up	9.45E-02	2.35E-01	Down	3.80E-01	4.82E-01	high_temporal	2.79E-01	4.61E-01	4.49E-01	9.26E-01	1.11E-01	1.53E-01	0.25	-0.714	4.71E-02	8.26E-02	0.875	1.32E-02	7.25E-02	0.161	6.50E-01	6.70E-01	0.606	0.364	0.636	0.818	MAR	0.75	Lipid	Lysophospholipid	45968	LC/MS Neg
1-arachidonoyl-GPI (20:4)*	Lysophosphatidylinositol	Glycerophosopholipid Mtb	-0.668	3.85E-02	1.04E-01	0.231	4.49E-01	6.49E-01	-0.437	1.69E-01	2.42E-01	none	13	Down	1.47E-02	3.23E-02	Up	9.45E-02	2.35E-01	Down	3.80E-01	4.82E-01	high_temporal	2.79E-01	4.61E-01	4.49E-01	9.26E-01	1.11E-01	1.53E-01	0.63	-0.714	4.71E-02	8.26E-02	0.875	1.32E-02	7.25E-02	0.161	6.50E-01	6.70E-01	0.03	0.091	0	0	MAR	NA	Lipid	Lysophospholipid	34214	LC/MS Neg
2-stearoyl-GPE (18:0)*	Lysophosphatidylinositol	Glycerophosopholipid Mtb	-0.909	2.42E-02	7.49E-02	0.37	3.32E-01	5.49E-01	-0.539	1.72E-01	2.44E-01	none	13	Down	1.47E-02	3.23E-02	Up	9.45E-02	2.35E-01	Down	3.80E-01	4.82E-01	high_temporal	2.79E-01	4.61E-01	4.49E-01	9.26E-01	1.11E-01	1.53E-01	0.47	-0.714	4.71E-02	8.26E-02	0.875	1.32E-02	7.25E-02	0.161	6.50E-01	6.70E-01	0.242	0.182	0.273	0.273	MAR	1	Lipid	Lysophospholipid	41220	LC/MS Neg
1-palmitoyl-GPE (16:0)	Lysophosphatidylinositol	Glycerophosopholipid Mtb	-0.589	6.15E-02	1.51E-01	-0.339	2.61E-01	4.70E-01	-0.927	4.33E-03	1.11E-02	Shallow_depletion	13	Down	1.47E-02	3.23E-02	Up	9.45E-02	2.35E-01	Down	3.80E-01	4.82E-01	high_temporal	2.79E-01	4.61E-01	4.49E-01	9.26E-01	1.11E-01	1.53E-01	-0.115	-0.714	4.71E-02	8.26E-02	0.875	1.32E-02	7.25E-02	0.161	6.50E-01	6.70E-01	0.333	0.545	0.273	0.182	MAR	1	Lipid	Lysophospholipid	35631	LC/MS Pos Late
1-linoleoyl-GPG (18:2)*	Lysophosphatidylinositol	Glycerophosopholipid Mtb	-0.445	2.62E-01	4.04E-01	-0.661	9.06E-02	2.44E-01	-1.106	7.51E-03	1.74E-02	none	13	Down	1.47E-02	3.23E-02	Up	9.45E-02	2.35E-01	Down	3.80E-01	4.82E-01	high_temporal	2.79E-01	4.61E-01	4.49E-01	9.26E-01	1.11E-01	1.53E-01	-0.486	-0.714	4.71E-02	8.26E-02	0.875	1.32E-02	7.25E-02	0.161	6.50E-01	6.70E-01	0.758	0.636	0.727	0.909	MAR	0.6	Lipid	Lysophospholipid	54885	LC/MS Neg
1-arachidonoyl-GPE (20:4n6)*	Lysophosphatidylinositol	Glycerophosopholipid Mtb	-1.325	7.52E-04	7.16E-03	0.125	7.25E-01	8.30E-01	-1.2	1.99E-03	5.59E-03	low_macula	13	Down	1.47E-02	3.23E-02	Up	9.45E-02	2.35E-01	Down	3.80E-01	4.82E-01	high_temporal	2.79E-01	4.61E-01	4.49E-01	9.26E-01	1.11E-01	1.53E-01	0.733	-0.714	4.71E-02	8.26E-02	0.875	1.32E-02	7.25E-02	0.161	6.50E-01	6.70E-01	0	0	0	0	NA	NA	Lipid	Lysophospholipid	35186	LC/MS Neg
N-formylmethionine	Met, Cys Mtb	Amin Acid Mtb	0.816	3.21E-03	1.87E-02	1.041	1.91E-04	6.12E-03	1.857	1.57E-08	4.16E-07	Steep_enrichment	15	Up	3.32E-01	5.14E-01	Down	9.42E-01	9.82E-01	Up	3.28E-01	4.51E-01	Steep_enrichment	2.03E-04	1.12E-03	2.26E-02	1.07E-01	2.32E-07	1.27E-06	0.742	1.064	8.97E-04	5.92E-03	0.686	2.38E-02	8.71E-02	1.751	3.31E-07	3.50E-06	0.091	0	0.091	0.182	MNAR	1	Amino Acid	Methionine, Cysteine, SAM and Taurine Metabolism	2829	LC/MS Neg
N-acetylmethionine	Met, Cys Mtb	Amin Acid Mtb	1.41	3.57E-06	1.32E-04	0.444	8.68E-02	2.40E-01	1.853	1.72E-08	4.23E-07	high_macula	15	Up	3.32E-01	5.14E-01	Down	9.42E-01	9.82E-01	Up	3.28E-01	4.51E-01	Steep_enrichment	2.03E-04	1.12E-03	2.26E-02	1.07E-01	2.32E-07	1.27E-06	0.594	1.064	8.97E-04	5.92E-03	0.686	2.38E-02	8.71E-02	1.751	3.31E-07	3.50E-06	0.121	0	0	0.364	MAR	1	Amino Acid	Methionine, Cysteine, SAM and Taurine Metabolism	1589	LC/MS Neg
S-methylcysteine	Met, Cys Mtb	Amin Acid Mtb	0.808	1.22E-02	4.76E-02	0.409	1.77E-01	3.63E-01	1.217	3.14E-04	1.16E-03	high_macula	15	Up	3.32E-01	5.14E-01	Down	9.42E-01	9.82E-01	Up	3.28E-01	4.51E-01	Steep_enrichment	2.03E-04	1.12E-03	2.26E-02	1.07E-01	2.32E-07	1.27E-06	0.788	1.064	8.97E-04	5.92E-03	0.686	2.38E-02	8.71E-02	1.751	3.31E-07	3.50E-06	0.636	0.545	0.636	0.727	MNAR	1	Amino Acid	Methionine, Cysteine, SAM and Taurine Metabolism	39592	LC/MS Pos Early
hypotaurine	Met, Cys Mtb	Amin Acid Mtb	1.102	5.25E-04	5.56E-03	-0.394	1.71E-01	3.60E-01	0.708	1.97E-02	3.97E-02	high_macula	15	Up	3.32E-01	5.14E-01	Down	9.42E-01	9.82E-01	Up	3.28E-01	4.51E-01	Steep_enrichment	2.03E-04	1.12E-03	2.26E-02	1.07E-01	2.32E-07	1.27E-06	0.607	1.064	8.97E-04	5.92E-03	0.686	2.38E-02	8.71E-02	1.751	3.31E-07	3.50E-06	0.03	0.091	0	0	MAR	NA	Amino Acid	Methionine, Cysteine, SAM and Taurine Metabolism	590	LC/MS Polar
S-adenosylhomocysteine (SAH)	Met, Cys Mtb	Amin Acid Mtb	0.003	9.92E-01	9.92E-01	0.667	4.45E-02	1.47E-01	0.67	4.94E-02	8.92E-02	none	15	Up	3.32E-01	5.14E-01	Down	9.42E-01	9.82E-01	Up	3.28E-01	4.51E-01	Steep_enrichment	2.03E-04	1.12E-03	2.26E-02	1.07E-01	2.32E-07	1.27E-06	0.698	1.064	8.97E-04	5.92E-03	0.686	2.38E-02	8.71E-02	1.751	3.31E-07	3.50E-06	0	0	0	0	NA	NA	Amino Acid	Methionine, Cysteine, SAM and Taurine Metabolism	42382	LC/MS Neg
N-stearoyltaurine	Met, Cys Mtb	Amin Acid Mtb	-0.32	3.74E-01	5.21E-01	0.722	4.31E-02	1.47E-01	0.403	2.64E-01	3.45E-01	none	15	Up	3.32E-01	5.14E-01	Down	9.42E-01	9.82E-01	Up	3.28E-01	4.51E-01	Steep_enrichment	2.03E-04	1.12E-03	2.26E-02	1.07E-01	2.32E-07	1.27E-06	0.038	1.064	8.97E-04	5.92E-03	0.686	2.38E-02	8.71E-02	1.751	3.31E-07	3.50E-06	0.667	0.545	0.636	0.818	MAR	0.545	Lipid	Endocannabinoid	39730	LC/MS Neg
N-acetyltaurine	Met, Cys Mtb	Amin Acid Mtb	0.438	2.47E-01	3.91E-01	-0.419	2.54E-01	4.63E-01	0.019	9.60E-01	9.60E-01	none	15	Up	3.32E-01	5.14E-01	Down	9.42E-01	9.82E-01	Up	3.28E-01	4.51E-01	Steep_enrichment	2.03E-04	1.12E-03	2.26E-02	1.07E-01	2.32E-07	1.27E-06	-0.142	1.064	8.97E-04	5.92E-03	0.686	2.38E-02	8.71E-02	1.751	3.31E-07	3.50E-06	0	0	0	0	NA	NA	Amino Acid	Methionine, Cysteine, SAM and Taurine Metabolism	48187	LC/MS Neg
cysteine	Met, Cys Mtb	Amin Acid Mtb	-0.26	3.77E-01	5.24E-01	0.135	6.36E-01	7.81E-01	-0.125	6.70E-01	7.39E-01	none	15	Up	3.32E-01	5.14E-01	Down	9.42E-01	9.82E-01	Up	3.28E-01	4.51E-01	Steep_enrichment	2.03E-04	1.12E-03	2.26E-02	1.07E-01	2.32E-07	1.27E-06	0.471	1.064	8.97E-04	5.92E-03	0.686	2.38E-02	8.71E-02	1.751	3.31E-07	3.50E-06	0	0	0	0	NA	NA	Amino Acid	Methionine, Cysteine, SAM and Taurine Metabolism	1868	LC/MS Pos Early
N-palmitoyltaurine	Met, Cys Mtb	Amin Acid Mtb	-1	1.46E-02	5.49E-02	0.609	1.17E-01	2.83E-01	-0.391	3.23E-01	4.13E-01	none	15	Up	3.32E-01	5.14E-01	Down	9.42E-01	9.82E-01	Up	3.28E-01	4.51E-01	Steep_enrichment	2.03E-04	1.12E-03	2.26E-02	1.07E-01	2.32E-07	1.27E-06	-0.018	1.064	8.97E-04	5.92E-03	0.686	2.38E-02	8.71E-02	1.751	3.31E-07	3.50E-06	0.636	0.545	0.636	0.727	MAR	0.571	Lipid	Endocannabinoid	39835	LC/MS Neg
cysteine sulfinic acid	Met, Cys Mtb	Amin Acid Mtb	-0.09	8.26E-01	8.76E-01	-0.304	4.46E-01	6.49E-01	-0.394	3.38E-01	4.26E-01	none	15	Up	3.32E-01	5.14E-01	Down	9.42E-01	9.82E-01	Up	3.28E-01	4.51E-01	Steep_enrichment	2.03E-04	1.12E-03	2.26E-02	1.07E-01	2.32E-07	1.27E-06	-0.891	1.064	8.97E-04	5.92E-03	0.686	2.38E-02	8.71E-02	1.751	3.31E-07	3.50E-06	0.788	0.818	0.818	0.727	MAR	0.846	Amino Acid	Methionine, Cysteine, SAM and Taurine Metabolism	37443	LC/MS Pos Early
cystathionine	Met, Cys Mtb	Amin Acid Mtb	0.262	3.57E-01	5.02E-01	-0.677	1.79E-02	9.11E-02	-0.414	1.49E-01	2.23E-01	none	15	Up	3.32E-01	5.14E-01	Down	9.42E-01	9.82E-01	Up	3.28E-01	4.51E-01	Steep_enrichment	2.03E-04	1.12E-03	2.26E-02	1.07E-01	2.32E-07	1.27E-06	0.028	1.064	8.97E-04	5.92E-03	0.686	2.38E-02	8.71E-02	1.751	3.31E-07	3.50E-06	0.424	0.545	0.455	0.273	MAR	0.5	Amino Acid	Methionine, Cysteine, SAM and Taurine Metabolism	15705	LC/MS Pos Early
methionine sulfoxide	Met, Cys Mtb	Amin Acid Mtb	0.061	7.92E-01	8.57E-01	-0.559	1.64E-02	8.66E-02	-0.498	3.60E-02	6.74E-02	none	15	Up	3.32E-01	5.14E-01	Down	9.42E-01	9.82E-01	Up	3.28E-01	4.51E-01	Steep_enrichment	2.03E-04	1.12E-03	2.26E-02	1.07E-01	2.32E-07	1.27E-06	-0.169	1.064	8.97E-04	5.92E-03	0.686	2.38E-02	8.71E-02	1.751	3.31E-07	3.50E-06	0	0	0	0	NA	NA	Amino Acid	Methionine, Cysteine, SAM and Taurine Metabolism	18374	LC/MS Pos Early
2-hydroxybutyrate/2-hydroxyisobutyrate	Met, Cys Mtb	Amin Acid Mtb	-0.844	1.68E-02	6.03E-02	-0.302	3.63E-01	5.83E-01	-1.146	1.62E-03	4.80E-03	low_macula	15	Up	3.32E-01	5.14E-01	Down	9.42E-01	9.82E-01	Up	3.28E-01	4.51E-01	Steep_enrichment	2.03E-04	1.12E-03	2.26E-02	1.07E-01	2.32E-07	1.27E-06	-0.627	1.064	8.97E-04	5.92E-03	0.686	2.38E-02	8.71E-02	1.751	3.31E-07	3.50E-06	0.515	0.364	0.455	0.727	MAR	0.353	Amino Acid	Glutathione Metabolism	52281	LC/MS Polar
taurocyamine	Met, Cys Mtb	Amin Acid Mtb	-1.039	1.68E-03	1.20E-02	-0.433	1.55E-01	3.38E-01	-1.473	2.58E-05	1.47E-04	low_macula	15	Up	3.32E-01	5.14E-01	Down	9.42E-01	9.82E-01	Up	3.28E-01	4.51E-01	Steep_enrichment	2.03E-04	1.12E-03	2.26E-02	1.07E-01	2.32E-07	1.27E-06	-0.575	1.064	8.97E-04	5.92E-03	0.686	2.38E-02	8.71E-02	1.751	3.31E-07	3.50E-06	0.515	0.455	0.545	0.545	MAR	0.412	Amino Acid	Methionine, Cysteine, SAM and Taurine Metabolism	35117	LC/MS Pos Early
taurine	Met, Cys Mtb	Amin Acid Mtb	-1.149	8.34E-05	1.47E-03	-0.69	9.70E-03	6.00E-02	-1.838	2.19E-08	4.28E-07	Steep_depletion	15	Up	3.32E-01	5.14E-01	Down	9.42E-01	9.82E-01	Up	3.28E-01	4.51E-01	Steep_enrichment	2.03E-04	1.12E-03	2.26E-02	1.07E-01	2.32E-07	1.27E-06	-0.53	1.064	8.97E-04	5.92E-03	0.686	2.38E-02	8.71E-02	1.751	3.31E-07	3.50E-06	0	0	0	0	NA	NA	Amino Acid	Methionine, Cysteine, SAM and Taurine Metabolism	2125	LC/MS Neg
2-arachidonoylglycerol (20:4)	Monoacylglycerol	Glycerolipid Mtb	-0.886	2.86E-02	8.56E-02	0.745	5.60E-02	1.76E-01	-0.14	7.20E-01	7.73E-01	none	3	Down	3.10E-03	1.42E-02	Up	6.76E-02	2.03E-01	Down	1.77E-01	2.53E-01	high_temporal	6.05E-01	7.66E-01	9.49E-01	1.00E+00	1.00E+00	1.00E+00	0.771	-1.244	5.63E-04	4.64E-03	0.701	3.87E-02	1.07E-01	-0.543	1.17E-01	1.60E-01	0.485	0.545	0.273	0.636	MAR	0.688	Lipid	Monoacylglycerol	19266	LC/MS Neg
1-arachidonylglycerol (20:4)	Monoacylglycerol	Glycerolipid Mtb	-1.194	1.17E-03	9.42E-03	0.667	5.03E-02	1.61E-01	-0.526	1.30E-01	1.99E-01	high_temporal	3	Down	3.10E-03	1.42E-02	Up	6.76E-02	2.03E-01	Down	1.77E-01	2.53E-01	high_temporal	6.05E-01	7.66E-01	9.49E-01	1.00E+00	1.00E+00	1.00E+00	0.897	-1.244	5.63E-04	4.64E-03	0.701	3.87E-02	1.07E-01	-0.543	1.17E-01	1.60E-01	0.212	0.182	0.182	0.273	MAR	1	Lipid	Monoacylglycerol	34397	LC/MS Neg
1-docosahexaenoylglycerol (22:6)	Monoacylglycerol	Glycerolipid Mtb	-1.144	3.51E-03	1.94E-02	0.423	2.44E-01	4.53E-01	-0.722	5.68E-02	9.97E-02	high_temporal	3	Down	3.10E-03	1.42E-02	Up	6.76E-02	2.03E-01	Down	1.77E-01	2.53E-01	high_temporal	6.05E-01	7.66E-01	9.49E-01	1.00E+00	1.00E+00	1.00E+00	0.826	-1.244	5.63E-04	4.64E-03	0.701	3.87E-02	1.07E-01	-0.543	1.17E-01	1.60E-01	0.364	0.545	0.273	0.273	MNAR	1	Lipid	Monoacylglycerol	35153	LC/MS Neg
2-hydroxyglutarate	none	Fatty Acid Mtb	1.605	3.49E-08	4.31E-06	0.478	4.07E-02	1.45E-01	2.083	7.24E-11	5.37E-09	high_macula											none							0.077	0	1.00E+00	1.00E+00	0	1.00E+00	1.00E+00	0	1.00E+00	1.00E+00	0	0	0	0	NA	NA	Lipid	Fatty Acid, Dicarboxylate	37253	LC/MS Polar
glycerophosphoglycerol	none	Glycerolipid Mtb	0.918	1.50E-03	1.12E-02	0.896	1.44E-03	2.23E-02	1.814	5.44E-08	9.17E-07	Steep_enrichment											none							-0.05	0	1.00E+00	1.00E+00	0	1.00E+00	1.00E+00	0	1.00E+00	1.00E+00	0	0	0	0	NA	NA	Lipid	Glycerolipid Metabolism	48857	LC/MS Polar
glycerol 3-phosphate	none	Glycerolipid Mtb	0.301	3.16E-01	4.60E-01	1.087	5.46E-04	1.22E-02	1.388	3.57E-05	1.88E-04	low_peripheral											none							-0.028	0	1.00E+00	1.00E+00	0	1.00E+00	1.00E+00	0	1.00E+00	1.00E+00	0	0	0	0	NA	NA	Lipid	Glycerolipid Metabolism	43847	LC/MS Polar
3-hydroxy-3-methylglutarate	none	Fatty Acid Mtb	0.871	1.81E-03	1.24E-02	0.358	1.64E-01	3.51E-01	1.229	3.07E-05	1.69E-04	high_macula											none							-0.162	0	1.00E+00	1.00E+00	0	1.00E+00	1.00E+00	0	1.00E+00	1.00E+00	0	0	0	0	NA	NA	Lipid	Mevalonate Metabolism	531	LC/MS Polar
prolylglycine	none	Peptide Mtb	0.395	3.20E-01	4.61E-01	-0.056	8.84E-01	9.29E-01	0.339	3.92E-01	4.75E-01	none											none							-0.159	0	1.00E+00	1.00E+00	0	1.00E+00	1.00E+00	0	1.00E+00	1.00E+00	0.788	0.545	0.818	1	MAR	0.923	Peptide	Dipeptide	40703	LC/MS Pos Early
3-hydroxybutyrate (BHBA)	none	Fatty Acid Mtb	0.05	8.85E-01	9.17E-01	0.091	7.85E-01	8.77E-01	0.141	6.82E-01	7.49E-01	none											none							-0.149	0	1.00E+00	1.00E+00	0	1.00E+00	1.00E+00	0	1.00E+00	1.00E+00	0.212	0.182	0.182	0.273	MAR	0.714	Lipid	Ketone Bodies	542	LC/MS Polar
sphingosine	none	Sphingolipid Mtb	-0.027	9.47E-01	9.65E-01	-0.021	9.57E-01	9.81E-01	-0.049	9.06E-01	9.20E-01	none											none							0.848	0	1.00E+00	1.00E+00	0	1.00E+00	1.00E+00	0	1.00E+00	1.00E+00	0.242	0.273	0.273	0.182	MAR	0.875	Lipid	Sphingolipid Metabolism	17747	LC/MS Pos Late
glycosyl-N-stearoyl-sphingosine (d18:1/18:0)	none	Sphingolipid Mtb	-0.132	7.55E-01	8.37E-01	-0.25	5.42E-01	7.24E-01	-0.382	3.68E-01	4.53E-01	none											none							0.873	0	1.00E+00	1.00E+00	0	1.00E+00	1.00E+00	0	1.00E+00	1.00E+00	0.667	0.364	0.909	0.727	MAR	0.682	Lipid	Ceramides	52234	LC/MS Pos Late
erucate (22:1n9)	none	Fatty Acid Mtb	-1.335	4.46E-04	5.18E-03	0.493	1.52E-01	3.35E-01	-0.842	2.01E-02	4.03E-02	low_macula											none							-0.29	0	1.00E+00	1.00E+00	0	1.00E+00	1.00E+00	0	1.00E+00	1.00E+00	0.515	0.364	0.545	0.636	MAR	0.824	Lipid	Long Chain Fatty Acid	1552	LC/MS Neg
cholesterol	none	Sterol Mtb	-0.74	3.34E-02	9.69E-02	-0.305	3.55E-01	5.78E-01	-1.045	3.49E-03	9.13E-03	Shallow_depletion											none							0.691	0	1.00E+00	1.00E+00	0	1.00E+00	1.00E+00	0	1.00E+00	1.00E+00	0	0	0	0	NA	NA	Lipid	Sterol	63	LC/MS Pos Late
phenylacetylglutamine	none	Peptide Mtb	-0.256	3.96E-01	5.34E-01	-0.809	8.14E-03	5.59E-02	-1.065	9.87E-04	3.17E-03	high_periferal											none							0.662	0	1.00E+00	1.00E+00	0	1.00E+00	1.00E+00	0	1.00E+00	1.00E+00	0.515	0.455	0.545	0.545	MAR	0.588	Peptide	Acetylated Peptides	35126	LC/MS Pos Early
sphinganine	none	Sphingolipid Mtb	-1.016	8.56E-03	3.76E-02	-0.077	8.31E-01	8.96E-01	-1.093	4.98E-03	1.23E-02	low_macula											none							0.695	0	1.00E+00	1.00E+00	0	1.00E+00	1.00E+00	0	1.00E+00	1.00E+00	0.515	0.545	0.727	0.273	MAR	0.471	Lipid	Sphingolipid Metabolism	17769	LC/MS Pos Late
4-cholesten-3-one	none	Sterol Mtb	-1.45	1.34E-04	2.07E-03	0.039	9.07E-01	9.47E-01	-1.411	1.89E-04	7.53E-04	low_macula											none							0.599	0	1.00E+00	1.00E+00	0	1.00E+00	1.00E+00	0	1.00E+00	1.00E+00	0.576	0.545	0.636	0.545	MAR	0.474	Lipid	Sterol	38125	LC/MS Pos Late
ribonate	Pentose Mtb	Carbohydrate Mtb	0.652	8.81E-02	1.92E-01	0.221	5.45E-01	7.24E-01	0.872	2.45E-02	4.80E-02	none	6	Up	3.58E-01	5.14E-01	Down	6.19E-01	7.38E-01	Up	6.58E-01	7.49E-01	none	8.19E-01	9.31E-01	1.00E+00	1.00E+00	7.74E-01	9.47E-01	0.645	0.652	6.90E-02	1.14E-01	-0.118	7.32E-01	7.79E-01	0.534	1.34E-01	1.77E-01	0.061	0	0	0.182	MAR	NA	Carbohydrate	Pentose Metabolism	27731	LC/MS Polar
arabitol/xylitol	Pentose Mtb	Carbohydrate Mtb	0.681	5.37E-02	1.37E-01	-0.055	8.69E-01	9.24E-01	0.626	7.51E-02	1.26E-01	none	6	Up	3.58E-01	5.14E-01	Down	6.19E-01	7.38E-01	Up	6.58E-01	7.49E-01	none	8.19E-01	9.31E-01	1.00E+00	1.00E+00	7.74E-01	9.47E-01	0.687	0.652	6.90E-02	1.14E-01	-0.118	7.32E-01	7.79E-01	0.534	1.34E-01	1.77E-01	0.061	0.091	0.091	0	MAR	NA	Carbohydrate	Pentose Metabolism	48885	LC/MS Polar
ribitol	Pentose Mtb	Carbohydrate Mtb	0.743	5.51E-02	1.39E-01	-0.284	4.41E-01	6.46E-01	0.458	2.29E-01	3.08E-01	none	6	Up	3.58E-01	5.14E-01	Down	6.19E-01	7.38E-01	Up	6.58E-01	7.49E-01	none	8.19E-01	9.31E-01	1.00E+00	1.00E+00	7.74E-01	9.47E-01	0.775	0.652	6.90E-02	1.14E-01	-0.118	7.32E-01	7.79E-01	0.534	1.34E-01	1.77E-01	0.364	0.091	0.545	0.455	MNAR	1	Carbohydrate	Pentose Metabolism	15772	LC/MS Polar
arabonate/xylonate	Pentose Mtb	Carbohydrate Mtb	0.415	1.86E-01	3.25E-01	-0.121	6.89E-01	8.06E-01	0.294	3.45E-01	4.34E-01	none	6	Up	3.58E-01	5.14E-01	Down	6.19E-01	7.38E-01	Up	6.58E-01	7.49E-01	none	8.19E-01	9.31E-01	1.00E+00	1.00E+00	7.74E-01	9.47E-01	0.862	0.652	6.90E-02	1.14E-01	-0.118	7.32E-01	7.79E-01	0.534	1.34E-01	1.77E-01	0	0	0	0	NA	NA	Carbohydrate	Pentose Metabolism	48255	LC/MS Polar
sedoheptulose-7-phosphate	Pentose Mtb	Carbohydrate Mtb	-0.222	5.68E-01	6.92E-01	-0.482	2.06E-01	4.07E-01	-0.704	7.58E-02	1.26E-01	none	6	Up	3.58E-01	5.14E-01	Down	6.19E-01	7.38E-01	Up	6.58E-01	7.49E-01	none	8.19E-01	9.31E-01	1.00E+00	1.00E+00	7.74E-01	9.47E-01	0.092	0.652	6.90E-02	1.14E-01	-0.118	7.32E-01	7.79E-01	0.534	1.34E-01	1.77E-01	0.364	0.818	0.273	0	MAR	0.5	Carbohydrate	Pentose Phosphate Pathway	35649	LC/MS Neg
6-phosphogluconate	Pentose Mtb	Carbohydrate Mtb	-0.938	9.80E-03	3.99E-02	-0.013	9.68E-01	9.82E-01	-0.951	8.88E-03	1.98E-02	low_macula	6	Up	3.58E-01	5.14E-01	Down	6.19E-01	7.38E-01	Up	6.58E-01	7.49E-01	none	8.19E-01	9.31E-01	1.00E+00	1.00E+00	7.74E-01	9.47E-01	0.325	0.652	6.90E-02	1.14E-01	-0.118	7.32E-01	7.79E-01	0.534	1.34E-01	1.77E-01	0.152	0.273	0.091	0.091	MNAR	0.8	Carbohydrate	Pentose Phosphate Pathway	15442	LC/MS Neg
N-acetyltyrosine	Phe, Tyr Mtb	Amin Acid Mtb	0.722	6.45E-02	1.54E-01	-0.091	8.07E-01	8.78E-01	0.631	1.04E-01	1.64E-01	none	4	Up	1.27E-01	2.10E-01	Down	3.83E-01	5.83E-01	Up	4.92E-01	5.79E-01	none	1.00E+00	1.00E+00	1.00E+00	1.00E+00	1.00E+00	1.00E+00	-0.485	0.145	6.56E-01	7.21E-01	-0.317	3.19E-01	5.45E-01	-0.172	5.99E-01	6.37E-01	0.667	0.364	0.727	0.909	MAR	0.455	Amino Acid	Tyrosine Metabolism	32390	LC/MS Neg
3-(4-hydroxyphenyl)lactate	Phe, Tyr Mtb	Amin Acid Mtb	0.065	8.62E-01	8.98E-01	0.283	4.40E-01	6.46E-01	0.348	3.56E-01	4.44E-01	none	4	Up	1.27E-01	2.10E-01	Down	3.83E-01	5.83E-01	Up	4.92E-01	5.79E-01	none	1.00E+00	1.00E+00	1.00E+00	1.00E+00	1.00E+00	1.00E+00	0.616	0.145	6.56E-01	7.21E-01	-0.317	3.19E-01	5.45E-01	-0.172	5.99E-01	6.37E-01	0.394	0.091	0.545	0.545	MNAR	1	Amino Acid	Tyrosine Metabolism	32197	LC/MS Neg
phenylalanine	Phe, Tyr Mtb	Amin Acid Mtb	0.523	8.75E-02	1.92E-01	-0.459	1.21E-01	2.89E-01	0.064	8.31E-01	8.64E-01	none	4	Up	1.27E-01	2.10E-01	Down	3.83E-01	5.83E-01	Up	4.92E-01	5.79E-01	none	1.00E+00	1.00E+00	1.00E+00	1.00E+00	1.00E+00	1.00E+00	0.862	0.145	6.56E-01	7.21E-01	-0.317	3.19E-01	5.45E-01	-0.172	5.99E-01	6.37E-01	0	0	0	0	NA	NA	Amino Acid	Phenylalanine Metabolism	64	LC/MS Pos Early
tyrosine	Phe, Tyr Mtb	Amin Acid Mtb	0.017	9.54E-01	9.70E-01	-0.347	2.17E-01	4.16E-01	-0.331	2.52E-01	3.33E-01	none	4	Up	1.27E-01	2.10E-01	Down	3.83E-01	5.83E-01	Up	4.92E-01	5.79E-01	none	1.00E+00	1.00E+00	1.00E+00	1.00E+00	1.00E+00	1.00E+00	0.907	0.145	6.56E-01	7.21E-01	-0.317	3.19E-01	5.45E-01	-0.172	5.99E-01	6.37E-01	0	0	0	0	NA	NA	Amino Acid	Tyrosine Metabolism	1299	LC/MS Pos Early
1,2-dioleoyl-GPC (18:1/18:1)	Phosphatidylcholine	Glycerophosopholipid Mtb	1.382	2.76E-05	5.69E-04	0.257	3.68E-01	5.84E-01	1.639	1.74E-06	1.58E-05	high_macula	17	Down	3.45E-01	5.14E-01	Up	7.91E-02	2.17E-01	Up	4.00E-01	4.89E-01	none	3.15E-10	5.20E-09	1.14E-03	1.26E-02	8.01E-16	1.32E-14	0.527	0.009	9.77E-01	9.77E-01	0.644	3.18E-02	1.05E-01	0.652	3.44E-02	5.41E-02	0	0	0	0	NA	NA	Lipid	Phosphatidylcholine (PC)	52457	LC/MS Pos Late
1-linoleoyl-2-arachidonoyl-GPC (18:2/20:4n6)*	Phosphatidylcholine	Glycerophosopholipid Mtb	0.764	1.43E-02	5.41E-02	0.858	5.21E-03	4.17E-02	1.622	3.33E-06	2.81E-05	Steep_enrichment	17	Down	3.45E-01	5.14E-01	Up	7.91E-02	2.17E-01	Up	4.00E-01	4.89E-01	none	3.15E-10	5.20E-09	1.14E-03	1.26E-02	8.01E-16	1.32E-14	0.76	0.009	9.77E-01	9.77E-01	0.644	3.18E-02	1.05E-01	0.652	3.44E-02	5.41E-02	0	0	0	0	NA	NA	Lipid	Phosphatidylcholine (PC)	52710	LC/MS Pos Late
1-oleoyl-2-linoleoyl-GPC (18:1/18:2)*	Phosphatidylcholine	Glycerophosopholipid Mtb	0.655	6.00E-03	2.97E-02	0.942	1.14E-04	6.11E-03	1.597	1.94E-08	4.23E-07	Steep_enrichment	17	Down	3.45E-01	5.14E-01	Up	7.91E-02	2.17E-01	Up	4.00E-01	4.89E-01	none	3.15E-10	5.20E-09	1.14E-03	1.26E-02	8.01E-16	1.32E-14	0.205	0.009	9.77E-01	9.77E-01	0.644	3.18E-02	1.05E-01	0.652	3.44E-02	5.41E-02	0	0	0	0	NA	NA	Lipid	Phosphatidylcholine (PC)	52453	LC/MS Pos Late
1-oleoyl-2-docosahexaenoyl-GPC (18:1/22:6)*	Phosphatidylcholine	Glycerophosopholipid Mtb	0.66	3.42E-02	9.77E-02	0.92	3.19E-03	3.77E-02	1.579	6.08E-06	4.15E-05	Steep_enrichment	17	Down	3.45E-01	5.14E-01	Up	7.91E-02	2.17E-01	Up	4.00E-01	4.89E-01	none	3.15E-10	5.20E-09	1.14E-03	1.26E-02	8.01E-16	1.32E-14	0.537	0.009	9.77E-01	9.77E-01	0.644	3.18E-02	1.05E-01	0.652	3.44E-02	5.41E-02	0	0	0	0	NA	NA	Lipid	Phosphatidylcholine (PC)	52697	LC/MS Pos Late
1-palmitoyl-2-palmitoleoyl-GPC (16:0/16:1)*	Phosphatidylcholine	Glycerophosopholipid Mtb	0.582	2.21E-02	7.13E-02	0.948	2.82E-04	8.05E-03	1.53	2.48E-07	3.07E-06	Steep_enrichment	17	Down	3.45E-01	5.14E-01	Up	7.91E-02	2.17E-01	Up	4.00E-01	4.89E-01	none	3.15E-10	5.20E-09	1.14E-03	1.26E-02	8.01E-16	1.32E-14	0.725	0.009	9.77E-01	9.77E-01	0.644	3.18E-02	1.05E-01	0.652	3.44E-02	5.41E-02	0	0	0	0	NA	NA	Lipid	Phosphatidylcholine (PC)	52470	LC/MS Pos Late
1,2-dilinoleoyl-GPC (18:2/18:2)	Phosphatidylcholine	Glycerophosopholipid Mtb	0.946	3.66E-03	2.00E-02	0.335	2.66E-01	4.75E-01	1.281	1.60E-04	6.58E-04	high_macula	17	Down	3.45E-01	5.14E-01	Up	7.91E-02	2.17E-01	Up	4.00E-01	4.89E-01	none	3.15E-10	5.20E-09	1.14E-03	1.26E-02	8.01E-16	1.32E-14	0.5	0.009	9.77E-01	9.77E-01	0.644	3.18E-02	1.05E-01	0.652	3.44E-02	5.41E-02	0	0	0	0	NA	NA	Lipid	Phosphatidylcholine (PC)	52603	LC/MS Pos Late
1-palmitoyl-2-linoleoyl-GPC (16:0/18:2)	Phosphatidylcholine	Glycerophosopholipid Mtb	0.479	8.71E-02	1.92E-01	0.58	3.49E-02	1.34E-01	1.058	4.04E-04	1.47E-03	Shallow_enrichment	17	Down	3.45E-01	5.14E-01	Up	7.91E-02	2.17E-01	Up	4.00E-01	4.89E-01	none	3.15E-10	5.20E-09	1.14E-03	1.26E-02	8.01E-16	1.32E-14	0.524	0.009	9.77E-01	9.77E-01	0.644	3.18E-02	1.05E-01	0.652	3.44E-02	5.41E-02	0	0	0	0	NA	NA	Lipid	Phosphatidylcholine (PC)	42446	LC/MS Pos Late
1-myristoyl-2-arachidonoyl-GPC (14:0/20:4)*	Phosphatidylcholine	Glycerophosopholipid Mtb	-0.528	1.95E-01	3.35E-01	0.629	1.14E-01	2.82E-01	0.101	8.01E-01	8.47E-01	none	17	Down	3.45E-01	5.14E-01	Up	7.91E-02	2.17E-01	Up	4.00E-01	4.89E-01	none	3.15E-10	5.20E-09	1.14E-03	1.26E-02	8.01E-16	1.32E-14	0.562	0.009	9.77E-01	9.77E-01	0.644	3.18E-02	1.05E-01	0.652	3.44E-02	5.41E-02	0	0	0	0	NA	NA	Lipid	Phosphatidylcholine (PC)	53195	LC/MS Pos Late
1-stearoyl-2-oleoyl-GPC (18:0/18:1)	Phosphatidylcholine	Glycerophosopholipid Mtb	-0.187	5.22E-01	6.59E-01	0.049	8.62E-01	9.22E-01	-0.138	6.37E-01	7.19E-01	none	17	Down	3.45E-01	5.14E-01	Up	7.91E-02	2.17E-01	Up	4.00E-01	4.89E-01	none	3.15E-10	5.20E-09	1.14E-03	1.26E-02	8.01E-16	1.32E-14	-0.048	0.009	9.77E-01	9.77E-01	0.644	3.18E-02	1.05E-01	0.652	3.44E-02	5.41E-02	0	0	0	0	NA	NA	Lipid	Phosphatidylcholine (PC)	52438	LC/MS Pos Late
1-palmitoyl-2-gamma-linolenoyl-GPC (16:0/18:3n6)*	Phosphatidylcholine	Glycerophosopholipid Mtb	-1.025	3.34E-03	1.88E-02	0.447	1.68E-01	3.55E-01	-0.578	8.53E-02	1.39E-01	high_temporal	17	Down	3.45E-01	5.14E-01	Up	7.91E-02	2.17E-01	Up	4.00E-01	4.89E-01	none	3.15E-10	5.20E-09	1.14E-03	1.26E-02	8.01E-16	1.32E-14	0.793	0.009	9.77E-01	9.77E-01	0.644	3.18E-02	1.05E-01	0.652	3.44E-02	5.41E-02	0	0	0	0	NA	NA	Lipid	Phosphatidylcholine (PC)	54812	LC/MS Pos Late
1-palmitoyl-2-docosahexaenoyl-GPC (16:0/22:6)	Phosphatidylcholine	Glycerophosopholipid Mtb	-0.418	1.94E-01	3.35E-01	-0.3	3.36E-01	5.54E-01	-0.718	2.92E-02	5.58E-02	none	17	Down	3.45E-01	5.14E-01	Up	7.91E-02	2.17E-01	Up	4.00E-01	4.89E-01	none	3.15E-10	5.20E-09	1.14E-03	1.26E-02	8.01E-16	1.32E-14	0.792	0.009	9.77E-01	9.77E-01	0.644	3.18E-02	1.05E-01	0.652	3.44E-02	5.41E-02	0	0	0	0	NA	NA	Lipid	Phosphatidylcholine (PC)	52610	LC/MS Pos Late
1-myristoyl-2-palmitoyl-GPC (14:0/16:0)	Phosphatidylcholine	Glycerophosopholipid Mtb	-1.108	3.61E-04	4.47E-03	0.308	2.69E-01	4.76E-01	-0.8	7.39E-03	1.72E-02	low_macula	17	Down	3.45E-01	5.14E-01	Up	7.91E-02	2.17E-01	Up	4.00E-01	4.89E-01	none	3.15E-10	5.20E-09	1.14E-03	1.26E-02	8.01E-16	1.32E-14	0.714	0.009	9.77E-01	9.77E-01	0.644	3.18E-02	1.05E-01	0.652	3.44E-02	5.41E-02	0	0	0	0	NA	NA	Lipid	Phosphatidylcholine (PC)	19258	LC/MS Pos Late
1-palmitoyl-2-oleoyl-GPC (16:0/18:1)	Phosphatidylcholine	Glycerophosopholipid Mtb	-0.524	6.43E-02	1.54E-01	-0.432	1.14E-01	2.82E-01	-0.955	1.30E-03	4.00E-03	Shallow_depletion	17	Down	3.45E-01	5.14E-01	Up	7.91E-02	2.17E-01	Up	4.00E-01	4.89E-01	none	3.15E-10	5.20E-09	1.14E-03	1.26E-02	8.01E-16	1.32E-14	0.046	0.009	9.77E-01	9.77E-01	0.644	3.18E-02	1.05E-01	0.652	3.44E-02	5.41E-02	0	0	0	0	NA	NA	Lipid	Phosphatidylcholine (PC)	52461	LC/MS Pos Late
1-stearoyl-2-docosahexaenoyl-GPC (18:0/22:6)	Phosphatidylcholine	Glycerophosopholipid Mtb	-0.815	1.75E-03	1.22E-02	-0.188	4.30E-01	6.38E-01	-1.003	1.85E-04	7.48E-04	low_macula	17	Down	3.45E-01	5.14E-01	Up	7.91E-02	2.17E-01	Up	4.00E-01	4.89E-01	none	3.15E-10	5.20E-09	1.14E-03	1.26E-02	8.01E-16	1.32E-14	0.435	0.009	9.77E-01	9.77E-01	0.644	3.18E-02	1.05E-01	0.652	3.44E-02	5.41E-02	0	0	0	0	NA	NA	Lipid	Phosphatidylcholine (PC)	52611	LC/MS Pos Late
1-palmitoyl-2-stearoyl-GPC (16:0/18:0)	Phosphatidylcholine	Glycerophosopholipid Mtb	-0.82	1.09E-02	4.35E-02	-0.265	3.79E-01	5.91E-01	-1.085	1.08E-03	3.39E-03	low_macula	17	Down	3.45E-01	5.14E-01	Up	7.91E-02	2.17E-01	Up	4.00E-01	4.89E-01	none	3.15E-10	5.20E-09	1.14E-03	1.26E-02	8.01E-16	1.32E-14	-0.023	0.009	9.77E-01	9.77E-01	0.644	3.18E-02	1.05E-01	0.652	3.44E-02	5.41E-02	0	0	0	0	NA	NA	Lipid	Phosphatidylcholine (PC)	52616	LC/MS Pos Late
1,2-dipalmitoyl-GPC (16:0/16:0)	Phosphatidylcholine	Glycerophosopholipid Mtb	-1.117	9.23E-05	1.56E-03	-0.203	4.19E-01	6.26E-01	-1.32	7.98E-06	5.20E-05	low_macula	17	Down	3.45E-01	5.14E-01	Up	7.91E-02	2.17E-01	Up	4.00E-01	4.89E-01	none	3.15E-10	5.20E-09	1.14E-03	1.26E-02	8.01E-16	1.32E-14	0.093	0.009	9.77E-01	9.77E-01	0.644	3.18E-02	1.05E-01	0.652	3.44E-02	5.41E-02	0	0	0	0	NA	NA	Lipid	Phosphatidylcholine (PC)	19130	LC/MS Pos Late
1-palmitoyl-2-arachidonoyl-GPC (16:0/20:4n6)	Phosphatidylcholine	Glycerophosopholipid Mtb	-1.163	3.31E-05	6.46E-04	-0.647	1.04E-02	6.23E-02	-1.81	9.34E-09	3.15E-07	Steep_depletion	17	Down	3.45E-01	5.14E-01	Up	7.91E-02	2.17E-01	Up	4.00E-01	4.89E-01	none	3.15E-10	5.20E-09	1.14E-03	1.26E-02	8.01E-16	1.32E-14	0.447	0.009	9.77E-01	9.77E-01	0.644	3.18E-02	1.05E-01	0.652	3.44E-02	5.41E-02	0	0	0	0	NA	NA	Lipid	Phosphatidylcholine (PC)	52462	LC/MS Pos Late
1-oleoyl-2-linoleoyl-GPE (18:1/18:2)*	Phosphatidylethanolamine	Glycerophosopholipid Mtb	0.082	8.00E-01	8.59E-01	-0.529	1.00E-01	2.59E-01	-0.447	1.75E-01	2.46E-01	none	14	Down	7.49E-03	1.93E-02	Down	6.80E-03	3.74E-02	Down	4.61E-06	2.75E-05	Steep_depletion	1.94E-02	7.11E-02	4.19E-02	1.61E-01	1.32E-04	3.10E-04	0.809	-0.765	1.01E-02	2.77E-02	-0.677	1.84E-02	8.03E-02	-1.442	5.17E-06	2.44E-05	0	0	0	0	NA	NA	Lipid	Phosphatidylethanolamine (PE)	52687	LC/MS Pos Late
1-stearoyl-2-linoleoyl-GPE (18:0/18:2)*	Phosphatidylethanolamine	Glycerophosopholipid Mtb	-0.482	1.36E-01	2.56E-01	-0.211	4.98E-01	6.94E-01	-0.693	3.51E-02	6.60E-02	none	14	Down	7.49E-03	1.93E-02	Down	6.80E-03	3.74E-02	Down	4.61E-06	2.75E-05	Steep_depletion	1.94E-02	7.11E-02	4.19E-02	1.61E-01	1.32E-04	3.10E-04	0.931	-0.765	1.01E-02	2.77E-02	-0.677	1.84E-02	8.03E-02	-1.442	5.17E-06	2.44E-05	0	0	0	0	NA	NA	Lipid	Phosphatidylethanolamine (PE)	52446	LC/MS Pos Late
1-palmitoyl-2-linoleoyl-GPE (16:0/18:2)	Phosphatidylethanolamine	Glycerophosopholipid Mtb	-0.316	3.25E-01	4.65E-01	-0.577	6.89E-02	2.06E-01	-0.893	7.68E-03	1.76E-02	Shallow_depletion	14	Down	7.49E-03	1.93E-02	Down	6.80E-03	3.74E-02	Down	4.61E-06	2.75E-05	Steep_depletion	1.94E-02	7.11E-02	4.19E-02	1.61E-01	1.32E-04	3.10E-04	0.94	-0.765	1.01E-02	2.77E-02	-0.677	1.84E-02	8.03E-02	-1.442	5.17E-06	2.44E-05	0	0	0	0	NA	NA	Lipid	Phosphatidylethanolamine (PE)	42449	LC/MS Pos Late
1-palmitoyl-2-stearoyl-GPE (16:0/18:0)*	Phosphatidylethanolamine	Glycerophosopholipid Mtb	-0.516	1.78E-01	3.20E-01	-0.463	2.13E-01	4.14E-01	-0.98	1.32E-02	2.86E-02	none	14	Down	7.49E-03	1.93E-02	Down	6.80E-03	3.74E-02	Down	4.61E-06	2.75E-05	Steep_depletion	1.94E-02	7.11E-02	4.19E-02	1.61E-01	1.32E-04	3.10E-04	0.133	-0.765	1.01E-02	2.77E-02	-0.677	1.84E-02	8.03E-02	-1.442	5.17E-06	2.44E-05	0.758	0.818	1	0.455	MAR	0.92	Lipid	Phosphatidylethanolamine (PE)	57388	LC/MS Pos Late
1,2-dioleoyl-GPE (18:1/18:1)	Phosphatidylethanolamine	Glycerophosopholipid Mtb	-0.415	1.67E-01	3.04E-01	-0.697	1.95E-02	9.41E-02	-1.111	5.43E-04	1.87E-03	high_periferal	14	Down	7.49E-03	1.93E-02	Down	6.80E-03	3.74E-02	Down	4.61E-06	2.75E-05	Steep_depletion	1.94E-02	7.11E-02	4.19E-02	1.61E-01	1.32E-04	3.10E-04	0.922	-0.765	1.01E-02	2.77E-02	-0.677	1.84E-02	8.03E-02	-1.442	5.17E-06	2.44E-05	0	0	0	0	NA	NA	Lipid	Phosphatidylethanolamine (PE)	52609	LC/MS Pos Late
1-stearoyl-2-oleoyl-GPE (18:0/18:1)	Phosphatidylethanolamine	Glycerophosopholipid Mtb	-0.724	1.77E-02	6.27E-02	-0.45	1.21E-01	2.89E-01	-1.174	2.68E-04	1.03E-03	low_macula	14	Down	7.49E-03	1.93E-02	Down	6.80E-03	3.74E-02	Down	4.61E-06	2.75E-05	Steep_depletion	1.94E-02	7.11E-02	4.19E-02	1.61E-01	1.32E-04	3.10E-04	0.934	-0.765	1.01E-02	2.77E-02	-0.677	1.84E-02	8.03E-02	-1.442	5.17E-06	2.44E-05	0	0	0	0	NA	NA	Lipid	Phosphatidylethanolamine (PE)	42448	LC/MS Pos Late
1-stearoyl-2-arachidonoyl-GPE (18:0/20:4)	Phosphatidylethanolamine	Glycerophosopholipid Mtb	-0.647	2.97E-02	8.81E-02	-0.586	4.19E-02	1.47E-01	-1.234	1.14E-04	4.99E-04	low_macula	14	Down	7.49E-03	1.93E-02	Down	6.80E-03	3.74E-02	Down	4.61E-06	2.75E-05	Steep_depletion	1.94E-02	7.11E-02	4.19E-02	1.61E-01	1.32E-04	3.10E-04	0.964	-0.765	1.01E-02	2.77E-02	-0.677	1.84E-02	8.03E-02	-1.442	5.17E-06	2.44E-05	0	0	0	0	NA	NA	Lipid	Phosphatidylethanolamine (PE)	52447	LC/MS Pos Late
1-palmitoyl-2-oleoyl-GPE (16:0/18:1)	Phosphatidylethanolamine	Glycerophosopholipid Mtb	-0.67	2.33E-02	7.38E-02	-0.579	4.20E-02	1.47E-01	-1.249	8.35E-05	3.82E-04	low_macula	14	Down	7.49E-03	1.93E-02	Down	6.80E-03	3.74E-02	Down	4.61E-06	2.75E-05	Steep_depletion	1.94E-02	7.11E-02	4.19E-02	1.61E-01	1.32E-04	3.10E-04	0.978	-0.765	1.01E-02	2.77E-02	-0.677	1.84E-02	8.03E-02	-1.442	5.17E-06	2.44E-05	0	0	0	0	NA	NA	Lipid	Phosphatidylethanolamine (PE)	19263	LC/MS Pos Late
1-stearoyl-2-docosahexaenoyl-GPE (18:0/22:6)*	Phosphatidylethanolamine	Glycerophosopholipid Mtb	-0.728	7.99E-03	3.71E-02	-0.539	3.95E-02	1.45E-01	-1.267	2.02E-05	1.17E-04	low_macula	14	Down	7.49E-03	1.93E-02	Down	6.80E-03	3.74E-02	Down	4.61E-06	2.75E-05	Steep_depletion	1.94E-02	7.11E-02	4.19E-02	1.61E-01	1.32E-04	3.10E-04	0.915	-0.765	1.01E-02	2.77E-02	-0.677	1.84E-02	8.03E-02	-1.442	5.17E-06	2.44E-05	0	0	0	0	NA	NA	Lipid	Phosphatidylethanolamine (PE)	52466	LC/MS Pos Late
1,2-dipalmitoyl-GPE (16:0/16:0)*	Phosphatidylethanolamine	Glycerophosopholipid Mtb	-0.397	2.26E-01	3.71E-01	-0.988	3.17E-03	3.77E-02	-1.386	1.19E-04	5.05E-04	high_periferal	14	Down	7.49E-03	1.93E-02	Down	6.80E-03	3.74E-02	Down	4.61E-06	2.75E-05	Steep_depletion	1.94E-02	7.11E-02	4.19E-02	1.61E-01	1.32E-04	3.10E-04	0.622	-0.765	1.01E-02	2.77E-02	-0.677	1.84E-02	8.03E-02	-1.442	5.17E-06	2.44E-05	0.727	1	0.727	0.455	MAR	0.458	Lipid	Phosphatidylethanolamine (PE)	57341	LC/MS Pos Late
1-linoleoyl-2-arachidonoyl-GPE (18:2/20:4)*	Phosphatidylethanolamine	Glycerophosopholipid Mtb	-0.377	1.83E-01	3.24E-01	-1.045	4.21E-04	1.04E-02	-1.423	9.49E-06	5.87E-05	high_periferal	14	Down	7.49E-03	1.93E-02	Down	6.80E-03	3.74E-02	Down	4.61E-06	2.75E-05	Steep_depletion	1.94E-02	7.11E-02	4.19E-02	1.61E-01	1.32E-04	3.10E-04	0.56	-0.765	1.01E-02	2.77E-02	-0.677	1.84E-02	8.03E-02	-1.442	5.17E-06	2.44E-05	0.121	0.273	0.091	0	MAR	1	Lipid	Phosphatidylethanolamine (PE)	53189	LC/MS Pos Late
1-oleoyl-2-docosahexaenoyl-GPE (18:1/22:6)*	Phosphatidylethanolamine	Glycerophosopholipid Mtb	-0.969	1.79E-04	2.56E-03	-0.705	3.52E-03	3.92E-02	-1.674	1.49E-08	4.16E-07	Steep_depletion	14	Down	7.49E-03	1.93E-02	Down	6.80E-03	3.74E-02	Down	4.61E-06	2.75E-05	Steep_depletion	1.94E-02	7.11E-02	4.19E-02	1.61E-01	1.32E-04	3.10E-04	0.886	-0.765	1.01E-02	2.77E-02	-0.677	1.84E-02	8.03E-02	-1.442	5.17E-06	2.44E-05	0	0	0	0	NA	NA	Lipid	Phosphatidylethanolamine (PE)	53209	LC/MS Pos Late
1-palmitoyl-2-docosahexaenoyl-GPE (16:0/22:6)*	Phosphatidylethanolamine	Glycerophosopholipid Mtb	-1.465	1.61E-07	1.38E-05	-0.326	1.50E-01	3.33E-01	-1.791	1.98E-09	9.19E-08	low_macula	14	Down	7.49E-03	1.93E-02	Down	6.80E-03	3.74E-02	Down	4.61E-06	2.75E-05	Steep_depletion	1.94E-02	7.11E-02	4.19E-02	1.61E-01	1.32E-04	3.10E-04	0.902	-0.765	1.01E-02	2.77E-02	-0.677	1.84E-02	8.03E-02	-1.442	5.17E-06	2.44E-05	0	0	0	0	NA	NA	Lipid	Phosphatidylethanolamine (PE)	52465	LC/MS Pos Late
1-palmitoyl-2-arachidonoyl-GPE (16:0/20:4)*	Phosphatidylethanolamine	Glycerophosopholipid Mtb	-0.947	4.47E-04	5.18E-03	-1.105	4.40E-05	5.44E-03	-2.052	4.56E-10	2.82E-08	Steep_depletion	14	Down	7.49E-03	1.93E-02	Down	6.80E-03	3.74E-02	Down	4.61E-06	2.75E-05	Steep_depletion	1.94E-02	7.11E-02	4.19E-02	1.61E-01	1.32E-04	3.10E-04	0.9	-0.765	1.01E-02	2.77E-02	-0.677	1.84E-02	8.03E-02	-1.442	5.17E-06	2.44E-05	0	0	0	0	NA	NA	Lipid	Phosphatidylethanolamine (PE)	52464	LC/MS Pos Late
1-(1-enyl-palmitoyl)-2-palmitoleoyl-GPC (P-16:0/16:1)*	Plasmenylethanolamide	Glycerophosopholipid Mtb	0.833	4.31E-03	2.29E-02	0.974	7.79E-04	1.52E-02	1.807	9.36E-08	1.39E-06	Steep_enrichment	12	Down	7.53E-01	8.88E-01	Up	8.52E-01	9.37E-01	Down	9.08E-01	9.08E-01	none	7.18E-02	1.69E-01	1.04E-01	2.87E-01	5.56E-05	1.53E-04	-0.09	-0.423	1.84E-01	2.53E-01	-0.252	4.13E-01	5.93E-01	-0.675	3.61E-02	5.41E-02	0.242	0.091	0.182	0.455	MAR	0.375	Lipid	Plasmalogen	52713	LC/MS Pos Late
1-(1-enyl-palmitoyl)-2-linoleoyl-GPC (P-16:0/18:2)*	Plasmenylethanolamide	Glycerophosopholipid Mtb	0.742	5.83E-03	2.92E-02	1.062	1.15E-04	6.11E-03	1.804	1.89E-08	4.23E-07	Steep_enrichment	12	Down	7.53E-01	8.88E-01	Up	8.52E-01	9.37E-01	Down	9.08E-01	9.08E-01	none	7.18E-02	1.69E-01	1.04E-01	2.87E-01	5.56E-05	1.53E-04	0.115	-0.423	1.84E-01	2.53E-01	-0.252	4.13E-01	5.93E-01	-0.675	3.61E-02	5.41E-02	0.061	0	0.091	0.091	MAR	NA	Lipid	Plasmalogen	52682	LC/MS Pos Late
1-(1-enyl-stearoyl)-GPE (P-18:0)*	Plasmenylethanolamide	Glycerophosopholipid Mtb	1.12	1.87E-04	2.57E-03	0.269	3.13E-01	5.41E-01	1.389	8.94E-06	5.62E-05	high_macula	12	Down	7.53E-01	8.88E-01	Up	8.52E-01	9.37E-01	Down	9.08E-01	9.08E-01	none	7.18E-02	1.69E-01	1.04E-01	2.87E-01	5.56E-05	1.53E-04	0.405	-0.423	1.84E-01	2.53E-01	-0.252	4.13E-01	5.93E-01	-0.675	3.61E-02	5.41E-02	0.364	0.091	0.455	0.545	MNAR	1	Lipid	Lysoplasmalogen	39271	LC/MS Pos Late
1-(1-enyl-palmitoyl)-2-oleoyl-GPC (P-16:0/18:1)*	Plasmenylethanolamide	Glycerophosopholipid Mtb	-0.386	2.41E-01	3.83E-01	0.579	7.36E-02	2.17E-01	0.193	5.55E-01	6.37E-01	none	12	Down	7.53E-01	8.88E-01	Up	8.52E-01	9.37E-01	Down	9.08E-01	9.08E-01	none	7.18E-02	1.69E-01	1.04E-01	2.87E-01	5.56E-05	1.53E-04	0.839	-0.423	1.84E-01	2.53E-01	-0.252	4.13E-01	5.93E-01	-0.675	3.61E-02	5.41E-02	0	0	0	0	NA	NA	Lipid	Plasmalogen	52478	LC/MS Pos Late
1-(1-enyl-stearoyl)-2-linoleoyl-GPE (P-18:0/18:2)*	Plasmenylethanolamide	Glycerophosopholipid Mtb	0.227	4.78E-01	6.18E-01	-0.163	5.99E-01	7.60E-01	0.064	8.41E-01	8.69E-01	none	12	Down	7.53E-01	8.88E-01	Up	8.52E-01	9.37E-01	Down	9.08E-01	9.08E-01	none	7.18E-02	1.69E-01	1.04E-01	2.87E-01	5.56E-05	1.53E-04	0.935	-0.423	1.84E-01	2.53E-01	-0.252	4.13E-01	5.93E-01	-0.675	3.61E-02	5.41E-02	0.03	0.091	0	0	MAR	NA	Lipid	Plasmalogen	52748	LC/MS Pos Late
1-(1-enyl-palmitoyl)-2-linoleoyl-GPE (P-16:0/18:2)*	Plasmenylethanolamide	Glycerophosopholipid Mtb	0.125	7.09E-01	8.04E-01	-0.096	7.69E-01	8.67E-01	0.03	9.30E-01	9.40E-01	none	12	Down	7.53E-01	8.88E-01	Up	8.52E-01	9.37E-01	Down	9.08E-01	9.08E-01	none	7.18E-02	1.69E-01	1.04E-01	2.87E-01	5.56E-05	1.53E-04	0.837	-0.423	1.84E-01	2.53E-01	-0.252	4.13E-01	5.93E-01	-0.675	3.61E-02	5.41E-02	0.03	0	0	0.091	MAR	NA	Lipid	Plasmalogen	52677	LC/MS Pos Late
1-(1-enyl-palmitoyl)-2-palmitoyl-GPC (P-16:0/16:0)*	Plasmenylethanolamide	Glycerophosopholipid Mtb	-0.688	3.81E-02	1.04E-01	0.3	3.41E-01	5.60E-01	-0.388	2.33E-01	3.12E-01	none	12	Down	7.53E-01	8.88E-01	Up	8.52E-01	9.37E-01	Down	9.08E-01	9.08E-01	none	7.18E-02	1.69E-01	1.04E-01	2.87E-01	5.56E-05	1.53E-04	0.88	-0.423	1.84E-01	2.53E-01	-0.252	4.13E-01	5.93E-01	-0.675	3.61E-02	5.41E-02	0	0	0	0	NA	NA	Lipid	Plasmalogen	52716	LC/MS Pos Late
1-(1-enyl-oleoyl)-2-oleoyl-GPE (P-18:1/18:1)*	Plasmenylethanolamide	Glycerophosopholipid Mtb	-0.248	3.99E-01	5.34E-01	-0.184	5.18E-01	7.12E-01	-0.433	1.45E-01	2.19E-01	none	12	Down	7.53E-01	8.88E-01	Up	8.52E-01	9.37E-01	Down	9.08E-01	9.08E-01	none	7.18E-02	1.69E-01	1.04E-01	2.87E-01	5.56E-05	1.53E-04	0.942	-0.423	1.84E-01	2.53E-01	-0.252	4.13E-01	5.93E-01	-0.675	3.61E-02	5.41E-02	0	0	0	0	NA	NA	Lipid	Lysoplasmalogen	54691	LC/MS Pos Late
1-(1-enyl-stearoyl)-2-oleoyl-GPE (P-18:0/18:1)	Plasmenylethanolamide	Glycerophosopholipid Mtb	-0.375	2.35E-01	3.80E-01	-0.7	2.59E-02	1.10E-01	-1.075	1.35E-03	4.14E-03	Shallow_depletion	12	Down	7.53E-01	8.88E-01	Up	8.52E-01	9.37E-01	Down	9.08E-01	9.08E-01	none	7.18E-02	1.69E-01	1.04E-01	2.87E-01	5.56E-05	1.53E-04	0.61	-0.423	1.84E-01	2.53E-01	-0.252	4.13E-01	5.93E-01	-0.675	3.61E-02	5.41E-02	0.212	0.364	0.182	0.091	MAR	0.714	Lipid	Plasmalogen	52614	LC/MS Pos Late
1-(1-enyl-palmitoyl)-2-oleoyl-GPE (P-16:0/18:1)*	Plasmenylethanolamide	Glycerophosopholipid Mtb	-0.827	8.77E-03	3.76E-02	-0.478	1.08E-01	2.73E-01	-1.305	9.64E-05	4.31E-04	low_macula	12	Down	7.53E-01	8.88E-01	Up	8.52E-01	9.37E-01	Down	9.08E-01	9.08E-01	none	7.18E-02	1.69E-01	1.04E-01	2.87E-01	5.56E-05	1.53E-04	0.966	-0.423	1.84E-01	2.53E-01	-0.252	4.13E-01	5.93E-01	-0.675	3.61E-02	5.41E-02	0	0	0	0	NA	NA	Lipid	Plasmalogen	52477	LC/MS Pos Late
1-(1-enyl-stearoyl)-2-arachidonoyl-GPE (P-18:0/20:4)*	Plasmenylethanolamide	Glycerophosopholipid Mtb	-0.801	8.81E-03	3.76E-02	-0.555	5.63E-02	1.76E-01	-1.356	3.71E-05	1.88E-04	low_macula	12	Down	7.53E-01	8.88E-01	Up	8.52E-01	9.37E-01	Down	9.08E-01	9.08E-01	none	7.18E-02	1.69E-01	1.04E-01	2.87E-01	5.56E-05	1.53E-04	0.934	-0.423	1.84E-01	2.53E-01	-0.252	4.13E-01	5.93E-01	-0.675	3.61E-02	5.41E-02	0	0	0	0	NA	NA	Lipid	Plasmalogen	52475	LC/MS Pos Late
1-(1-enyl-palmitoyl)-2-arachidonoyl-GPE (P-16:0/20:4)*	Plasmenylethanolamide	Glycerophosopholipid Mtb	-0.845	5.78E-03	2.92E-02	-0.768	9.40E-03	5.91E-02	-1.613	2.18E-06	1.88E-05	Steep_depletion	12	Down	7.53E-01	8.88E-01	Up	8.52E-01	9.37E-01	Down	9.08E-01	9.08E-01	none	7.18E-02	1.69E-01	1.04E-01	2.87E-01	5.56E-05	1.53E-04	0.965	-0.423	1.84E-01	2.53E-01	-0.252	4.13E-01	5.93E-01	-0.675	3.61E-02	5.41E-02	0	0	0	0	NA	NA	Lipid	Plasmalogen	52673	LC/MS Pos Late
5-methylthioadenosine (MTA)	Polyamine Mtb	Amin Acid Mtb	0.714	1.13E-02	4.48E-02	0.922	1.09E-03	1.78E-02	1.636	4.34E-07	4.60E-06	Steep_enrichment	6	Down	4.07E-01	5.60E-01	Down	3.31E-04	4.17E-03	Down	3.85E-05	1.27E-04	Steep_depletion	5.88E-01	7.66E-01	1.18E-01	3.00E-01	6.34E-03	9.96E-03	-0.612	-0.943	3.26E-03	1.08E-02	-0.718	1.95E-02	8.03E-02	-1.661	1.24E-06	6.84E-06	0	0	0	0	NA	NA	Amino Acid	Polyamine Metabolism	1419	LC/MS Pos Early
N-acetylputrescine	Polyamine Mtb	Amin Acid Mtb	0.549	1.40E-01	2.61E-01	-1.101	3.60E-03	3.92E-02	-0.552	1.39E-01	2.11E-01	low_temporal	6	Down	4.07E-01	5.60E-01	Down	3.31E-04	4.17E-03	Down	3.85E-05	1.27E-04	Steep_depletion	5.88E-01	7.66E-01	1.18E-01	3.00E-01	6.34E-03	9.96E-03	-0.639	-0.943	3.26E-03	1.08E-02	-0.718	1.95E-02	8.03E-02	-1.661	1.24E-06	6.84E-06	0.152	0.091	0.091	0.273	MAR	1	Amino Acid	Polyamine Metabolism	37496	LC/MS Pos Early
acisoga	Polyamine Mtb	Amin Acid Mtb	0.16	6.38E-01	7.51E-01	-0.786	2.19E-02	1.02E-01	-0.625	7.23E-02	1.21E-01	none	6	Down	4.07E-01	5.60E-01	Down	3.31E-04	4.17E-03	Down	3.85E-05	1.27E-04	Steep_depletion	5.88E-01	7.66E-01	1.18E-01	3.00E-01	6.34E-03	9.96E-03	0.308	-0.943	3.26E-03	1.08E-02	-0.718	1.95E-02	8.03E-02	-1.661	1.24E-06	6.84E-06	0.758	0.727	0.636	0.909	MAR	0.48	Amino Acid	Polyamine Metabolism	43258	LC/MS Pos Early
(N(1) + N(8))-acetylspermidine	Polyamine Mtb	Amin Acid Mtb	-0.777	4.31E-02	1.13E-01	-0.293	4.21E-01	6.28E-01	-1.07	6.47E-03	1.54E-02	Shallow_depletion	6	Down	4.07E-01	5.60E-01	Down	3.31E-04	4.17E-03	Down	3.85E-05	1.27E-04	Steep_depletion	5.88E-01	7.66E-01	1.18E-01	3.00E-01	6.34E-03	9.96E-03	0.889	-0.943	3.26E-03	1.08E-02	-0.718	1.95E-02	8.03E-02	-1.661	1.24E-06	6.84E-06	0.636	0.636	0.909	0.364	MAR	0.476	Amino Acid	Polyamine Metabolism	57814	LC/MS Pos Early
spermidine	Polyamine Mtb	Amin Acid Mtb	-0.363	3.13E-01	4.60E-01	-0.768	3.19E-02	1.25E-01	-1.13	2.88E-03	7.75E-03	Shallow_depletion	6	Down	4.07E-01	5.60E-01	Down	3.31E-04	4.17E-03	Down	3.85E-05	1.27E-04	Steep_depletion	5.88E-01	7.66E-01	1.18E-01	3.00E-01	6.34E-03	9.96E-03	-0.181	-0.943	3.26E-03	1.08E-02	-0.718	1.95E-02	8.03E-02	-1.661	1.24E-06	6.84E-06	0.182	0.182	0.182	0.182	MAR	1	Amino Acid	Polyamine Metabolism	485	LC/MS Pos Early
putrescine	Polyamine Mtb	Amin Acid Mtb	-0.878	9.44E-04	8.15E-03	-1.008	1.40E-04	6.12E-03	-1.886	3.00E-09	1.24E-07	Steep_depletion	6	Down	4.07E-01	5.60E-01	Down	3.31E-04	4.17E-03	Down	3.85E-05	1.27E-04	Steep_depletion	5.88E-01	7.66E-01	1.18E-01	3.00E-01	6.34E-03	9.96E-03	0.917	-0.943	3.26E-03	1.08E-02	-0.718	1.95E-02	8.03E-02	-1.661	1.24E-06	6.84E-06	0.455	0.818	0.455	0.091	MNAR	0.733	Amino Acid	Polyamine Metabolism	1408	LC/MS Pos Early
adenosine 5'-diphosphate (ADP)	Purine Mtb	Nucleotide Mtb	0.66	3.84E-02	1.04E-01	0.571	6.36E-02	1.93E-01	1.232	2.84E-04	1.09E-03	Shallow_enrichment	19	Down	6.27E-01	7.66E-01	Down	6.27E-01	7.38E-01	Down	3.53E-01	4.66E-01	none	3.85E-02	9.97E-02	1.88E-02	1.04E-01	2.66E-05	7.98E-05	-0.726	-0.643	4.42E-02	8.26E-02	-0.063	8.36E-01	8.62E-01	-0.706	2.76E-02	4.56E-02	0	0	0	0	NA	NA	Nucleotide	Purine Metabolism, Adenine containing	3108	LC/MS Neg
guanosine 5'- diphosphate (GDP)	Purine Mtb	Nucleotide Mtb	0.361	2.41E-01	3.83E-01	0.764	1.34E-02	7.85E-02	1.124	6.61E-04	2.25E-03	low_peripheral	19	Down	6.27E-01	7.66E-01	Down	6.27E-01	7.38E-01	Down	3.53E-01	4.66E-01	none	3.85E-02	9.97E-02	1.88E-02	1.04E-01	2.66E-05	7.98E-05	-0.53	-0.643	4.42E-02	8.26E-02	-0.063	8.36E-01	8.62E-01	-0.706	2.76E-02	4.56E-02	0	0	0	0	NA	NA	Nucleotide	Purine Metabolism, Guanine containing	2848	LC/MS Neg
adenosine 5'-monophosphate (AMP)	Purine Mtb	Nucleotide Mtb	0.259	4.48E-01	5.84E-01	0.764	2.55E-02	1.10E-01	1.023	4.46E-03	1.13E-02	Shallow_enrichment	19	Down	6.27E-01	7.66E-01	Down	6.27E-01	7.38E-01	Down	3.53E-01	4.66E-01	none	3.85E-02	9.97E-02	1.88E-02	1.04E-01	2.66E-05	7.98E-05	0.405	-0.643	4.42E-02	8.26E-02	-0.063	8.36E-01	8.62E-01	-0.706	2.76E-02	4.56E-02	0	0	0	0	NA	NA	Nucleotide	Purine Metabolism, Adenine containing	32342	LC/MS Neg
adenylosuccinate	Purine Mtb	Nucleotide Mtb	0.613	9.61E-02	2.06E-01	0.29	4.11E-01	6.20E-01	0.903	1.63E-02	3.40E-02	none	19	Down	6.27E-01	7.66E-01	Down	6.27E-01	7.38E-01	Down	3.53E-01	4.66E-01	none	3.85E-02	9.97E-02	1.88E-02	1.04E-01	2.66E-05	7.98E-05	0.848	-0.643	4.42E-02	8.26E-02	-0.063	8.36E-01	8.62E-01	-0.706	2.76E-02	4.56E-02	0.061	0.091	0	0.091	MAR	NA	Nucleotide	Purine Metabolism, Adenine containing	18360	LC/MS Neg
guanosine 5'-triphosphate	Purine Mtb	Nucleotide Mtb	0.356	3.12E-01	4.60E-01	0.42	2.21E-01	4.22E-01	0.776	3.15E-02	5.99E-02	none	19	Down	6.27E-01	7.66E-01	Down	6.27E-01	7.38E-01	Down	3.53E-01	4.66E-01	none	3.85E-02	9.97E-02	1.88E-02	1.04E-01	2.66E-05	7.98E-05	-0.819	-0.643	4.42E-02	8.26E-02	-0.063	8.36E-01	8.62E-01	-0.706	2.76E-02	4.56E-02	0.182	0.091	0	0.455	MNAR	0.833	Nucleotide	Purine Metabolism, Guanine containing	2847	LC/MS Neg
inosine 5'-monophosphate (IMP)	Purine Mtb	Nucleotide Mtb	-0.108	7.20E-01	8.12E-01	0.881	4.30E-03	3.92E-02	0.773	1.35E-02	2.90E-02	low_peripheral	19	Down	6.27E-01	7.66E-01	Down	6.27E-01	7.38E-01	Down	3.53E-01	4.66E-01	none	3.85E-02	9.97E-02	1.88E-02	1.04E-01	2.66E-05	7.98E-05	0.278	-0.643	4.42E-02	8.26E-02	-0.063	8.36E-01	8.62E-01	-0.706	2.76E-02	4.56E-02	0	0	0	0	NA	NA	Nucleotide	Purine Metabolism, (Hypo)Xanthine/Inosine containing	2133	LC/MS Pos Early
N6-succinyladenosine	Purine Mtb	Nucleotide Mtb	0.582	1.14E-01	2.31E-01	0.118	7.37E-01	8.39E-01	0.701	5.94E-02	1.03E-01	none	19	Down	6.27E-01	7.66E-01	Down	6.27E-01	7.38E-01	Down	3.53E-01	4.66E-01	none	3.85E-02	9.97E-02	1.88E-02	1.04E-01	2.66E-05	7.98E-05	0.135	-0.643	4.42E-02	8.26E-02	-0.063	8.36E-01	8.62E-01	-0.706	2.76E-02	4.56E-02	0.273	0.182	0.273	0.364	MAR	1	Nucleotide	Purine Metabolism, Adenine containing	48130	LC/MS Pos Early
N1-methyladenosine	Purine Mtb	Nucleotide Mtb	0.575	8.00E-02	1.80E-01	-0.428	1.76E-01	3.63E-01	0.147	6.48E-01	7.22E-01	none	19	Down	6.27E-01	7.66E-01	Down	6.27E-01	7.38E-01	Down	3.53E-01	4.66E-01	none	3.85E-02	9.97E-02	1.88E-02	1.04E-01	2.66E-05	7.98E-05	-0.454	-0.643	4.42E-02	8.26E-02	-0.063	8.36E-01	8.62E-01	-0.706	2.76E-02	4.56E-02	0.606	0.545	0.636	0.636	MAR	0.5	Nucleotide	Purine Metabolism, Adenine containing	15650	LC/MS Pos Early
guanosine 5'- monophosphate (5'-GMP)	Purine Mtb	Nucleotide Mtb	-0.589	1.22E-01	2.37E-01	0.615	9.67E-02	2.53E-01	0.027	9.43E-01	9.50E-01	none	19	Down	6.27E-01	7.66E-01	Down	6.27E-01	7.38E-01	Down	3.53E-01	4.66E-01	none	3.85E-02	9.97E-02	1.88E-02	1.04E-01	2.66E-05	7.98E-05	0.682	-0.643	4.42E-02	8.26E-02	-0.063	8.36E-01	8.62E-01	-0.706	2.76E-02	4.56E-02	0	0	0	0	NA	NA	Nucleotide	Purine Metabolism, Guanine containing	2849	LC/MS Neg
allantoin	Purine Mtb	Nucleotide Mtb	0.178	5.57E-01	6.87E-01	-0.562	6.18E-02	1.91E-01	-0.384	2.09E-01	2.88E-01	none	19	Down	6.27E-01	7.66E-01	Down	6.27E-01	7.38E-01	Down	3.53E-01	4.66E-01	none	3.85E-02	9.97E-02	1.88E-02	1.04E-01	2.66E-05	7.98E-05	0.055	-0.643	4.42E-02	8.26E-02	-0.063	8.36E-01	8.62E-01	-0.706	2.76E-02	4.56E-02	0.03	0	0.091	0	MAR	NA	Nucleotide	Purine Metabolism, (Hypo)Xanthine/Inosine containing	1107	LC/MS Polar
adenine	Purine Mtb	Nucleotide Mtb	-0.213	4.90E-01	6.28E-01	-0.204	4.97E-01	6.94E-01	-0.417	1.81E-01	2.54E-01	none	19	Down	6.27E-01	7.66E-01	Down	6.27E-01	7.38E-01	Down	3.53E-01	4.66E-01	none	3.85E-02	9.97E-02	1.88E-02	1.04E-01	2.66E-05	7.98E-05	0.766	-0.643	4.42E-02	8.26E-02	-0.063	8.36E-01	8.62E-01	-0.706	2.76E-02	4.56E-02	0	0	0	0	NA	NA	Nucleotide	Purine Metabolism, Adenine containing	554	LC/MS Pos Early
7-methylguanine	Purine Mtb	Nucleotide Mtb	0.918	3.97E-03	2.13E-02	-1.347	4.18E-05	5.44E-03	-0.43	1.59E-01	2.32E-01	low_temporal	19	Down	6.27E-01	7.66E-01	Down	6.27E-01	7.38E-01	Down	3.53E-01	4.66E-01	none	3.85E-02	9.97E-02	1.88E-02	1.04E-01	2.66E-05	7.98E-05	-0.457	-0.643	4.42E-02	8.26E-02	-0.063	8.36E-01	8.62E-01	-0.706	2.76E-02	4.56E-02	0.424	0.364	0.455	0.455	MAR	0.571	Nucleotide	Purine Metabolism, Guanine containing	35114	LC/MS Pos Early
hypoxanthine	Purine Mtb	Nucleotide Mtb	-0.359	2.30E-01	3.75E-01	-0.362	2.12E-01	4.14E-01	-0.721	1.89E-02	3.83E-02	none	19	Down	6.27E-01	7.66E-01	Down	6.27E-01	7.38E-01	Down	3.53E-01	4.66E-01	none	3.85E-02	9.97E-02	1.88E-02	1.04E-01	2.66E-05	7.98E-05	0.819	-0.643	4.42E-02	8.26E-02	-0.063	8.36E-01	8.62E-01	-0.706	2.76E-02	4.56E-02	0	0	0	0	NA	NA	Nucleotide	Purine Metabolism, (Hypo)Xanthine/Inosine containing	3127	LC/MS Neg
guanosine-3',5'-cyclic monophosphate (cGMP)	Purine Mtb	Nucleotide Mtb	-0.186	6.33E-01	7.48E-01	-0.579	1.32E-01	3.08E-01	-0.765	5.54E-02	9.78E-02	none	19	Down	6.27E-01	7.66E-01	Down	6.27E-01	7.38E-01	Down	3.53E-01	4.66E-01	none	3.85E-02	9.97E-02	1.88E-02	1.04E-01	2.66E-05	7.98E-05	-0.531	-0.643	4.42E-02	8.26E-02	-0.063	8.36E-01	8.62E-01	-0.706	2.76E-02	4.56E-02	0.727	0.636	0.636	0.909	MAR	0.583	Nucleotide	Purine Metabolism, Guanine containing	2827	LC/MS Neg
inosine	Purine Mtb	Nucleotide Mtb	-0.553	7.82E-02	1.77E-01	-0.346	2.51E-01	4.63E-01	-0.899	5.55E-03	1.35E-02	Shallow_depletion	19	Down	6.27E-01	7.66E-01	Down	6.27E-01	7.38E-01	Down	3.53E-01	4.66E-01	none	3.85E-02	9.97E-02	1.88E-02	1.04E-01	2.66E-05	7.98E-05	0.89	-0.643	4.42E-02	8.26E-02	-0.063	8.36E-01	8.62E-01	-0.706	2.76E-02	4.56E-02	0	0	0	0	NA	NA	Nucleotide	Purine Metabolism, (Hypo)Xanthine/Inosine containing	1123	LC/MS Neg
guanine	Purine Mtb	Nucleotide Mtb	-0.875	3.23E-03	1.87E-02	-0.039	8.85E-01	9.29E-01	-0.914	2.19E-03	6.07E-03	low_macula	19	Down	6.27E-01	7.66E-01	Down	6.27E-01	7.38E-01	Down	3.53E-01	4.66E-01	none	3.85E-02	9.97E-02	1.88E-02	1.04E-01	2.66E-05	7.98E-05	0.868	-0.643	4.42E-02	8.26E-02	-0.063	8.36E-01	8.62E-01	-0.706	2.76E-02	4.56E-02	0	0	0	0	NA	NA	Nucleotide	Purine Metabolism, Guanine containing	32352	LC/MS Pos Early
xanthine	Purine Mtb	Nucleotide Mtb	-0.34	2.19E-01	3.64E-01	-0.643	2.01E-02	9.55E-02	-0.983	8.95E-04	2.91E-03	high_periferal	19	Down	6.27E-01	7.66E-01	Down	6.27E-01	7.38E-01	Down	3.53E-01	4.66E-01	none	3.85E-02	9.97E-02	1.88E-02	1.04E-01	2.66E-05	7.98E-05	0.259	-0.643	4.42E-02	8.26E-02	-0.063	8.36E-01	8.62E-01	-0.706	2.76E-02	4.56E-02	0.03	0.091	0	0	MAR	NA	Nucleotide	Purine Metabolism, (Hypo)Xanthine/Inosine containing	3147	LC/MS Neg
adenosine	Purine Mtb	Nucleotide Mtb	-0.847	7.29E-03	3.47E-02	-0.243	4.08E-01	6.17E-01	-1.09	7.92E-04	2.67E-03	low_macula	19	Down	6.27E-01	7.66E-01	Down	6.27E-01	7.38E-01	Down	3.53E-01	4.66E-01	none	3.85E-02	9.97E-02	1.88E-02	1.04E-01	2.66E-05	7.98E-05	0.847	-0.643	4.42E-02	8.26E-02	-0.063	8.36E-01	8.62E-01	-0.706	2.76E-02	4.56E-02	0	0	0	0	NA	NA	Nucleotide	Purine Metabolism, Adenine containing	555	LC/MS Pos Early
guanosine	Purine Mtb	Nucleotide Mtb	-0.97	1.10E-03	9.05E-03	-0.221	4.13E-01	6.20E-01	-1.191	1.03E-04	4.57E-04	low_macula	19	Down	6.27E-01	7.66E-01	Down	6.27E-01	7.38E-01	Down	3.53E-01	4.66E-01	none	3.85E-02	9.97E-02	1.88E-02	1.04E-01	2.66E-05	7.98E-05	0.88	-0.643	4.42E-02	8.26E-02	-0.063	8.36E-01	8.62E-01	-0.706	2.76E-02	4.56E-02	0	0	0	0	NA	NA	Nucleotide	Purine Metabolism, Guanine containing	1573	LC/MS Neg
orotidine	Pyrimidine Mtb	Nucleotide Mtb	0.937	2.88E-03	1.78E-02	0.65	2.88E-02	1.18E-01	1.587	3.96E-06	3.06E-05	Steep_enrichment	13	Up	8.84E-03	2.08E-02	Up	4.92E-01	7.06E-01	Up	1.78E-03	4.51E-03	none	2.47E-01	4.39E-01	4.82E-01	9.35E-01	2.66E-05	7.98E-05	0.725	-0.044	8.92E-01	9.20E-01	0.35	2.70E-01	5.23E-01	0.306	3.48E-01	4.10E-01	0.515	0.273	0.364	0.909	MNAR	1	Nucleotide	Pyrimidine Metabolism, Orotate containing	35172	LC/MS Polar
orotate	Pyrimidine Mtb	Nucleotide Mtb	0.73	1.24E-02	4.76E-02	0.835	3.73E-03	3.92E-02	1.565	1.89E-06	1.67E-05	Steep_enrichment	13	Up	8.84E-03	2.08E-02	Up	4.92E-01	7.06E-01	Up	1.78E-03	4.51E-03	none	2.47E-01	4.39E-01	4.82E-01	9.35E-01	2.66E-05	7.98E-05	0.428	-0.044	8.92E-01	9.20E-01	0.35	2.70E-01	5.23E-01	0.306	3.48E-01	4.10E-01	0	0	0	0	NA	NA	Nucleotide	Pyrimidine Metabolism, Orotate containing	1505	LC/MS Polar
uridine 5'-diphosphate (UDP)	Pyrimidine Mtb	Nucleotide Mtb	0.708	3.94E-02	1.05E-01	0.326	3.18E-01	5.43E-01	1.034	3.49E-03	9.13E-03	Shallow_enrichment	13	Up	8.84E-03	2.08E-02	Up	4.92E-01	7.06E-01	Up	1.78E-03	4.51E-03	none	2.47E-01	4.39E-01	4.82E-01	9.35E-01	2.66E-05	7.98E-05	-0.524	-0.044	8.92E-01	9.20E-01	0.35	2.70E-01	5.23E-01	0.306	3.48E-01	4.10E-01	0.061	0.091	0	0.091	MAR	NA	Nucleotide	Pyrimidine Metabolism, Uracil containing	5345	LC/MS Neg
uridine 5'-monophosphate (UMP)	Pyrimidine Mtb	Nucleotide Mtb	0.31	4.28E-01	5.67E-01	0.459	2.29E-01	4.28E-01	0.769	5.38E-02	9.54E-02	none	13	Up	8.84E-03	2.08E-02	Up	4.92E-01	7.06E-01	Up	1.78E-03	4.51E-03	none	2.47E-01	4.39E-01	4.82E-01	9.35E-01	2.66E-05	7.98E-05	0.756	-0.044	8.92E-01	9.20E-01	0.35	2.70E-01	5.23E-01	0.306	3.48E-01	4.10E-01	0	0	0	0	NA	NA	Nucleotide	Pyrimidine Metabolism, Uracil containing	2856	LC/MS Polar
uridine 5'-triphosphate (UTP)	Pyrimidine Mtb	Nucleotide Mtb	0.498	1.35E-01	2.56E-01	0.082	7.96E-01	8.77E-01	0.581	8.32E-02	1.37E-01	none	13	Up	8.84E-03	2.08E-02	Up	4.92E-01	7.06E-01	Up	1.78E-03	4.51E-03	none	2.47E-01	4.39E-01	4.82E-01	9.35E-01	2.66E-05	7.98E-05	-0.792	-0.044	8.92E-01	9.20E-01	0.35	2.70E-01	5.23E-01	0.306	3.48E-01	4.10E-01	0.606	0.364	0.727	0.727	MAR	0.4	Nucleotide	Pyrimidine Metabolism, Uracil containing	33448	LC/MS Neg
pseudouridine	Pyrimidine Mtb	Nucleotide Mtb	0.503	1.39E-01	2.58E-01	0.074	8.20E-01	8.87E-01	0.577	9.08E-02	1.45E-01	none	13	Up	8.84E-03	2.08E-02	Up	4.92E-01	7.06E-01	Up	1.78E-03	4.51E-03	none	2.47E-01	4.39E-01	4.82E-01	9.35E-01	2.66E-05	7.98E-05	0.246	-0.044	8.92E-01	9.20E-01	0.35	2.70E-01	5.23E-01	0.306	3.48E-01	4.10E-01	0	0	0	0	NA	NA	Nucleotide	Pyrimidine Metabolism, Uracil containing	33442	LC/MS Neg
N-carbamoylaspartate	Pyrimidine Mtb	Nucleotide Mtb	0.653	1.22E-01	2.37E-01	-0.168	6.78E-01	7.99E-01	0.486	2.47E-01	3.28E-01	none	13	Up	8.84E-03	2.08E-02	Up	4.92E-01	7.06E-01	Up	1.78E-03	4.51E-03	none	2.47E-01	4.39E-01	4.82E-01	9.35E-01	2.66E-05	7.98E-05	0.002	-0.044	8.92E-01	9.20E-01	0.35	2.70E-01	5.23E-01	0.306	3.48E-01	4.10E-01	0.636	0.182	0.727	1	MAR	0.333	Nucleotide	Pyrimidine Metabolism, Orotate containing	1594	LC/MS Polar
cytidine 5'-monophosphate (5'-CMP)	Pyrimidine Mtb	Nucleotide Mtb	-0.103	7.83E-01	8.57E-01	0.329	3.70E-01	5.84E-01	0.225	5.49E-01	6.35E-01	none	13	Up	8.84E-03	2.08E-02	Up	4.92E-01	7.06E-01	Up	1.78E-03	4.51E-03	none	2.47E-01	4.39E-01	4.82E-01	9.35E-01	2.66E-05	7.98E-05	0.712	-0.044	8.92E-01	9.20E-01	0.35	2.70E-01	5.23E-01	0.306	3.48E-01	4.10E-01	0	0	0	0	NA	NA	Nucleotide	Pyrimidine Metabolism, Cytidine containing	2372	LC/MS Pos Early
cytidine diphosphate	Pyrimidine Mtb	Nucleotide Mtb	0.549	1.00E-01	2.12E-01	-0.409	2.05E-01	4.06E-01	0.14	6.69E-01	7.39E-01	none	13	Up	8.84E-03	2.08E-02	Up	4.92E-01	7.06E-01	Up	1.78E-03	4.51E-03	none	2.47E-01	4.39E-01	4.82E-01	9.35E-01	2.66E-05	7.98E-05	-0.712	-0.044	8.92E-01	9.20E-01	0.35	2.70E-01	5.23E-01	0.306	3.48E-01	4.10E-01	0.667	0.455	0.727	0.818	MAR	0.727	Nucleotide	Pyrimidine Metabolism, Cytidine containing	2841	LC/MS Neg
cytidine	Pyrimidine Mtb	Nucleotide Mtb	0.061	8.27E-01	8.76E-01	-0.175	5.18E-01	7.12E-01	-0.114	6.82E-01	7.49E-01	none	13	Up	8.84E-03	2.08E-02	Up	4.92E-01	7.06E-01	Up	1.78E-03	4.51E-03	none	2.47E-01	4.39E-01	4.82E-01	9.35E-01	2.66E-05	7.98E-05	-0.027	-0.044	8.92E-01	9.20E-01	0.35	2.70E-01	5.23E-01	0.306	3.48E-01	4.10E-01	0	0	0	0	NA	NA	Nucleotide	Pyrimidine Metabolism, Cytidine containing	514	LC/MS Pos Early
uridine	Pyrimidine Mtb	Nucleotide Mtb	-0.126	6.43E-01	7.52E-01	-0.267	3.16E-01	5.43E-01	-0.393	1.54E-01	2.28E-01	none	13	Up	8.84E-03	2.08E-02	Up	4.92E-01	7.06E-01	Up	1.78E-03	4.51E-03	none	2.47E-01	4.39E-01	4.82E-01	9.35E-01	2.66E-05	7.98E-05	0.648	-0.044	8.92E-01	9.20E-01	0.35	2.70E-01	5.23E-01	0.306	3.48E-01	4.10E-01	0	0	0	0	NA	NA	Nucleotide	Pyrimidine Metabolism, Uracil containing	606	LC/MS Neg
uracil	Pyrimidine Mtb	Nucleotide Mtb	-0.626	6.60E-02	1.56E-01	0.082	8.00E-01	8.78E-01	-0.544	1.08E-01	1.69E-01	none	13	Up	8.84E-03	2.08E-02	Up	4.92E-01	7.06E-01	Up	1.78E-03	4.51E-03	none	2.47E-01	4.39E-01	4.82E-01	9.35E-01	2.66E-05	7.98E-05	0.554	-0.044	8.92E-01	9.20E-01	0.35	2.70E-01	5.23E-01	0.306	3.48E-01	4.10E-01	0.273	0.364	0.182	0.273	MNAR	1	Nucleotide	Pyrimidine Metabolism, Uracil containing	605	LC/MS Pos Early
3-ureidopropionate	Pyrimidine Mtb	Nucleotide Mtb	-0.304	2.64E-01	4.05E-01	-0.795	4.17E-03	3.92E-02	-1.099	2.14E-04	8.35E-04	high_periferal	13	Up	8.84E-03	2.08E-02	Up	4.92E-01	7.06E-01	Up	1.78E-03	4.51E-03	none	2.47E-01	4.39E-01	4.82E-01	9.35E-01	2.66E-05	7.98E-05	-0.005	-0.044	8.92E-01	9.20E-01	0.35	2.70E-01	5.23E-01	0.306	3.48E-01	4.10E-01	0.03	0	0	0.091	MAR	NA	Nucleotide	Pyrimidine Metabolism, Uracil containing	3155	LC/MS Pos Early
sphingomyelin (d18:1/18:1, d18:2/18:0)	Sphingomyelin	Sphingolipid Mtb	-0.067	8.23E-01	8.76E-01	0.48	1.03E-01	2.64E-01	0.413	1.70E-01	2.43E-01	none	22	Down	8.97E-02	1.56E-01	Down	8.89E-04	7.34E-03	Down	1.11E-05	5.21E-05	high_periferal	1.19E-01	2.45E-01	7.08E-04	1.26E-02	2.10E-06	9.92E-06	-0.28	-0.47	1.31E-01	1.87E-01	-0.828	7.28E-03	6.78E-02	-1.298	8.12E-05	3.35E-04	0	0	0	0	NA	NA	Lipid	Sphingolipid Metabolism	37529	LC/MS Pos Late
sphingomyelin (d18:2/16:0, d18:1/16:1)*	Sphingomyelin	Sphingolipid Mtb	-0.003	9.92E-01	9.92E-01	-0.124	7.09E-01	8.17E-01	-0.127	7.09E-01	7.65E-01	none	22	Down	8.97E-02	1.56E-01	Down	8.89E-04	7.34E-03	Down	1.11E-05	5.21E-05	high_periferal	1.19E-01	2.45E-01	7.08E-04	1.26E-02	2.10E-06	9.92E-06	-0.087	-0.47	1.31E-01	1.87E-01	-0.828	7.28E-03	6.78E-02	-1.298	8.12E-05	3.35E-04	0.212	0.182	0.091	0.364	MAR	1	Lipid	Sphingolipid Metabolism	42459	LC/MS Pos Late
sphingomyelin (d18:2/23:0, d18:1/23:1, d17:1/24:1)*	Sphingomyelin	Sphingolipid Mtb	0.464	2.36E-01	3.80E-01	-0.613	1.10E-01	2.75E-01	-0.149	7.01E-01	7.62E-01	none	22	Down	8.97E-02	1.56E-01	Down	8.89E-04	7.34E-03	Down	1.11E-05	5.21E-05	high_periferal	1.19E-01	2.45E-01	7.08E-04	1.26E-02	2.10E-06	9.92E-06	0.524	-0.47	1.31E-01	1.87E-01	-0.828	7.28E-03	6.78E-02	-1.298	8.12E-05	3.35E-04	0.576	0.364	0.727	0.636	MAR	0.474	Lipid	Sphingolipid Metabolism	52435	LC/MS Pos Late
sphingomyelin (d18:1/14:0, d16:1/16:0)*	Sphingomyelin	Sphingolipid Mtb	0.227	4.47E-01	5.84E-01	-0.598	4.40E-02	1.47E-01	-0.371	2.17E-01	2.95E-01	none	22	Down	8.97E-02	1.56E-01	Down	8.89E-04	7.34E-03	Down	1.11E-05	5.21E-05	high_periferal	1.19E-01	2.45E-01	7.08E-04	1.26E-02	2.10E-06	9.92E-06	-0.514	-0.47	1.31E-01	1.87E-01	-0.828	7.28E-03	6.78E-02	-1.298	8.12E-05	3.35E-04	0	0	0	0	NA	NA	Lipid	Sphingolipid Metabolism	42463	LC/MS Pos Late
sphingomyelin (d18:1/20:1, d18:2/20:0)*	Sphingomyelin	Sphingolipid Mtb	-0.349	2.12E-01	3.56E-01	-0.162	5.48E-01	7.24E-01	-0.512	7.09E-02	1.21E-01	none	22	Down	8.97E-02	1.56E-01	Down	8.89E-04	7.34E-03	Down	1.11E-05	5.21E-05	high_periferal	1.19E-01	2.45E-01	7.08E-04	1.26E-02	2.10E-06	9.92E-06	0.298	-0.47	1.31E-01	1.87E-01	-0.828	7.28E-03	6.78E-02	-1.298	8.12E-05	3.35E-04	0	0	0	0	NA	NA	Lipid	Sphingolipid Metabolism	48491	LC/MS Pos Late
sphingomyelin (d18:1/22:1, d18:2/22:0, d16:1/24:1)*	Sphingomyelin	Sphingolipid Mtb	0.05	8.60E-01	8.98E-01	-0.815	5.01E-03	4.17E-02	-0.765	9.82E-03	2.15E-02	high_periferal	22	Down	8.97E-02	1.56E-01	Down	8.89E-04	7.34E-03	Down	1.11E-05	5.21E-05	high_periferal	1.19E-01	2.45E-01	7.08E-04	1.26E-02	2.10E-06	9.92E-06	0.86	-0.47	1.31E-01	1.87E-01	-0.828	7.28E-03	6.78E-02	-1.298	8.12E-05	3.35E-04	0.03	0.091	0	0	MAR	NA	Lipid	Sphingolipid Metabolism	48493	LC/MS Pos Late
stearoyl sphingomyelin (d18:1/18:0)	Sphingomyelin	Sphingolipid Mtb	-0.55	1.07E-01	2.21E-01	-0.255	4.36E-01	6.45E-01	-0.805	2.07E-02	4.13E-02	none	22	Down	8.97E-02	1.56E-01	Down	8.89E-04	7.34E-03	Down	1.11E-05	5.21E-05	high_periferal	1.19E-01	2.45E-01	7.08E-04	1.26E-02	2.10E-06	9.92E-06	0.88	-0.47	1.31E-01	1.87E-01	-0.828	7.28E-03	6.78E-02	-1.298	8.12E-05	3.35E-04	0	0	0	0	NA	NA	Lipid	Sphingolipid Metabolism	19503	LC/MS Pos Late
sphingomyelin (d17:1/16:0, d18:1/15:0, d16:1/17:0)*	Sphingomyelin	Sphingolipid Mtb	-0.125	7.09E-01	8.04E-01	-0.725	3.04E-02	1.22E-01	-0.85	1.45E-02	3.08E-02	none	22	Down	8.97E-02	1.56E-01	Down	8.89E-04	7.34E-03	Down	1.11E-05	5.21E-05	high_periferal	1.19E-01	2.45E-01	7.08E-04	1.26E-02	2.10E-06	9.92E-06	-0.093	-0.47	1.31E-01	1.87E-01	-0.828	7.28E-03	6.78E-02	-1.298	8.12E-05	3.35E-04	0.333	0.455	0.273	0.273	MNAR	1	Lipid	Sphingolipid Metabolism	52433	LC/MS Pos Late
sphingomyelin (d18:1/19:0, d19:1/18:0)*	Sphingomyelin	Sphingolipid Mtb	-0.382	2.17E-01	3.61E-01	-0.521	8.65E-02	2.40E-01	-0.903	5.22E-03	1.28E-02	Shallow_depletion	22	Down	8.97E-02	1.56E-01	Down	8.89E-04	7.34E-03	Down	1.11E-05	5.21E-05	high_periferal	1.19E-01	2.45E-01	7.08E-04	1.26E-02	2.10E-06	9.92E-06	0.893	-0.47	1.31E-01	1.87E-01	-0.828	7.28E-03	6.78E-02	-1.298	8.12E-05	3.35E-04	0	0	0	0	NA	NA	Lipid	Sphingolipid Metabolism	57475	LC/MS Pos Late
sphingomyelin (d18:1/20:0, d16:1/22:0)*	Sphingomyelin	Sphingolipid Mtb	-0.505	1.18E-01	2.36E-01	-0.438	1.61E-01	3.48E-01	-0.944	4.91E-03	1.22E-02	Shallow_depletion	22	Down	8.97E-02	1.56E-01	Down	8.89E-04	7.34E-03	Down	1.11E-05	5.21E-05	high_periferal	1.19E-01	2.45E-01	7.08E-04	1.26E-02	2.10E-06	9.92E-06	0.953	-0.47	1.31E-01	1.87E-01	-0.828	7.28E-03	6.78E-02	-1.298	8.12E-05	3.35E-04	0	0	0	0	NA	NA	Lipid	Sphingolipid Metabolism	48490	LC/MS Pos Late
sphingomyelin (d18:1/22:2, d18:2/22:1, d16:1/24:2)*	Sphingomyelin	Sphingolipid Mtb	-0.403	1.29E-01	2.47E-01	-0.587	2.53E-02	1.10E-01	-0.99	4.89E-04	1.71E-03	high_periferal	22	Down	8.97E-02	1.56E-01	Down	8.89E-04	7.34E-03	Down	1.11E-05	5.21E-05	high_periferal	1.19E-01	2.45E-01	7.08E-04	1.26E-02	2.10E-06	9.92E-06	-0.012	-0.47	1.31E-01	1.87E-01	-0.828	7.28E-03	6.78E-02	-1.298	8.12E-05	3.35E-04	0.091	0.091	0.091	0.091	MAR	1	Lipid	Sphingolipid Metabolism	57477	LC/MS Pos Late
sphingomyelin (d18:1/21:0, d17:1/22:0, d16:1/23:0)*	Sphingomyelin	Sphingolipid Mtb	-0.156	6.22E-01	7.42E-01	-0.839	9.14E-03	5.84E-02	-0.996	3.04E-03	8.06E-03	high_periferal	22	Down	8.97E-02	1.56E-01	Down	8.89E-04	7.34E-03	Down	1.11E-05	5.21E-05	high_periferal	1.19E-01	2.45E-01	7.08E-04	1.26E-02	2.10E-06	9.92E-06	0.724	-0.47	1.31E-01	1.87E-01	-0.828	7.28E-03	6.78E-02	-1.298	8.12E-05	3.35E-04	0.212	0.455	0.091	0.091	MAR	0.857	Lipid	Sphingolipid Metabolism	52495	LC/MS Pos Late
sphingomyelin (d18:0/20:0, d16:0/22:0)*	Sphingomyelin	Sphingolipid Mtb	-0.526	1.08E-01	2.21E-01	-0.556	8.15E-02	2.33E-01	-1.082	1.67E-03	4.91E-03	Shallow_depletion	22	Down	8.97E-02	1.56E-01	Down	8.89E-04	7.34E-03	Down	1.11E-05	5.21E-05	high_periferal	1.19E-01	2.45E-01	7.08E-04	1.26E-02	2.10E-06	9.92E-06	0.962	-0.47	1.31E-01	1.87E-01	-0.828	7.28E-03	6.78E-02	-1.298	8.12E-05	3.35E-04	0	0	0	0	NA	NA	Lipid	Sphingolipid Metabolism	57476	LC/MS Pos Late
behenoyl dihydrosphingomyelin (d18:0/22:0)*	Sphingomyelin	Sphingolipid Mtb	-0.1	7.58E-01	8.37E-01	-0.991	3.18E-03	3.77E-02	-1.091	1.73E-03	5.07E-03	high_periferal	22	Down	8.97E-02	1.56E-01	Down	8.89E-04	7.34E-03	Down	1.11E-05	5.21E-05	high_periferal	1.19E-01	2.45E-01	7.08E-04	1.26E-02	2.10E-06	9.92E-06	0.667	-0.47	1.31E-01	1.87E-01	-0.828	7.28E-03	6.78E-02	-1.298	8.12E-05	3.35E-04	0.424	0.636	0.364	0.273	MAR	0.357	Lipid	Sphingolipid Metabolism	57331	LC/MS Pos Late
sphingomyelin (d18:0/18:0, d19:0/17:0)*	Sphingomyelin	Sphingolipid Mtb	-0.416	1.85E-01	3.25E-01	-0.752	1.66E-02	8.66E-02	-1.169	5.36E-04	1.86E-03	high_periferal	22	Down	8.97E-02	1.56E-01	Down	8.89E-04	7.34E-03	Down	1.11E-05	5.21E-05	high_periferal	1.19E-01	2.45E-01	7.08E-04	1.26E-02	2.10E-06	9.92E-06	0.949	-0.47	1.31E-01	1.87E-01	-0.828	7.28E-03	6.78E-02	-1.298	8.12E-05	3.35E-04	0	0	0	0	NA	NA	Lipid	Sphingolipid Metabolism	57473	LC/MS Pos Late
sphingomyelin (d18:1/24:1, d18:2/24:0)*	Sphingomyelin	Sphingolipid Mtb	-0.344	2.51E-01	3.95E-01	-0.924	2.63E-03	3.62E-02	-1.267	1.18E-04	5.05E-04	high_periferal	22	Down	8.97E-02	1.56E-01	Down	8.89E-04	7.34E-03	Down	1.11E-05	5.21E-05	high_periferal	1.19E-01	2.45E-01	7.08E-04	1.26E-02	2.10E-06	9.92E-06	0.918	-0.47	1.31E-01	1.87E-01	-0.828	7.28E-03	6.78E-02	-1.298	8.12E-05	3.35E-04	0	0	0	0	NA	NA	Lipid	Sphingolipid Metabolism	47153	LC/MS Pos Late
palmitoyl dihydrosphingomyelin (d18:0/16:0)*	Sphingomyelin	Sphingolipid Mtb	0.098	7.32E-01	8.16E-01	-1.378	1.51E-05	5.44E-03	-1.28	6.72E-05	3.16E-04	high_periferal	22	Down	8.97E-02	1.56E-01	Down	8.89E-04	7.34E-03	Down	1.11E-05	5.21E-05	high_periferal	1.19E-01	2.45E-01	7.08E-04	1.26E-02	2.10E-06	9.92E-06	0.742	-0.47	1.31E-01	1.87E-01	-0.828	7.28E-03	6.78E-02	-1.298	8.12E-05	3.35E-04	0	0	0	0	NA	NA	Lipid	Sphingolipid Metabolism	52434	LC/MS Pos Late
sphingomyelin (d18:2/24:1, d18:1/24:2)*	Sphingomyelin	Sphingolipid Mtb	-0.533	8.27E-02	1.85E-01	-0.858	5.42E-03	4.17E-02	-1.392	4.02E-05	1.99E-04	high_periferal	22	Down	8.97E-02	1.56E-01	Down	8.89E-04	7.34E-03	Down	1.11E-05	5.21E-05	high_periferal	1.19E-01	2.45E-01	7.08E-04	1.26E-02	2.10E-06	9.92E-06	0.813	-0.47	1.31E-01	1.87E-01	-0.828	7.28E-03	6.78E-02	-1.298	8.12E-05	3.35E-04	0	0	0	0	NA	NA	Lipid	Sphingolipid Metabolism	52437	LC/MS Pos Late
behenoyl sphingomyelin (d18:1/22:0)*	Sphingomyelin	Sphingolipid Mtb	-0.825	8.79E-03	3.76E-02	-0.588	4.96E-02	1.60E-01	-1.413	3.10E-05	1.69E-04	low_macula	22	Down	8.97E-02	1.56E-01	Down	8.89E-04	7.34E-03	Down	1.11E-05	5.21E-05	high_periferal	1.19E-01	2.45E-01	7.08E-04	1.26E-02	2.10E-06	9.92E-06	0.899	-0.47	1.31E-01	1.87E-01	-0.828	7.28E-03	6.78E-02	-1.298	8.12E-05	3.35E-04	0	0	0	0	NA	NA	Lipid	Sphingolipid Metabolism	48492	LC/MS Pos Late
palmitoyl sphingomyelin (d18:1/16:0)	Sphingomyelin	Sphingolipid Mtb	-0.607	1.56E-02	5.75E-02	-0.862	6.84E-04	1.41E-02	-1.469	3.98E-07	4.47E-06	Steep_depletion	22	Down	8.97E-02	1.56E-01	Down	8.89E-04	7.34E-03	Down	1.11E-05	5.21E-05	high_periferal	1.19E-01	2.45E-01	7.08E-04	1.26E-02	2.10E-06	9.92E-06	0.233	-0.47	1.31E-01	1.87E-01	-0.828	7.28E-03	6.78E-02	-1.298	8.12E-05	3.35E-04	0	0	0	0	NA	NA	Lipid	Sphingolipid Metabolism	37506	LC/MS Pos Late
sphingomyelin (d18:1/17:0, d17:1/18:0, d19:1/16:0)	Sphingomyelin	Sphingolipid Mtb	-0.631	4.79E-02	1.24E-01	-1.001	1.93E-03	2.86E-02	-1.632	5.59E-06	3.91E-05	high_periferal	22	Down	8.97E-02	1.56E-01	Down	8.89E-04	7.34E-03	Down	1.11E-05	5.21E-05	high_periferal	1.19E-01	2.45E-01	7.08E-04	1.26E-02	2.10E-06	9.92E-06	0.747	-0.47	1.31E-01	1.87E-01	-0.828	7.28E-03	6.78E-02	-1.298	8.12E-05	3.35E-04	0	0	0	0	NA	NA	Lipid	Sphingolipid Metabolism	52615	LC/MS Pos Late
lignoceroyl sphingomyelin (d18:1/24:0)	Sphingomyelin	Sphingolipid Mtb	-0.899	2.38E-03	1.55E-02	-0.746	8.40E-03	5.67E-02	-1.645	6.72E-07	6.74E-06	Steep_depletion	22	Down	8.97E-02	1.56E-01	Down	8.89E-04	7.34E-03	Down	1.11E-05	5.21E-05	high_periferal	1.19E-01	2.45E-01	7.08E-04	1.26E-02	2.10E-06	9.92E-06	0.894	-0.47	1.31E-01	1.87E-01	-0.828	7.28E-03	6.78E-02	-1.298	8.12E-05	3.35E-04	0.03	0.091	0	0	MAR	NA	Lipid	Sphingolipid Metabolism	57330	LC/MS Pos Late
fumarate	TCA Cycle	Carbohydrate Mtb	1.256	2.41E-05	5.59E-04	0.588	2.58E-02	1.10E-01	1.844	2.11E-08	4.28E-07	Steep_enrichment	7	Up	1.86E-07	6.15E-06	Up	1.71E-01	3.33E-01	Up	7.77E-09	1.28E-07	high_macula	1.70E-02	7.00E-02	9.59E-01	1.00E+00	2.10E-03	3.86E-03	0.758	1.266	1.26E-04	2.44E-03	0.479	1.16E-01	2.55E-01	1.745	4.79E-07	3.50E-06	0	0	0	0	NA	NA	Energy	TCA Cycle	1643	LC/MS Polar
2-methylcitrate/homocitrate	TCA Cycle	Carbohydrate Mtb	1.369	2.67E-05	5.69E-04	0.447	1.16E-01	2.82E-01	1.816	2.02E-07	2.67E-06	high_macula	7	Up	1.86E-07	6.15E-06	Up	1.71E-01	3.33E-01	Up	7.77E-09	1.28E-07	high_macula	1.70E-02	7.00E-02	9.59E-01	1.00E+00	2.10E-03	3.86E-03	-0.038	1.266	1.26E-04	2.44E-03	0.479	1.16E-01	2.55E-01	1.745	4.79E-07	3.50E-06	0.061	0	0	0.182	MAR	NA	Energy	TCA Cycle	52282	LC/MS Neg
citrate	TCA Cycle	Carbohydrate Mtb	0.761	1.85E-02	6.34E-02	0.443	1.49E-01	3.33E-01	1.204	3.92E-04	1.44E-03	high_macula	7	Up	1.86E-07	6.15E-06	Up	1.71E-01	3.33E-01	Up	7.77E-09	1.28E-07	high_macula	1.70E-02	7.00E-02	9.59E-01	1.00E+00	2.10E-03	3.86E-03	0.351	1.266	1.26E-04	2.44E-03	0.479	1.16E-01	2.55E-01	1.745	4.79E-07	3.50E-06	0	0	0	0	NA	NA	Energy	TCA Cycle	1564	LC/MS Neg
malate	TCA Cycle	Carbohydrate Mtb	1.165	1.68E-03	1.20E-02	0.009	9.80E-01	9.88E-01	1.174	1.57E-03	4.70E-03	high_macula	7	Up	1.86E-07	6.15E-06	Up	1.71E-01	3.33E-01	Up	7.77E-09	1.28E-07	high_macula	1.70E-02	7.00E-02	9.59E-01	1.00E+00	2.10E-03	3.86E-03	0.781	1.266	1.26E-04	2.44E-03	0.479	1.16E-01	2.55E-01	1.745	4.79E-07	3.50E-06	0	0	0	0	NA	NA	Energy	TCA Cycle	1303	LC/MS Neg
alpha-ketoglutarate	TCA Cycle	Carbohydrate Mtb	0.96	8.16E-03	3.74E-02	0.192	5.68E-01	7.40E-01	1.153	1.83E-03	5.28E-03	high_macula	7	Up	1.86E-07	6.15E-06	Up	1.71E-01	3.33E-01	Up	7.77E-09	1.28E-07	high_macula	1.70E-02	7.00E-02	9.59E-01	1.00E+00	2.10E-03	3.86E-03	0.845	1.266	1.26E-04	2.44E-03	0.479	1.16E-01	2.55E-01	1.745	4.79E-07	3.50E-06	0	0	0	0	NA	NA	Energy	TCA Cycle	528	LC/MS Polar
succinylcarnitine (C4-DC)	TCA Cycle	Carbohydrate Mtb	0.374	1.54E-01	2.84E-01	0.002	9.92E-01	9.95E-01	0.376	1.52E-01	2.26E-01	none	7	Up	1.86E-07	6.15E-06	Up	1.71E-01	3.33E-01	Up	7.77E-09	1.28E-07	high_macula	1.70E-02	7.00E-02	9.59E-01	1.00E+00	2.10E-03	3.86E-03	0.018	1.266	1.26E-04	2.44E-03	0.479	1.16E-01	2.55E-01	1.745	4.79E-07	3.50E-06	0	0	0	0	NA	NA	Energy	TCA Cycle	37058	LC/MS Pos Early
succinate	TCA Cycle	Carbohydrate Mtb	0.282	3.14E-01	4.60E-01	-0.473	8.62E-02	2.40E-01	-0.191	4.93E-01	5.75E-01	none	7	Up	1.86E-07	6.15E-06	Up	1.71E-01	3.33E-01	Up	7.77E-09	1.28E-07	high_macula	1.70E-02	7.00E-02	9.59E-01	1.00E+00	2.10E-03	3.86E-03	-0.355	1.266	1.26E-04	2.44E-03	0.479	1.16E-01	2.55E-01	1.745	4.79E-07	3.50E-06	0	0	0	0	NA	NA	Energy	TCA Cycle	1437	LC/MS Polar
C-glycosyltryptophan	Trp Mtb	Amin Acid Mtb	0.815	2.48E-02	7.62E-02	-0.234	4.95E-01	6.94E-01	0.582	1.04E-01	1.64E-01	none	3	Up	3.78E-03	1.42E-02	Down	1.14E-01	2.51E-01	Up	1.17E-01	1.93E-01	none	1.00E+00	1.00E+00	1.00E+00	1.00E+00	1.00E+00	1.00E+00	0.709	0.26	4.66E-01	5.69E-01	-0.19	5.83E-01	7.13E-01	0.07	8.44E-01	8.44E-01	0.03	0.091	0	0	MAR	NA	Amino Acid	Tryptophan Metabolism	48782	LC/MS Neg
3-methoxytyramine sulfate	Trp Mtb	Amin Acid Mtb	0.566	1.68E-01	3.05E-01	-0.209	5.97E-01	7.60E-01	0.357	3.81E-01	4.66E-01	none	3	Up	3.78E-03	1.42E-02	Down	1.14E-01	2.51E-01	Up	1.17E-01	1.93E-01	none	1.00E+00	1.00E+00	1.00E+00	1.00E+00	1.00E+00	1.00E+00	-0.835	0.26	4.66E-01	5.69E-01	-0.19	5.83E-01	7.13E-01	0.07	8.44E-01	8.44E-01	0.667	0.545	0.636	0.818	MAR	0.273	Amino Acid	Tyrosine Metabolism	44618	LC/MS Neg
tryptophan	Trp Mtb	Amin Acid Mtb	0.318	3.89E-01	5.29E-01	-0.399	2.68E-01	4.76E-01	-0.081	8.26E-01	8.61E-01	none	3	Up	3.78E-03	1.42E-02	Down	1.14E-01	2.51E-01	Up	1.17E-01	1.93E-01	none	1.00E+00	1.00E+00	1.00E+00	1.00E+00	1.00E+00	1.00E+00	0.731	0.26	4.66E-01	5.69E-01	-0.19	5.83E-01	7.13E-01	0.07	8.44E-01	8.44E-01	0	0	0	0	NA	NA	Amino Acid	Tryptophan Metabolism	54	LC/MS Pos Early
homoarginine	Urea Cycle, Arg & Pro Mtb	Amin Acid Mtb	1.039	2.16E-03	1.45E-02	0.669	3.53E-02	1.34E-01	1.708	3.73E-06	2.98E-05	Steep_enrichment	15	Up	3.18E-02	6.17E-02	Down	5.55E-01	7.38E-01	Up	9.46E-02	1.64E-01	none	3.07E-01	4.82E-01	7.33E-01	1.00E+00	6.15E-03	9.96E-03	0.774	0.485	1.29E-01	1.87E-01	0.233	4.50E-01	6.18E-01	0.717	2.62E-02	4.54E-02	0	0	0	0	NA	NA	Amino Acid	Urea cycle; Arginine and Proline Metabolism	22137	LC/MS Pos Early
dimethylarginine (SDMA + ADMA)	Urea Cycle, Arg & Pro Mtb	Amin Acid Mtb	0.965	3.28E-03	1.87E-02	0.492	1.08E-01	2.73E-01	1.456	3.04E-05	1.69E-04	high_macula	15	Up	3.18E-02	6.17E-02	Down	5.55E-01	7.38E-01	Up	9.46E-02	1.64E-01	none	3.07E-01	4.82E-01	7.33E-01	1.00E+00	6.15E-03	9.96E-03	0.898	0.485	1.29E-01	1.87E-01	0.233	4.50E-01	6.18E-01	0.717	2.62E-02	4.54E-02	0.182	0.091	0.182	0.273	MNAR	1	Amino Acid	Urea cycle; Arginine and Proline Metabolism	36808	LC/MS Pos Early
argininosuccinate	Urea Cycle, Arg & Pro Mtb	Amin Acid Mtb	0.435	1.12E-01	2.27E-01	0.13	6.20E-01	7.72E-01	0.565	4.13E-02	7.58E-02	none	15	Up	3.18E-02	6.17E-02	Down	5.55E-01	7.38E-01	Up	9.46E-02	1.64E-01	none	3.07E-01	4.82E-01	7.33E-01	1.00E+00	6.15E-03	9.96E-03	0.541	0.485	1.29E-01	1.87E-01	0.233	4.50E-01	6.18E-01	0.717	2.62E-02	4.54E-02	0.182	0	0.273	0.273	MNAR	1	Amino Acid	Urea cycle; Arginine and Proline Metabolism	15497	LC/MS Pos Early
creatine phosphate	Urea Cycle, Arg & Pro Mtb	Amin Acid Mtb	0.805	2.16E-02	7.08E-02	-0.334	3.12E-01	5.41E-01	0.471	1.69E-01	2.42E-01	none	15	Up	3.18E-02	6.17E-02	Down	5.55E-01	7.38E-01	Up	9.46E-02	1.64E-01	none	3.07E-01	4.82E-01	7.33E-01	1.00E+00	6.15E-03	9.96E-03	-0.561	0.485	1.29E-01	1.87E-01	0.233	4.50E-01	6.18E-01	0.717	2.62E-02	4.54E-02	0.667	0.455	0.727	0.818	MAR	0.636	Amino Acid	Creatine Metabolism	33951	LC/MS Neg
N-delta-acetylornithine	Urea Cycle, Arg & Pro Mtb	Amin Acid Mtb	0.055	8.60E-01	8.98E-01	0.301	3.28E-01	5.49E-01	0.357	2.62E-01	3.43E-01	none	15	Up	3.18E-02	6.17E-02	Down	5.55E-01	7.38E-01	Up	9.46E-02	1.64E-01	none	3.07E-01	4.82E-01	7.33E-01	1.00E+00	6.15E-03	9.96E-03	0.602	0.485	1.29E-01	1.87E-01	0.233	4.50E-01	6.18E-01	0.717	2.62E-02	4.54E-02	0.03	0	0.091	0	MAR	NA	Amino Acid	Urea cycle; Arginine and Proline Metabolism	43249	LC/MS Pos Early
proline	Urea Cycle, Arg & Pro Mtb	Amin Acid Mtb	0.33	2.31E-01	3.75E-01	-0.113	6.69E-01	7.96E-01	0.216	4.29E-01	5.10E-01	none	15	Up	3.18E-02	6.17E-02	Down	5.55E-01	7.38E-01	Up	9.46E-02	1.64E-01	none	3.07E-01	4.82E-01	7.33E-01	1.00E+00	6.15E-03	9.96E-03	0.437	0.485	1.29E-01	1.87E-01	0.233	4.50E-01	6.18E-01	0.717	2.62E-02	4.54E-02	0	0	0	0	NA	NA	Amino Acid	Urea cycle; Arginine and Proline Metabolism	1898	LC/MS Pos Early
creatinine	Urea Cycle, Arg & Pro Mtb	Amin Acid Mtb	-0.144	7.09E-01	8.04E-01	0.317	3.99E-01	6.07E-01	0.173	6.53E-01	7.26E-01	none	15	Up	3.18E-02	6.17E-02	Down	5.55E-01	7.38E-01	Up	9.46E-02	1.64E-01	none	3.07E-01	4.82E-01	7.33E-01	1.00E+00	6.15E-03	9.96E-03	-0.334	0.485	1.29E-01	1.87E-01	0.233	4.50E-01	6.18E-01	0.717	2.62E-02	4.54E-02	0	0	0	0	NA	NA	Amino Acid	Creatine Metabolism	513	LC/MS Pos Early
urea	Urea Cycle, Arg & Pro Mtb	Amin Acid Mtb	0.194	4.87E-01	6.27E-01	-0.066	8.07E-01	8.78E-01	0.128	6.46E-01	7.22E-01	none	15	Up	3.18E-02	6.17E-02	Down	5.55E-01	7.38E-01	Up	9.46E-02	1.64E-01	none	3.07E-01	4.82E-01	7.33E-01	1.00E+00	6.15E-03	9.96E-03	0.873	0.485	1.29E-01	1.87E-01	0.233	4.50E-01	6.18E-01	0.717	2.62E-02	4.54E-02	0	0	0	0	NA	NA	Amino Acid	Urea cycle; Arginine and Proline Metabolism	1670	LC/MS Pos Early
guanidinoacetate	Urea Cycle, Arg & Pro Mtb	Amin Acid Mtb	0.173	5.17E-01	6.55E-01	-0.093	7.19E-01	8.26E-01	0.08	7.65E-01	8.13E-01	none	15	Up	3.18E-02	6.17E-02	Down	5.55E-01	7.38E-01	Up	9.46E-02	1.64E-01	none	3.07E-01	4.82E-01	7.33E-01	1.00E+00	6.15E-03	9.96E-03	0.124	0.485	1.29E-01	1.87E-01	0.233	4.50E-01	6.18E-01	0.717	2.62E-02	4.54E-02	0	0	0	0	NA	NA	Amino Acid	Creatine Metabolism	43802	LC/MS Pos Early
ornithine	Urea Cycle, Arg & Pro Mtb	Amin Acid Mtb	0.411	2.26E-01	3.71E-01	-0.491	1.38E-01	3.15E-01	-0.08	8.12E-01	8.51E-01	none	15	Up	3.18E-02	6.17E-02	Down	5.55E-01	7.38E-01	Up	9.46E-02	1.64E-01	none	3.07E-01	4.82E-01	7.33E-01	1.00E+00	6.15E-03	9.96E-03	-0.309	0.485	1.29E-01	1.87E-01	0.233	4.50E-01	6.18E-01	0.717	2.62E-02	4.54E-02	0	0	0	0	NA	NA	Amino Acid	Urea cycle; Arginine and Proline Metabolism	1493	LC/MS Pos Early
arginine	Urea Cycle, Arg & Pro Mtb	Amin Acid Mtb	0.073	8.05E-01	8.60E-01	-0.245	3.97E-01	6.06E-01	-0.172	5.63E-01	6.44E-01	none	15	Up	3.18E-02	6.17E-02	Down	5.55E-01	7.38E-01	Up	9.46E-02	1.64E-01	none	3.07E-01	4.82E-01	7.33E-01	1.00E+00	6.15E-03	9.96E-03	0.612	0.485	1.29E-01	1.87E-01	0.233	4.50E-01	6.18E-01	0.717	2.62E-02	4.54E-02	0	0	0	0	NA	NA	Amino Acid	Urea cycle; Arginine and Proline Metabolism	1638	LC/MS Pos Early
trans-4-hydroxyproline	Urea Cycle, Arg & Pro Mtb	Amin Acid Mtb	-0.046	8.80E-01	9.14E-01	-0.217	4.67E-01	6.67E-01	-0.263	3.92E-01	4.75E-01	none	15	Up	3.18E-02	6.17E-02	Down	5.55E-01	7.38E-01	Up	9.46E-02	1.64E-01	none	3.07E-01	4.82E-01	7.33E-01	1.00E+00	6.15E-03	9.96E-03	0.112	0.485	1.29E-01	1.87E-01	0.233	4.50E-01	6.18E-01	0.717	2.62E-02	4.54E-02	0	0	0	0	NA	NA	Amino Acid	Urea cycle; Arginine and Proline Metabolism	32306	LC/MS Pos Early
citrulline	Urea Cycle, Arg & Pro Mtb	Amin Acid Mtb	-0.165	5.06E-01	6.43E-01	-0.274	2.58E-01	4.67E-01	-0.439	8.19E-02	1.35E-01	none	15	Up	3.18E-02	6.17E-02	Down	5.55E-01	7.38E-01	Up	9.46E-02	1.64E-01	none	3.07E-01	4.82E-01	7.33E-01	1.00E+00	6.15E-03	9.96E-03	-0.03	0.485	1.29E-01	1.87E-01	0.233	4.50E-01	6.18E-01	0.717	2.62E-02	4.54E-02	0	0	0	0	NA	NA	Amino Acid	Urea cycle; Arginine and Proline Metabolism	2132	LC/MS Pos Early
4-guanidinobutanoate	Urea Cycle, Arg & Pro Mtb	Amin Acid Mtb	0.088	7.93E-01	8.57E-01	-0.563	8.98E-02	2.44E-01	-0.475	1.62E-01	2.35E-01	none	15	Up	3.18E-02	6.17E-02	Down	5.55E-01	7.38E-01	Up	9.46E-02	1.64E-01	none	3.07E-01	4.82E-01	7.33E-01	1.00E+00	6.15E-03	9.96E-03	0.516	0.485	1.29E-01	1.87E-01	0.233	4.50E-01	6.18E-01	0.717	2.62E-02	4.54E-02	0	0	0	0	NA	NA	Amino Acid	Guanidino and Acetamido Metabolism	15681	LC/MS Pos Early
N-methylproline	Urea Cycle, Arg & Pro Mtb	Amin Acid Mtb	-0.261	4.35E-01	5.72E-01	-0.316	3.31E-01	5.49E-01	-0.578	8.90E-02	1.44E-01	none	15	Up	3.18E-02	6.17E-02	Down	5.55E-01	7.38E-01	Up	9.46E-02	1.64E-01	none	3.07E-01	4.82E-01	7.33E-01	1.00E+00	6.15E-03	9.96E-03	-0.503	0.485	1.29E-01	1.87E-01	0.233	4.50E-01	6.18E-01	0.717	2.62E-02	4.54E-02	0.727	0.455	0.909	0.818	MAR	0.917	Amino Acid	Urea cycle; Arginine and Proline Metabolism	37431	LC/MS Pos Early
carotene diol (3)	Xenobiotics	Xenobiotics	1.814	1.04E-11	3.84E-09	0.438	2.15E-02	1.01E-01	2.252	2.17E-14	8.04E-12	Steep_enrichment	16	Up	1.93E-04	2.13E-03	Up	5.68E-01	7.38E-01	Up	3.41E-05	1.25E-04	low_macula	3.27E-16	1.08E-14	2.22E-03	1.65E-02	2.11E-17	6.97E-16	-0.638	-1.136	1.59E-03	7.74E-03	0.144	6.68E-01	7.35E-01	-0.992	5.36E-03	1.04E-02	0.576	0	0.727	1	MNAR	0.947	Xenobiotics	Food Component/Plant	57637	LC/MS Pos Late
carotene diol (1)	Xenobiotics	Xenobiotics	1.636	2.07E-09	3.84E-07	0.598	5.51E-03	4.17E-02	2.234	6.03E-13	1.12E-10	Steep_enrichment	16	Up	1.93E-04	2.13E-03	Up	5.68E-01	7.38E-01	Up	3.41E-05	1.25E-04	low_macula	3.27E-16	1.08E-14	2.22E-03	1.65E-02	2.11E-17	6.97E-16	-0.403	-1.136	1.59E-03	7.74E-03	0.144	6.68E-01	7.35E-01	-0.992	5.36E-03	1.04E-02	0.061	0	0	0.182	MAR	NA	Xenobiotics	Food Component/Plant	57635	LC/MS Pos Late
beta-guanidinopropanoate	Xenobiotics	Xenobiotics	1.011	1.35E-03	1.04E-02	0.72	1.54E-02	8.35E-02	1.73	7.44E-07	7.26E-06	Steep_enrichment	16	Up	1.93E-04	2.13E-03	Up	5.68E-01	7.38E-01	Up	3.41E-05	1.25E-04	low_macula	3.27E-16	1.08E-14	2.22E-03	1.65E-02	2.11E-17	6.97E-16	0.281	-1.136	1.59E-03	7.74E-03	0.144	6.68E-01	7.35E-01	-0.992	5.36E-03	1.04E-02	0.091	0	0.182	0.091	MNAR	1	Xenobiotics	Food Component/Plant	35101	LC/MS Pos Early
ergothioneine	Xenobiotics	Xenobiotics	1.519	6.08E-07	3.76E-05	0.16	5.20E-01	7.12E-01	1.679	8.44E-08	1.31E-06	high_macula	16	Up	1.93E-04	2.13E-03	Up	5.68E-01	7.38E-01	Up	3.41E-05	1.25E-04	low_macula	3.27E-16	1.08E-14	2.22E-03	1.65E-02	2.11E-17	6.97E-16	0.698	-1.136	1.59E-03	7.74E-03	0.144	6.68E-01	7.35E-01	-0.992	5.36E-03	1.04E-02	0	0	0	0	NA	NA	Xenobiotics	Food Component/Plant	37459	LC/MS Pos Early
pentobarbital	Xenobiotics	Xenobiotics	0.21	4.19E-01	5.57E-01	0.391	1.25E-01	2.96E-01	0.601	2.47E-02	4.82E-02	none	16	Up	1.93E-04	2.13E-03	Up	5.68E-01	7.38E-01	Up	3.41E-05	1.25E-04	low_macula	3.27E-16	1.08E-14	2.22E-03	1.65E-02	2.11E-17	6.97E-16	0.441	-1.136	1.59E-03	7.74E-03	0.144	6.68E-01	7.35E-01	-0.992	5.36E-03	1.04E-02	0	0	0	0	NA	NA	Xenobiotics	Drug	38156	LC/MS Neg
thioproline	Xenobiotics	Xenobiotics	-0.037	9.09E-01	9.29E-01	0.358	2.54E-01	4.63E-01	0.321	3.19E-01	4.10E-01	none	16	Up	1.93E-04	2.13E-03	Up	5.68E-01	7.38E-01	Up	3.41E-05	1.25E-04	low_macula	3.27E-16	1.08E-14	2.22E-03	1.65E-02	2.11E-17	6.97E-16	0.498	-1.136	1.59E-03	7.74E-03	0.144	6.68E-01	7.35E-01	-0.992	5.36E-03	1.04E-02	0	0	0	0	NA	NA	Xenobiotics	Chemical	53231	LC/MS Pos Early
3-hydroxyindolin-2-one	Xenobiotics	Xenobiotics	0.086	7.24E-01	8.14E-01	0.064	7.89E-01	8.77E-01	0.15	5.41E-01	6.27E-01	none	16	Up	1.93E-04	2.13E-03	Up	5.68E-01	7.38E-01	Up	3.41E-05	1.25E-04	low_macula	3.27E-16	1.08E-14	2.22E-03	1.65E-02	2.11E-17	6.97E-16	0.487	-1.136	1.59E-03	7.74E-03	0.144	6.68E-01	7.35E-01	-0.992	5.36E-03	1.04E-02	0.03	0	0	0.091	MAR	NA	Xenobiotics	Food Component/Plant	42561	LC/MS Pos Early
methylphosphate	Xenobiotics	Xenobiotics	-0.148	6.77E-01	7.80E-01	0.208	5.47E-01	7.24E-01	0.06	8.65E-01	8.87E-01	none	16	Up	1.93E-04	2.13E-03	Up	5.68E-01	7.38E-01	Up	3.41E-05	1.25E-04	low_macula	3.27E-16	1.08E-14	2.22E-03	1.65E-02	2.11E-17	6.97E-16	0.596	-1.136	1.59E-03	7.74E-03	0.144	6.68E-01	7.35E-01	-0.992	5.36E-03	1.04E-02	0	0	0	0	NA	NA	Nucleotide	Purine and Pyrimidine Metabolism	37070	LC/MS Pos Early
stachydrine	Xenobiotics	Xenobiotics	-0.084	7.36E-01	8.18E-01	0.022	9.26E-01	9.63E-01	-0.062	8.05E-01	8.47E-01	none	16	Up	1.93E-04	2.13E-03	Up	5.68E-01	7.38E-01	Up	3.41E-05	1.25E-04	low_macula	3.27E-16	1.08E-14	2.22E-03	1.65E-02	2.11E-17	6.97E-16	0.122	-1.136	1.59E-03	7.74E-03	0.144	6.68E-01	7.35E-01	-0.992	5.36E-03	1.04E-02	0.091	0.091	0.182	0	MNAR	1	Xenobiotics	Food Component/Plant	34384	LC/MS Pos Early
retinal	Xenobiotics	Xenobiotics	-0.538	9.64E-02	2.06E-01	0.467	1.36E-01	3.11E-01	-0.071	8.24E-01	8.61E-01	none	16	Up	1.93E-04	2.13E-03	Up	5.68E-01	7.38E-01	Up	3.41E-05	1.25E-04	low_macula	3.27E-16	1.08E-14	2.22E-03	1.65E-02	2.11E-17	6.97E-16	0.679	-1.136	1.59E-03	7.74E-03	0.144	6.68E-01	7.35E-01	-0.992	5.36E-03	1.04E-02	0	0	0	0	NA	NA	Xenobiotics	Food Component/Plant	40807	LC/MS Pos Late
quinate	Xenobiotics	Xenobiotics	-0.136	7.19E-01	8.12E-01	-0.194	6.00E-01	7.60E-01	-0.33	3.86E-01	4.71E-01	none	16	Up	1.93E-04	2.13E-03	Up	5.68E-01	7.38E-01	Up	3.41E-05	1.25E-04	low_macula	3.27E-16	1.08E-14	2.22E-03	1.65E-02	2.11E-17	6.97E-16	0.251	-1.136	1.59E-03	7.74E-03	0.144	6.68E-01	7.35E-01	-0.992	5.36E-03	1.04E-02	0.788	0.909	0.818	0.636	MAR	0.654	Xenobiotics	Food Component/Plant	18335	LC/MS Polar
salicylate	Xenobiotics	Xenobiotics	-0.452	2.00E-01	3.42E-01	-0.152	6.54E-01	7.91E-01	-0.604	8.94E-02	1.44E-01	none	16	Up	1.93E-04	2.13E-03	Up	5.68E-01	7.38E-01	Up	3.41E-05	1.25E-04	low_macula	3.27E-16	1.08E-14	2.22E-03	1.65E-02	2.11E-17	6.97E-16	-0.334	-1.136	1.59E-03	7.74E-03	0.144	6.68E-01	7.35E-01	-0.992	5.36E-03	1.04E-02	0.667	0.636	0.636	0.727	MAR	0.455	Xenobiotics	Drug	1515	LC/MS Neg
N-glycolylneuraminate	Xenobiotics	Xenobiotics	-0.464	1.36E-01	2.56E-01	-0.616	4.41E-02	1.47E-01	-1.08	1.07E-03	3.38E-03	Shallow_depletion	16	Up	1.93E-04	2.13E-03	Up	5.68E-01	7.38E-01	Up	3.41E-05	1.25E-04	low_macula	3.27E-16	1.08E-14	2.22E-03	1.65E-02	2.11E-17	6.97E-16	-0.557	-1.136	1.59E-03	7.74E-03	0.144	6.68E-01	7.35E-01	-0.992	5.36E-03	1.04E-02	0.485	0.455	0.545	0.455	MAR	0.438	Xenobiotics	Food Component/Plant	37123	LC/MS Pos Early
p-cresol sulfate	Xenobiotics	Xenobiotics	-0.096	7.27E-01	8.15E-01	-1.034	3.62E-04	9.60E-03	-1.13	1.77E-04	7.22E-04	high_periferal	16	Up	1.93E-04	2.13E-03	Up	5.68E-01	7.38E-01	Up	3.41E-05	1.25E-04	low_macula	3.27E-16	1.08E-14	2.22E-03	1.65E-02	2.11E-17	6.97E-16	-0.069	-1.136	1.59E-03	7.74E-03	0.144	6.68E-01	7.35E-01	-0.992	5.36E-03	1.04E-02	0.091	0.091	0.091	0.091	MAR	1	Xenobiotics	Benzoate Metabolism	36103	LC/MS Neg
gluconate	Xenobiotics	Xenobiotics	-0.495	1.69E-01	3.05E-01	-0.778	2.88E-02	1.18E-01	-1.273	8.84E-04	2.90E-03	Shallow_depletion	16	Up	1.93E-04	2.13E-03	Up	5.68E-01	7.38E-01	Up	3.41E-05	1.25E-04	low_macula	3.27E-16	1.08E-14	2.22E-03	1.65E-02	2.11E-17	6.97E-16	0.202	-1.136	1.59E-03	7.74E-03	0.144	6.68E-01	7.35E-01	-0.992	5.36E-03	1.04E-02	0.333	0.545	0.182	0.273	MAR	0.727	Xenobiotics	Food Component/Plant	587	LC/MS Polar
tartronate (hydroxymalonate)	Xenobiotics	Xenobiotics	-0.982	3.11E-03	1.87E-02	-0.699	2.60E-02	1.10E-01	-1.681	3.77E-06	2.98E-05	Steep_depletion	16	Up	1.93E-04	2.13E-03	Up	5.68E-01	7.38E-01	Up	3.41E-05	1.25E-04	low_macula	3.27E-16	1.08E-14	2.22E-03	1.65E-02	2.11E-17	6.97E-16	-0.613	-1.136	1.59E-03	7.74E-03	0.144	6.68E-01	7.35E-01	-0.992	5.36E-03	1.04E-02	0.03	0.091	0	0	MAR	NA	Xenobiotics	Bacterial/Fungal	20693	LC/MS Neg
[truncated: 7 more columns]

## Sheet: Table S1_Enrichment_results_onl
sup_path	path	NMetabolites	MvT_Direction	MvT_p_e	MvT_fdr_e	MvT_p_em	MvT_fdr_em	TvP_Direction	TvP_p_e	TvP_fdr_e	TvP_p_em	TvP_fdr_em	MvP_Direction	MvP_p_e	MvP_fdr_e	MvP_p_em	MvP_fdr_em	cluster_path
Sterol Mtb	none	NA	NA	NA	NA	NA	NA	NA	NA	NA	NA	NA	NA	NA	NA	NA	NA	none
Fatty Acid Mtb	none	NA	NA	NA	NA	NA	NA	NA	NA	NA	NA	NA	NA	NA	NA	NA	NA	none
Sphingolipid Mtb	none	NA	NA	NA	NA	NA	NA	NA	NA	NA	NA	NA	NA	NA	NA	NA	NA	none
Glycerolipid Mtb	none	NA	NA	NA	NA	NA	NA	NA	NA	NA	NA	NA	NA	NA	NA	NA	NA	none
Peptide Mtb	none	NA	NA	NA	NA	NA	NA	NA	NA	NA	NA	NA	NA	NA	NA	NA	NA	none
Amin Acid Mtb	Polyamine Mtb	6	Down	4.07E-01	5.60E-01	5.88E-01	7.66E-01	Down	3.31E-04	4.17E-03	1.18E-01	3.00E-01	Down	3.85E-05	1.27E-04	6.34E-03	9.96E-03	Steep_depletion
Amin Acid Mtb	Urea Cycle, Arg & Pro Mtb	15	Up	3.18E-02	6.17E-02	3.07E-01	4.82E-01	Down	5.55E-01	7.38E-01	7.33E-01	1.00E+00	Up	9.46E-02	1.64E-01	6.15E-03	9.96E-03	none
Sphingolipid Mtb	Sphingomyelin	22	Down	8.97E-02	1.56E-01	1.19E-01	2.45E-01	Down	8.89E-04	7.34E-03	7.08E-04	1.26E-02	Down	1.11E-05	5.21E-05	2.10E-06	9.92E-06	high_periferal
Carbohydrate Mtb	Pentose Mtb	6	Up	3.58E-01	5.14E-01	8.19E-01	9.31E-01	Down	6.19E-01	7.38E-01	1.00E+00	1.00E+00	Up	6.58E-01	7.49E-01	7.74E-01	9.47E-01	none
Nucleotide Mtb	Pyrimidine Mtb	13	Up	8.84E-03	2.08E-02	2.47E-01	4.39E-01	Up	4.92E-01	7.06E-01	4.82E-01	9.35E-01	Up	1.78E-03	4.51E-03	2.66E-05	7.98E-05	none
Nucleotide Mtb	Purine Mtb	19	Down	6.27E-01	7.66E-01	3.85E-02	9.97E-02	Down	6.27E-01	7.38E-01	1.88E-02	1.04E-01	Down	3.53E-01	4.66E-01	2.66E-05	7.98E-05	none
Carbohydrate Mtb	Carbohydrate Mtb (others)	17	Down	9.12E-01	9.47E-01	4.93E-01	7.11E-01	Up	5.89E-01	7.38E-01	6.66E-02	2.00E-01	Up	7.07E-01	7.52E-01	2.54E-05	7.98E-05	Shallow_enrichment
Amin Acid Mtb	Lys Mtb	6	Up	7.60E-02	1.39E-01	5.20E-01	7.15E-01	Up	7.88E-01	8.96E-01	9.66E-01	1.00E+00	Up	4.21E-02	7.72E-02	5.31E-02	7.62E-02	high_macula
Amin Acid Mtb	His Mtb	8	Up	3.51E-04	2.40E-03	3.82E-02	9.97E-02	Up	2.74E-02	9.06E-02	3.90E-01	9.19E-01	Up	1.17E-06	9.66E-06	3.65E-04	7.52E-04	Steep_enrichment
Xenobiotics	Xenobiotics	16	Up	1.93E-04	2.13E-03	3.27E-16	1.08E-14	Up	5.68E-01	7.38E-01	2.22E-03	1.65E-02	Up	3.41E-05	1.25E-04	2.11E-17	6.97E-16	low_macula
Glycerophosopholipid Mtb	Glycerophosopholipid Mtb (others)	21	Down	8.34E-01	9.18E-01	3.64E-05	2.40E-04	Up	1.66E-02	6.09E-02	2.50E-03	1.65E-02	Up	2.76E-02	5.35E-02	6.11E-14	6.72E-13	low_macula
Amin Acid Mtb	Leu, Ile, Val Mtb	10	Up	7.02E-03	1.93E-02	1.87E-01	3.63E-01	Down	1.34E-01	2.76E-01	4.37E-01	9.26E-01	Up	1.64E-01	2.47E-01	3.01E-04	6.62E-04	none
Cofactors & Vitamins	Cofactors & Vitamins	24	Down	8.24E-01	9.18E-01	4.19E-06	3.46E-05	Up	5.19E-03	3.42E-02	1.02E-03	1.26E-02	Up	1.14E-02	2.69E-02	5.21E-12	4.30E-11	high_temporal
Amin Acid Mtb	Ala, Asp Mtb	6	Up	4.63E-06	7.64E-05	3.93E-02	9.97E-02	Up	3.79E-04	4.17E-03	6.59E-02	2.00E-01	Up	2.78E-10	9.17E-09	2.44E-03	4.25E-03	Steep_enrichment
Peptide Mtb	Glutathione Mtb	11	Up	4.71E-01	6.21E-01	2.71E-02	8.94E-02	Up	9.99E-02	2.35E-01	5.88E-01	9.70E-01	Up	2.43E-02	5.02E-02	1.02E-05	4.22E-05	none
Carbohydrate Mtb	TCA Cycle	7	Up	1.86E-07	6.15E-06	1.70E-02	7.00E-02	Up	1.71E-01	3.33E-01	9.59E-01	1.00E+00	Up	7.77E-09	1.28E-07	2.10E-03	3.86E-03	high_macula
Sphingolipid Mtb	Ceramide	3	Down	3.86E-03	1.42E-02	4.95E-01	7.11E-01	Down	1.31E-02	6.09E-02	5.78E-01	9.70E-01	Down	5.00E-06	2.75E-05	2.48E-01	3.19E-01	Steep_depletion
Glycerophosopholipid Mtb	Lysophosphatidylcholine	5	Up	7.60E-03	1.93E-02	6.27E-01	7.66E-01	Up	3.69E-01	5.83E-01	9.60E-01	1.00E+00	Up	8.49E-04	2.33E-03	2.51E-01	3.19E-01	high_macula
Glycerophosopholipid Mtb	Phosphatidylethanolamine	14	Down	7.49E-03	1.93E-02	1.94E-02	7.11E-02	Down	6.80E-03	3.74E-02	4.19E-02	1.61E-01	Down	4.61E-06	2.75E-05	1.32E-04	3.10E-04	Steep_depletion
Glycerolipid Mtb	Diacylglycerol	12	Down	3.64E-04	2.40E-03	7.35E-03	3.46E-02	Down	2.71E-01	4.97E-01	8.40E-01	1.00E+00	Down	2.02E-05	8.32E-05	1.13E-03	2.19E-03	low_macula
Fatty Acid Mtb	Fatty Acid Mtb (Carnitine)	19	Up	9.48E-04	5.21E-03	2.37E-06	2.60E-05	Up	3.89E-01	5.83E-01	5.14E-01	9.42E-01	Up	1.03E-04	3.08E-04	3.29E-09	2.17E-08	high_macula
Amin Acid Mtb	Gly, Ser, Thr Mtb	8	Up	6.24E-01	7.66E-01	2.53E-01	4.39E-01	Down	9.82E-01	9.82E-01	8.03E-01	1.00E+00	Up	6.91E-01	7.52E-01	1.28E-02	1.93E-02	Shallow_enrichment
Amin Acid Mtb	Glu Mtb	8	Up	4.85E-03	1.60E-02	9.93E-02	2.18E-01	Up	2.81E-04	4.17E-03	4.40E-02	1.61E-01	Up	1.22E-07	1.34E-06	6.88E-05	1.75E-04	Shallow_enrichment
Glycerophosopholipid Mtb	Plasmenylethanolamide	12	Down	7.53E-01	8.88E-01	7.18E-02	1.69E-01	Up	8.52E-01	9.37E-01	1.04E-01	2.87E-01	Down	9.08E-01	9.08E-01	5.56E-05	1.53E-04	none
Glycerophosopholipid Mtb	Lysophosphatidylinositol	13	Down	1.47E-02	3.23E-02	2.79E-01	4.61E-01	Up	9.45E-02	2.35E-01	4.49E-01	9.26E-01	Down	3.80E-01	4.82E-01	1.11E-01	1.53E-01	high_temporal
Glycerophosopholipid Mtb	Phosphatidylcholine	17	Down	3.45E-01	5.14E-01	3.15E-10	5.20E-09	Up	7.91E-02	2.17E-01	1.14E-03	1.26E-02	Up	4.00E-01	4.89E-01	8.01E-16	1.32E-14	none
Amin Acid Mtb	Met, Cys Mtb	15	Up	3.32E-01	5.14E-01	2.03E-04	1.12E-03	Down	9.42E-01	9.82E-01	2.26E-02	1.07E-01	Up	3.28E-01	4.51E-01	2.32E-07	1.27E-06	Steep_enrichment
Xenobiotics	Benzoate Mtb	3	Up	9.84E-01	9.84E-01	1.00E+00	1.00E+00	Down	1.53E-02	6.09E-02	9.90E-01	1.00E+00	Down	2.21E-02	4.86E-02	9.60E-01	1.00E+00	high_periferal
Amin Acid Mtb	Trp Mtb	3	Up	3.78E-03	1.42E-02	1.00E+00	1.00E+00	Down	1.14E-01	2.51E-01	1.00E+00	1.00E+00	Up	1.17E-01	1.93E-01	1.00E+00	1.00E+00	none
Fatty Acid Mtb	Fatty Acid (Polyunsaturated)	4	Down	1.93E-02	3.97E-02	6.81E-01	8.03E-01	Up	3.31E-01	5.75E-01	9.70E-01	1.00E+00	Down	1.40E-01	2.21E-01	8.86E-01	1.00E+00	none
Glycerolipid Mtb	Monoacylglycerol	3	Down	3.10E-03	1.42E-02	6.05E-01	7.66E-01	Up	6.76E-02	2.03E-01	9.49E-01	1.00E+00	Down	1.77E-01	2.53E-01	1.00E+00	1.00E+00	high_temporal
Amin Acid Mtb	Phe, Tyr Mtb	4	Up	1.27E-01	2.10E-01	1.00E+00	1.00E+00	Down	3.83E-01	5.83E-01	1.00E+00	1.00E+00	Up	4.92E-01	5.79E-01	1.00E+00	1.00E+00	none
Carbohydrate Mtb	Glycolysis	8	Down	9.18E-01	9.47E-01	9.79E-01	1.00E+00	Down	9.66E-01	9.82E-01	9.38E-01	1.00E+00	Down	8.79E-01	9.06E-01	9.93E-01	1.00E+00	none

## Sheet: Table S2 (Sex and Age Effect)
BIOCHEMICAL	path	sup_path	FvM_logFC	FvM_p	FvM_fdr	FvM_Direction	FvM_p_e	FvM_fdr_e	Sex_Peripheral_logFC	Sex_Peripheral_p	Sex_Peripheral_fdr	Age_logFC	Age_p	Age_fdr	Age_Direction	Age_p_e	Age_fdr_e	Age_Peripheral_logFC	Age_Peripheral_p	Age_Peripheral_fdr
N-acetylglycine	Gly, Ser, Thr Mtb	Amin Acid Mtb	0.854	1.16E-02	7.08E-02	Down	3.82E-01	5.04E-01	-0.282	4.81E-01	9.81E-01	-1.206	5.72E-11	2.12E-08	Down	7.43E-03	2.72E-02	0.132	5.60E-01	8.96E-01
pantothenate	Cofactors & Vitamins	Cofactors & Vitamins	-0.989	3.52E-03	4.36E-02	Down	9.86E-02	1.81E-01	-0.457	2.43E-01	9.81E-01	-1.141	1.68E-10	3.12E-08	Down	1.58E-01	2.89E-01	0.338	1.24E-01	5.73E-01
N1-Methyl-2-pyridone-5-carboxamide	Cofactors & Vitamins	Cofactors & Vitamins	-0.273	4.86E-01	6.45E-01	Down	9.86E-02	1.81E-01	-0.238	6.21E-01	9.81E-01	-1.244	2.77E-09	3.42E-07	Down	1.58E-01	2.89E-01	-0.139	6.13E-01	9.10E-01
methionine sulfoxide	Met, Cys Mtb	Amin Acid Mtb	-0.546	1.60E-01	3.14E-01	Down	3.60E-06	1.19E-04	-0.807	8.28E-02	8.30E-01	-1.093	3.34E-08	3.09E-06	Up	4.07E-01	5.37E-01	0.28	3.00E-01	8.09E-01
N-acetylhistidine	His Mtb	Amin Acid Mtb	0.286	4.56E-01	6.22E-01	Down	1.35E-01	2.23E-01	-0.507	2.79E-01	9.81E-01	-1.059	5.86E-08	4.34E-06	Down	4.11E-02	1.04E-01	0.379	1.54E-01	6.23E-01
linoleoylcarnitine (C18:2)*	Fatty Acid Mtb (Carnitine)	Fatty Acid Mtb	0.607	1.85E-01	3.46E-01	Down	1.69E-01	2.53E-01	-0.967	7.23E-02	8.30E-01	-1.219	1.05E-07	6.49E-06	Down	2.58E-03	1.22E-02	0.722	1.98E-02	4.53E-01
sphingomyelin (d18:1/20:1, d18:2/20:0)*	Sphingomyelin	Sphingolipid Mtb	-0.142	7.59E-01	8.56E-01	Up	2.08E-01	2.99E-01	0.443	4.30E-01	9.81E-01	1.166	3.79E-07	1.79E-05	Up	5.10E-04	2.98E-03	0.103	7.48E-01	9.56E-01
3-hydroxyindolin-2-one	Xenobiotics	Xenobiotics	0.815	5.11E-02	1.59E-01	Down	2.00E-03	1.92E-02	-0.268	5.94E-01	9.81E-01	1.027	3.93E-07	1.79E-05	Up	5.42E-04	2.98E-03	0.05	8.61E-01	9.65E-01
urea	Urea Cycle, Arg & Pro Mtb	Amin Acid Mtb	0.299	5.19E-01	6.74E-01	Down	2.51E-01	3.45E-01	-0.026	9.64E-01	9.86E-01	-1.164	4.35E-07	1.79E-05	Down	2.85E-05	4.71E-04	-0.215	5.13E-01	8.96E-01
sphingomyelin (d18:1/22:2, d18:2/22:1, d16:1/24:2)*	Sphingomyelin	Sphingolipid Mtb	-0.431	3.24E-01	4.83E-01	Up	2.08E-01	2.99E-01	0.023	9.66E-01	9.86E-01	1.079	5.36E-07	1.99E-05	Up	5.10E-04	2.98E-03	-0.128	6.76E-01	9.49E-01
myo-inositol	Glycerophosopholipid Mtb (others)	Glycerophosopholipid Mtb	-0.739	7.05E-02	1.91E-01	Up	4.99E-01	6.10E-01	0.349	4.80E-01	9.81E-01	0.942	1.41E-06	4.76E-05	Up	2.97E-04	2.45E-03	-0.026	9.26E-01	9.80E-01
stachydrine	Xenobiotics	Xenobiotics	-0.209	6.15E-01	7.68E-01	Down	2.00E-03	1.92E-02	-0.247	6.24E-01	9.81E-01	-0.97	1.59E-06	4.90E-05	Up	5.42E-04	2.98E-03	0.16	5.59E-01	8.96E-01
allantoin	Purine Mtb	Nucleotide Mtb	0.948	6.56E-02	1.84E-01	Down	3.50E-02	8.24E-02	-0.257	6.79E-01	9.81E-01	-1.161	2.03E-06	5.47E-05	Down	5.48E-01	6.03E-01	-0.534	1.28E-01	5.73E-01
1-stearoyl-GPE (18:0)	Lysophosphatidylinositol	Glycerophosopholipid Mtb	-1.474	3.71E-03	4.44E-02	Down	3.47E-02	8.24E-02	0.44	4.53E-01	9.81E-01	1.106	2.07E-06	5.47E-05	Up	6.89E-02	1.42E-01	-0.091	7.89E-01	9.56E-01
gamma-aminobutyrate (GABA)	Glu Mtb	Amin Acid Mtb	0.443	3.13E-01	4.72E-01	Down	5.39E-01	6.35E-01	-0.102	8.49E-01	9.81E-01	-0.939	6.52E-06	1.61E-04	Down	1.06E-04	1.17E-03	-0.316	3.05E-01	8.09E-01
acetylcholine	Glycerophosopholipid Mtb (others)	Glycerophosopholipid Mtb	-0.839	9.15E-02	2.27E-01	Up	4.99E-01	6.10E-01	0.688	2.51E-01	9.81E-01	1.008	1.27E-05	2.95E-04	Up	2.97E-04	2.45E-03	-0.729	2.81E-02	4.54E-01
alpha-tocopherol	Cofactors & Vitamins	Cofactors & Vitamins	0.016	9.72E-01	9.89E-01	Down	9.86E-02	1.81E-01	-0.096	8.58E-01	9.81E-01	0.918	1.82E-05	3.94E-04	Down	1.58E-01	2.89E-01	0.206	5.23E-01	8.96E-01
sphingomyelin (d18:1/22:1, d18:2/22:0, d16:1/24:1)*	Sphingomyelin	Sphingolipid Mtb	0.159	7.36E-01	8.56E-01	Up	2.08E-01	2.99E-01	0.668	2.47E-01	9.81E-01	0.948	1.91E-05	3.94E-04	Up	5.10E-04	2.98E-03	-0.312	3.49E-01	8.17E-01
citrulline	Urea Cycle, Arg & Pro Mtb	Amin Acid Mtb	-0.526	2.06E-01	3.70E-01	Down	2.51E-01	3.45E-01	-0.514	3.08E-01	9.81E-01	-0.803	3.00E-05	5.86E-04	Down	2.85E-05	4.71E-04	0.478	9.45E-02	5.70E-01
palmitoleoylcarnitine (C16:1)*	Fatty Acid Mtb (Carnitine)	Fatty Acid Mtb	0.427	4.00E-01	5.64E-01	Down	1.69E-01	2.53E-01	-0.874	1.52E-01	9.64E-01	-0.966	4.08E-05	7.56E-04	Down	2.58E-03	1.22E-02	0.648	6.51E-02	5.03E-01
trans-4-hydroxyproline	Urea Cycle, Arg & Pro Mtb	Amin Acid Mtb	1.169	2.64E-02	1.07E-01	Down	2.51E-01	3.45E-01	0.453	4.65E-01	9.81E-01	-0.967	4.48E-05	7.58E-04	Down	2.85E-05	4.71E-04	-0.073	8.40E-01	9.65E-01
carnitine	Fatty Acid Mtb (Carnitine)	Fatty Acid Mtb	-0.461	3.10E-01	4.69E-01	Down	1.69E-01	2.53E-01	-0.481	3.85E-01	9.81E-01	0.856	4.50E-05	7.58E-04	Down	2.58E-03	1.22E-02	0.24	4.52E-01	8.60E-01
cytidine	Pyrimidine Mtb	Nucleotide Mtb	-0.537	2.49E-01	4.05E-01	Down	1.50E-01	2.35E-01	-0.423	4.53E-01	9.81E-01	-0.817	1.17E-04	1.85E-03	Down	5.34E-01	6.03E-01	0.347	2.81E-01	8.01E-01
lysine	Lys Mtb	Amin Acid Mtb	-1.274	7.50E-03	5.97E-02	Down	8.57E-05	1.41E-03	-0.699	2.08E-01	9.64E-01	-0.802	1.20E-04	1.85E-03	Down	4.40E-02	1.04E-01	0.022	9.47E-01	9.82E-01
N-trimethyl 5-aminovalerate	Lys Mtb	Amin Acid Mtb	-1.508	6.54E-05	5.63E-03	Down	8.57E-05	1.41E-03	0.369	3.76E-01	9.81E-01	-0.591	1.38E-04	2.05E-03	Down	4.40E-02	1.04E-01	-0.192	4.17E-01	8.51E-01
sphingomyelin (d18:1/18:1, d18:2/18:0)	Sphingomyelin	Sphingolipid Mtb	0.414	4.05E-01	5.64E-01	Up	2.08E-01	2.99E-01	0.259	6.72E-01	9.81E-01	0.861	1.48E-04	2.10E-03	Up	5.10E-04	2.98E-03	-0.196	5.79E-01	8.96E-01
hypotaurine	Met, Cys Mtb	Amin Acid Mtb	-0.546	2.66E-01	4.21E-01	Down	3.60E-06	1.19E-04	-0.474	4.26E-01	9.81E-01	0.843	1.53E-04	2.10E-03	Up	4.07E-01	5.37E-01	0.211	5.34E-01	8.96E-01
guanidinoacetate	Urea Cycle, Arg & Pro Mtb	Amin Acid Mtb	-0.922	4.36E-02	1.43E-01	Down	2.51E-01	3.45E-01	0.023	9.67E-01	9.86E-01	-0.741	2.48E-04	3.29E-03	Down	2.85E-05	4.71E-04	0.057	8.54E-01	9.65E-01
oleoylcarnitine (C18:1)	Fatty Acid Mtb (Carnitine)	Fatty Acid Mtb	-0.165	7.58E-01	8.56E-01	Down	1.69E-01	2.53E-01	-1.13	7.96E-02	8.30E-01	-0.886	2.67E-04	3.29E-03	Down	2.58E-03	1.22E-02	1.06	3.24E-03	3.01E-01
leucine	Leu, Ile, Val Mtb	Amin Acid Mtb	0.002	9.97E-01	9.97E-01	Up	9.36E-01	9.36E-01	-0.155	8.19E-01	9.81E-01	-0.913	2.68E-04	3.29E-03	Down	1.28E-05	4.21E-04	-0.121	7.57E-01	9.56E-01
ophthalmate	Glutathione Mtb	Peptide Mtb	0.116	7.94E-01	8.71E-01	Down	1.42E-02	5.20E-02	0.141	7.96E-01	9.81E-01	0.732	2.75E-04	3.29E-03	Up	1.19E-01	2.32E-01	0.026	9.33E-01	9.80E-01
isobutyrylcarnitine (C4)	Leu, Ile, Val Mtb	Amin Acid Mtb	-2.082	4.79E-06	8.45E-04	Up	9.36E-01	9.36E-01	-0.041	9.32E-01	9.81E-01	-0.633	3.65E-04	4.18E-03	Down	1.28E-05	4.21E-04	0.099	7.22E-01	9.53E-01
1-palmitoyl-2-arachidonoyl-GPC (16:0/20:4n6)	Phosphatidylcholine	Glycerophosopholipid Mtb	-0.594	1.56E-01	3.10E-01	Up	2.33E-03	1.92E-02	0.172	7.31E-01	9.81E-01	0.665	3.72E-04	4.18E-03	Up	9.97E-03	3.29E-02	-0.2	4.95E-01	8.87E-01
palmitoylcarnitine (C16)	Fatty Acid Mtb (Carnitine)	Fatty Acid Mtb	-0.833	9.91E-02	2.36E-01	Down	1.69E-01	2.53E-01	-1.419	1.41E-02	8.30E-01	-0.79	4.15E-04	4.45E-03	Down	2.58E-03	1.22E-02	0.756	2.73E-02	4.54E-01
palmitoyl sphingomyelin (d18:1/16:0)	Sphingomyelin	Sphingolipid Mtb	-0.455	2.61E-01	4.19E-01	Up	2.08E-01	2.99E-01	-0.74	1.29E-01	9.64E-01	0.638	4.28E-04	4.45E-03	Up	5.10E-04	2.98E-03	0.205	4.70E-01	8.63E-01
beta-hydroxyisovalerate	Leu, Ile, Val Mtb	Amin Acid Mtb	1.943	7.59E-05	5.63E-03	Up	9.36E-01	9.36E-01	0.168	7.59E-01	9.81E-01	-0.699	4.33E-04	4.45E-03	Down	1.28E-05	4.21E-04	-0.493	1.08E-01	5.73E-01
arginine	Urea Cycle, Arg & Pro Mtb	Amin Acid Mtb	-1.4	6.85E-03	5.97E-02	Down	2.51E-01	3.45E-01	-0.58	3.34E-01	9.81E-01	-0.781	4.44E-04	4.45E-03	Down	2.85E-05	4.71E-04	0.277	4.20E-01	8.51E-01
pyroglutamine*	Glu Mtb	Amin Acid Mtb	0.073	8.91E-01	9.30E-01	Down	5.39E-01	6.35E-01	0.567	3.87E-01	9.81E-01	-0.839	4.95E-04	4.83E-03	Down	1.06E-04	1.17E-03	-0.729	5.04E-02	5.03E-01
tyrosine	Phe, Tyr Mtb	Amin Acid Mtb	-0.719	1.37E-01	2.82E-01	Up	8.07E-01	8.87E-01	-0.516	3.74E-01	9.81E-01	-0.745	5.08E-04	4.83E-03	Down	2.12E-01	3.18E-01	0.004	9.89E-01	9.93E-01
1-(1-enyl-stearoyl)-GPE (P-18:0)*	Plasmenylethanolamide	Glycerophosopholipid Mtb	0.24	5.96E-01	7.55E-01	Up	3.91E-03	2.58E-02	0.138	8.05E-01	9.81E-01	0.706	5.35E-04	4.97E-03	Up	3.98E-01	5.37E-01	-0.286	3.61E-01	8.17E-01
1-palmitoyl-2-linoleoyl-GPC (16:0/18:2)	Phosphatidylcholine	Glycerophosopholipid Mtb	0.663	1.52E-01	3.06E-01	Up	2.33E-03	1.92E-02	0.28	6.16E-01	9.81E-01	0.705	5.87E-04	5.20E-03	Up	9.97E-03	3.29E-02	-0.133	6.82E-01	9.49E-01
1,2-dilinoleoyl-GPC (18:2/18:2)	Phosphatidylcholine	Glycerophosopholipid Mtb	-0.144	7.79E-01	8.69E-01	Up	2.33E-03	1.92E-02	-0.001	9.99E-01	9.99E-01	0.79	5.89E-04	5.20E-03	Up	9.97E-03	3.29E-02	-0.543	1.29E-01	5.73E-01
succinylcarnitine (C4-DC)	TCA Cycle	Carbohydrate Mtb	0.399	3.57E-01	5.19E-01	Up	4.37E-01	5.55E-01	-0.159	7.64E-01	9.81E-01	0.655	6.90E-04	5.95E-03	Up	2.03E-01	3.18E-01	0.439	1.41E-01	6.01E-01
arabonate/xylonate	Pentose Mtb	Carbohydrate Mtb	0.19	7.12E-01	8.36E-01	Up	9.06E-01	9.34E-01	0.445	4.79E-01	9.81E-01	-0.769	8.48E-04	7.15E-03	Down	1.80E-01	3.13E-01	-0.622	7.04E-02	5.22E-01
4-guanidinobutanoate	Urea Cycle, Arg & Pro Mtb	Amin Acid Mtb	-0.465	4.06E-01	5.64E-01	Down	2.51E-01	3.45E-01	-0.23	7.39E-01	9.81E-01	-0.818	1.00E-03	8.26E-03	Down	2.85E-05	4.71E-04	0.313	4.30E-01	8.60E-01
threonate	Cofactors & Vitamins	Cofactors & Vitamins	0.253	6.70E-01	8.07E-01	Down	9.86E-02	1.81E-01	-0.429	5.56E-01	9.81E-01	-0.867	1.04E-03	8.40E-03	Down	1.58E-01	2.89E-01	-0.647	1.19E-01	5.73E-01
gamma-glutamylthreonine	Glutathione Mtb	Peptide Mtb	-0.012	9.76E-01	9.89E-01	Down	1.42E-02	5.20E-02	-0.13	7.97E-01	9.81E-01	-0.568	1.71E-03	1.35E-02	Up	1.19E-01	2.32E-01	0.548	5.17E-02	5.03E-01
glycerol 3-phosphate	none	Glycerolipid Mtb	-0.097	8.45E-01	9.03E-01	NA	NA	NA	0.245	6.85E-01	9.81E-01	-0.686	1.79E-03	1.39E-02	NA	NA	NA	-0.262	4.58E-01	8.60E-01
N-glycolylneuraminate	Xenobiotics	Xenobiotics	0.555	2.80E-01	4.39E-01	Down	2.00E-03	1.92E-02	0.233	7.12E-01	9.81E-01	0.702	1.88E-03	1.42E-02	Up	5.42E-04	2.98E-03	0.15	6.77E-01	9.49E-01
phosphoethanolamine	Glycerophosopholipid Mtb (others)	Glycerophosopholipid Mtb	-0.969	9.23E-02	2.27E-01	Up	4.99E-01	6.10E-01	-0.149	8.32E-01	9.81E-01	0.776	1.92E-03	1.42E-02	Up	2.97E-04	2.45E-03	0.436	2.78E-01	8.01E-01
succinate	TCA Cycle	Carbohydrate Mtb	1.569	1.54E-03	3.36E-02	Up	4.37E-01	5.55E-01	-0.33	5.61E-01	9.81E-01	-0.633	1.97E-03	1.42E-02	Up	2.03E-01	3.18E-01	0.501	1.22E-01	5.73E-01
1-palmitoyl-2-palmitoleoyl-GPC (16:0/16:1)*	Phosphatidylcholine	Glycerophosopholipid Mtb	1.091	1.06E-02	6.94E-02	Up	2.33E-03	1.92E-02	0.393	4.32E-01	9.81E-01	-0.558	2.00E-03	1.42E-02	Up	9.97E-03	3.29E-02	-0.074	7.99E-01	9.56E-01
N-formylmethionine	Met, Cys Mtb	Amin Acid Mtb	0.795	7.31E-02	1.97E-01	Down	3.60E-06	1.19E-04	-0.291	5.87E-01	9.81E-01	-0.579	2.49E-03	1.74E-02	Up	4.07E-01	5.37E-01	-0.081	7.92E-01	9.56E-01
1-oleoyl-2-linoleoyl-GPC (18:1/18:2)*	Phosphatidylcholine	Glycerophosopholipid Mtb	0.633	9.89E-02	2.36E-01	Up	2.33E-03	1.92E-02	-0.49	2.90E-01	9.81E-01	0.49	3.09E-03	2.06E-02	Up	9.97E-03	3.29E-02	0.23	3.85E-01	8.32E-01
stearoylcarnitine (C18)	Fatty Acid Mtb (Carnitine)	Fatty Acid Mtb	-1.032	4.79E-02	1.52E-01	Down	1.69E-01	2.53E-01	-0.336	5.93E-01	9.81E-01	-0.661	3.09E-03	2.06E-02	Down	2.58E-03	1.22E-02	0.592	9.38E-02	5.70E-01
retinol (Vitamin A)	Cofactors & Vitamins	Cofactors & Vitamins	-0.708	2.09E-01	3.72E-01	Down	9.86E-02	1.81E-01	-0.5	4.66E-01	9.81E-01	0.725	3.11E-03	2.06E-02	Down	1.58E-01	2.89E-01	0.497	2.05E-01	6.83E-01
N-acetylneuraminate	Carbohydrate Mtb (others)	Carbohydrate Mtb	-0.762	1.49E-01	3.03E-01	Up	8.66E-01	9.22E-01	1.418	2.27E-02	8.30E-01	0.671	3.35E-03	2.17E-02	Up	5.41E-03	2.23E-02	-0.242	5.16E-01	8.96E-01
N-acetylglutamine	Glu Mtb	Amin Acid Mtb	0.29	5.25E-01	6.79E-01	Down	5.39E-01	6.35E-01	0.359	5.21E-01	9.81E-01	-0.586	3.39E-03	2.17E-02	Down	1.06E-04	1.17E-03	-0.396	2.18E-01	6.96E-01
3-hydroxybutyrate (BHBA)	none	Fatty Acid Mtb	0.906	1.18E-01	2.62E-01	NA	NA	NA	-1.482	3.01E-02	8.30E-01	-0.73	3.55E-03	2.23E-02	NA	NA	NA	0.862	2.70E-02	4.54E-01
ascorbate (Vitamin C)	Cofactors & Vitamins	Cofactors & Vitamins	-0.082	8.92E-01	9.30E-01	Down	9.86E-02	1.81E-01	0.201	7.87E-01	9.81E-01	-0.761	3.86E-03	2.38E-02	Down	1.58E-01	2.89E-01	-0.234	5.85E-01	8.96E-01
nicotinamide	Cofactors & Vitamins	Cofactors & Vitamins	-0.953	2.65E-02	1.07E-01	Down	9.86E-02	1.81E-01	-0.354	4.78E-01	9.81E-01	0.522	4.15E-03	2.52E-02	Down	1.58E-01	2.89E-01	0.405	1.52E-01	6.23E-01
cytidine 5'-monophosphate (5'-CMP)	Pyrimidine Mtb	Nucleotide Mtb	-1.477	2.26E-02	1.01E-01	Down	1.50E-01	2.35E-01	-0.076	9.22E-01	9.81E-01	0.775	4.64E-03	2.77E-02	Down	5.34E-01	6.03E-01	0.37	4.08E-01	8.51E-01
dimethylarginine (SDMA + ADMA)	Urea Cycle, Arg & Pro Mtb	Amin Acid Mtb	-0.082	8.74E-01	9.26E-01	Down	2.51E-01	3.45E-01	-0.167	7.93E-01	9.81E-01	-0.632	4.93E-03	2.91E-02	Down	2.85E-05	4.71E-04	-0.075	8.38E-01	9.65E-01
taurine	Met, Cys Mtb	Amin Acid Mtb	-0.811	6.89E-02	1.91E-01	Down	3.60E-06	1.19E-04	0.306	5.64E-01	9.81E-01	0.531	5.31E-03	3.08E-02	Up	4.07E-01	5.37E-01	0.028	9.28E-01	9.80E-01
3-hydroxybutyrylcarnitine (2)	Fatty Acid Mtb (Carnitine)	Fatty Acid Mtb	-0.805	9.73E-02	2.34E-01	Down	1.69E-01	2.53E-01	-0.215	7.15E-01	9.81E-01	-0.575	5.70E-03	3.23E-02	Down	2.58E-03	1.22E-02	0.134	6.94E-01	9.49E-01
N-delta-acetylornithine	Urea Cycle, Arg & Pro Mtb	Amin Acid Mtb	-0.811	1.28E-01	2.73E-01	Down	2.51E-01	3.45E-01	0.27	6.78E-01	9.81E-01	-0.633	5.74E-03	3.23E-02	Down	2.85E-05	4.71E-04	-0.133	7.20E-01	9.53E-01
sphingomyelin (d18:2/24:1, d18:1/24:2)*	Sphingomyelin	Sphingolipid Mtb	0.436	3.87E-01	5.50E-01	Up	2.08E-01	2.99E-01	-0.337	5.86E-01	9.81E-01	0.602	5.92E-03	3.24E-02	Up	5.10E-04	2.98E-03	0.013	9.70E-01	9.89E-01
N-acetylaspartate (NAA)	Ala, Asp Mtb	Amin Acid Mtb	0.581	2.13E-01	3.73E-01	Up	6.35E-01	7.23E-01	-0.087	8.79E-01	9.81E-01	-0.554	5.93E-03	3.24E-02	Down	2.93E-02	8.07E-02	-0.183	5.77E-01	8.96E-01
N-methylproline	Urea Cycle, Arg & Pro Mtb	Amin Acid Mtb	0.346	5.33E-01	6.84E-01	Down	2.51E-01	3.45E-01	-0.803	2.37E-01	9.81E-01	0.651	6.99E-03	3.76E-02	Down	2.85E-05	4.71E-04	0.472	2.29E-01	7.13E-01
butyrylcarnitine (C4)	Fatty Acid Mtb (Carnitine)	Fatty Acid Mtb	0.161	7.75E-01	8.68E-01	Down	1.69E-01	2.53E-01	-0.169	8.06E-01	9.81E-01	-0.657	7.26E-03	3.85E-02	Down	2.58E-03	1.22E-02	0.125	7.56E-01	9.56E-01
pentobarbital	Xenobiotics	Xenobiotics	-2.49	1.02E-06	3.79E-04	Down	2.00E-03	1.92E-02	-0.436	4.09E-01	9.81E-01	0.5	7.56E-03	3.95E-02	Up	5.42E-04	2.98E-03	-0.078	7.99E-01	9.56E-01
1-myristoyl-2-palmitoyl-GPC (14:0/16:0)	Phosphatidylcholine	Glycerophosopholipid Mtb	1.409	4.81E-03	5.25E-02	Up	2.33E-03	1.92E-02	0.292	6.18E-01	9.81E-01	0.534	9.32E-03	4.80E-02	Up	9.97E-03	3.29E-02	-0.383	2.53E-01	7.70E-01
trimethylamine N-oxide	Glycerophosopholipid Mtb (others)	Glycerophosopholipid Mtb	0.97	1.08E-01	2.48E-01	Up	4.99E-01	6.10E-01	-0.754	3.02E-01	9.81E-01	-0.659	1.03E-02	5.24E-02	Up	2.97E-04	2.45E-03	0.131	7.58E-01	9.56E-01
isoleucine	Leu, Ile, Val Mtb	Amin Acid Mtb	0.222	7.27E-01	8.49E-01	Up	9.36E-01	9.36E-01	-0.338	6.65E-01	9.81E-01	-0.703	1.05E-02	5.24E-02	Down	1.28E-05	4.21E-04	-0.164	7.16E-01	9.53E-01
3-(4-hydroxyphenyl)lactate	Phe, Tyr Mtb	Amin Acid Mtb	0.838	1.84E-01	3.46E-01	Up	8.07E-01	8.87E-01	-0.5	5.14E-01	9.81E-01	-0.682	1.15E-02	5.70E-02	Down	2.12E-01	3.18E-01	0.012	9.78E-01	9.91E-01
phenylalanine	Phe, Tyr Mtb	Amin Acid Mtb	-0.622	2.17E-01	3.75E-01	Up	8.07E-01	8.87E-01	-0.629	2.98E-01	9.81E-01	0.543	1.20E-02	5.84E-02	Down	2.12E-01	3.18E-01	-0.084	8.11E-01	9.58E-01
oxalate (ethanedioate)	Cofactors & Vitamins	Cofactors & Vitamins	0.861	1.06E-01	2.45E-01	Down	9.86E-02	1.81E-01	-0.675	2.91E-01	9.81E-01	-0.562	1.29E-02	6.17E-02	Down	1.58E-01	2.89E-01	-0.346	3.48E-01	8.17E-01
pseudouridine	Pyrimidine Mtb	Nucleotide Mtb	0.468	4.03E-01	5.64E-01	Down	1.50E-01	2.35E-01	-0.371	5.89E-01	9.81E-01	-0.598	1.30E-02	6.17E-02	Down	5.34E-01	6.03E-01	-0.119	7.66E-01	9.56E-01
1-linoleoyl-2-arachidonoyl-GPC (18:2/20:4n6)*	Phosphatidylcholine	Glycerophosopholipid Mtb	0.342	4.94E-01	6.50E-01	Up	2.33E-03	1.92E-02	0.023	9.70E-01	9.86E-01	0.525	1.45E-02	6.83E-02	Up	9.97E-03	3.29E-02	-0.102	7.74E-01	9.56E-01
gamma-glutamylglutamate	Glutathione Mtb	Peptide Mtb	-1.904	1.88E-04	7.74E-03	Down	1.42E-02	5.20E-02	-0.823	1.14E-01	9.64E-01	0.485	1.51E-02	6.92E-02	Up	1.19E-01	2.32E-01	0.554	5.79E-02	5.03E-01
inosine 5'-monophosphate (IMP)	Purine Mtb	Nucleotide Mtb	-0.526	2.96E-01	4.57E-01	Down	3.50E-02	8.24E-02	0.054	9.29E-01	9.81E-01	-0.524	1.51E-02	6.92E-02	Down	5.48E-01	6.03E-01	0.28	4.17E-01	8.51E-01
pyridoxamine phosphate	Cofactors & Vitamins	Cofactors & Vitamins	-1.14	6.41E-02	1.83E-01	Down	9.86E-02	1.81E-01	0.53	4.70E-01	9.81E-01	0.624	1.62E-02	7.31E-02	Down	1.58E-01	2.89E-01	0.12	7.82E-01	9.56E-01
cytidine diphosphate	Pyrimidine Mtb	Nucleotide Mtb	0.562	3.07E-01	4.69E-01	Down	1.50E-01	2.35E-01	0.471	4.85E-01	9.81E-01	0.564	1.66E-02	7.41E-02	Down	5.34E-01	6.03E-01	-0.626	1.03E-01	5.73E-01
sphingomyelin (d18:1/19:0, d19:1/18:0)*	Sphingomyelin	Sphingolipid Mtb	1.221	2.10E-02	9.98E-02	Up	2.08E-01	2.99E-01	0.311	6.19E-01	9.81E-01	0.524	1.71E-02	7.57E-02	Up	5.10E-04	2.98E-03	-0.269	4.59E-01	8.60E-01
arabitol/xylitol	Pentose Mtb	Carbohydrate Mtb	1.305	2.74E-02	1.08E-01	Up	9.06E-01	9.34E-01	-0.302	6.69E-01	9.81E-01	-0.585	1.76E-02	7.66E-02	Down	1.80E-01	3.13E-01	-0.432	2.85E-01	8.01E-01
cytidine-5'-diphosphoethanolamine	Glycerophosopholipid Mtb (others)	Glycerophosopholipid Mtb	-0.966	1.20E-01	2.65E-01	Up	4.99E-01	6.10E-01	1.371	6.37E-02	8.30E-01	0.619	1.86E-02	8.01E-02	Up	2.97E-04	2.45E-03	0.047	9.16E-01	9.80E-01
glycerophosphoethanolamine	Glycerophosopholipid Mtb (others)	Glycerophosopholipid Mtb	-0.906	5.23E-02	1.60E-01	Up	4.99E-01	6.10E-01	0.601	2.82E-01	9.81E-01	0.457	1.94E-02	8.29E-02	Up	2.97E-04	2.45E-03	0.006	9.85E-01	9.93E-01
1-palmitoyl-GPE (16:0)	Lysophosphatidylinositol	Glycerophosopholipid Mtb	-0.193	7.06E-01	8.31E-01	Down	3.47E-02	8.24E-02	0.893	1.53E-01	9.64E-01	0.512	1.99E-02	8.41E-02	Up	6.89E-02	1.42E-01	-0.121	7.39E-01	9.56E-01
salicylate	Xenobiotics	Xenobiotics	-0.757	1.96E-01	3.63E-01	Down	2.00E-03	1.92E-02	-0.657	3.57E-01	9.81E-01	0.571	2.18E-02	9.10E-02	Up	5.42E-04	2.98E-03	-0.577	1.55E-01	6.23E-01
1-stearoyl-GPC (18:0)	Lysophosphatidylcholine	Glycerophosopholipid Mtb	-0.997	2.52E-02	1.06E-01	Down	7.24E-03	3.41E-02	-0.25	6.36E-01	9.81E-01	0.413	2.51E-02	1.03E-01	Up	6.64E-02	1.42E-01	0.456	1.30E-01	5.73E-01
glycine	Gly, Ser, Thr Mtb	Amin Acid Mtb	-1.223	1.10E-02	7.04E-02	Down	3.82E-01	5.04E-01	0.023	9.68E-01	9.86E-01	0.439	2.62E-02	1.07E-01	Down	7.43E-03	2.72E-02	-0.069	8.26E-01	9.61E-01
alanine	Ala, Asp Mtb	Amin Acid Mtb	-1.139	5.74E-03	5.91E-02	Up	6.35E-01	7.23E-01	-0.223	6.43E-01	9.81E-01	0.371	2.68E-02	1.08E-01	Down	2.93E-02	8.07E-02	0.17	5.36E-01	8.96E-01
glycerophosphoinositol*	Glycerophosopholipid Mtb (others)	Glycerophosopholipid Mtb	0.786	1.30E-01	2.75E-01	Up	4.99E-01	6.10E-01	-0.091	8.85E-01	9.81E-01	-0.483	2.73E-02	1.09E-01	Up	2.97E-04	2.45E-03	0.231	5.24E-01	8.96E-01
N-acetylglucosamine/N-acetylgalactosamine	Carbohydrate Mtb (others)	Carbohydrate Mtb	0.123	8.18E-01	8.83E-01	Up	8.66E-01	9.22E-01	0.347	6.00E-01	9.81E-01	0.5	2.92E-02	1.14E-01	Up	5.41E-03	2.23E-02	0.089	8.11E-01	9.58E-01
N-acetylglucosaminylasparagine	Carbohydrate Mtb (others)	Carbohydrate Mtb	-1.449	7.15E-03	5.97E-02	Up	8.66E-01	9.22E-01	1.091	7.81E-02	8.30E-01	0.478	2.95E-02	1.14E-01	Up	5.41E-03	2.23E-02	-0.286	4.26E-01	8.59E-01
1-methylhistidine	His Mtb	Amin Acid Mtb	-0.668	2.28E-01	3.87E-01	Down	1.35E-01	2.23E-01	-0.643	3.40E-01	9.81E-01	0.511	2.96E-02	1.14E-01	Down	4.11E-02	1.04E-01	0.136	7.27E-01	9.53E-01
pipecolate	Lys Mtb	Amin Acid Mtb	-1.361	1.77E-02	8.85E-02	Down	8.57E-05	1.41E-03	1.003	1.27E-01	9.64E-01	0.51	3.08E-02	1.17E-01	Down	4.40E-02	1.04E-01	-0.68	6.03E-02	5.03E-01
glutathione, reduced (GSH)	Glutathione Mtb	Peptide Mtb	0.392	4.80E-01	6.43E-01	Down	1.42E-02	5.20E-02	1.34	3.95E-02	8.30E-01	0.511	3.10E-02	1.17E-01	Up	1.19E-01	2.32E-01	0.061	8.76E-01	9.70E-01
ribonate	Pentose Mtb	Carbohydrate Mtb	0.007	9.92E-01	9.97E-01	Up	9.06E-01	9.34E-01	1.075	1.58E-01	9.64E-01	-0.565	3.40E-02	1.23E-01	Down	1.80E-01	3.13E-01	-1.25	1.48E-03	1.83E-01
tryptophan	Trp Mtb	Amin Acid Mtb	-0.693	2.62E-01	4.19E-01	Down	4.80E-03	2.64E-02	-1.018	1.73E-01	9.64E-01	-0.554	3.43E-02	1.23E-01	Down	1.92E-01	3.17E-01	-0.068	8.77E-01	9.70E-01
nicotinamide adenine dinucleotide (NAD+)	Cofactors & Vitamins	Cofactors & Vitamins	-0.768	1.66E-01	3.22E-01	Down	9.86E-02	1.81E-01	1.157	7.45E-02	8.30E-01	0.495	3.44E-02	1.23E-01	Down	1.58E-01	2.89E-01	-0.471	2.15E-01	6.92E-01
sphingomyelin (d18:1/24:1, d18:2/24:0)*	Sphingomyelin	Sphingolipid Mtb	0.729	1.46E-01	2.97E-01	Up	2.08E-01	2.99E-01	-0.192	7.52E-01	9.81E-01	0.446	3.44E-02	1.23E-01	Up	5.10E-04	2.98E-03	0.029	9.34E-01	9.80E-01
oleoyl-arachidonoyl-glycerol (18:1/20:4) [2]*	Diacylglycerol	Glycerolipid Mtb	1.136	1.38E-02	7.58E-02	Up	3.36E-02	8.24E-02	-0.669	2.04E-01	9.64E-01	-0.399	3.48E-02	1.23E-01	Down	4.98E-01	5.88E-01	0.213	4.88E-01	8.84E-01
1-(1-enyl-palmitoyl)-2-oleoyl-GPC (P-16:0/18:1)*	Plasmenylethanolamide	Glycerophosopholipid Mtb	0.865	1.17E-01	2.60E-01	Up	3.91E-03	2.58E-02	0.481	4.70E-01	9.81E-01	0.487	3.52E-02	1.23E-01	Up	3.98E-01	5.37E-01	-0.59	1.23E-01	5.73E-01
behenoyl sphingomyelin (d18:1/22:0)*	Sphingomyelin	Sphingolipid Mtb	0.802	1.14E-01	2.59E-01	Up	2.08E-01	2.99E-01	0.076	9.02E-01	9.81E-01	0.449	3.55E-02	1.23E-01	Up	5.10E-04	2.98E-03	-0.359	3.10E-01	8.09E-01
sphingomyelin (d18:1/21:0, d17:1/22:0, d16:1/23:0)*	Sphingomyelin	Sphingolipid Mtb	0.72	1.77E-01	3.36E-01	Up	2.08E-01	2.99E-01	0.115	8.59E-01	9.81E-01	0.472	3.56E-02	1.23E-01	Up	5.10E-04	2.98E-03	0.301	4.19E-01	8.51E-01
methylphosphate	Xenobiotics	Xenobiotics	-1.321	3.04E-02	1.17E-01	Down	2.00E-03	1.92E-02	0.331	6.51E-01	9.81E-01	0.53	3.56E-02	1.23E-01	Up	5.42E-04	2.98E-03	0.045	9.16E-01	9.80E-01
fructose 1,6-diphosphate/glucose 1,6-diphosphate/myo-inositol diphosphates	Glycolysis	Carbohydrate Mtb	0.691	1.34E-01	2.81E-01	Up	4.06E-02	8.93E-02	0.588	2.88E-01	9.81E-01	0.394	4.19E-02	1.43E-01	Up	9.80E-01	9.80E-01	-0.643	3.58E-02	5.03E-01
inosine	Purine Mtb	Nucleotide Mtb	-1.076	4.10E-02	1.40E-01	Down	3.50E-02	8.24E-02	-0.337	5.89E-01	9.81E-01	0.444	4.19E-02	1.43E-01	Down	5.48E-01	6.03E-01	0.56	1.03E-01	5.73E-01
tiglylcarnitine (C5:1-DC)	Leu, Ile, Val Mtb	Amin Acid Mtb	-0.554	3.52E-01	5.15E-01	Up	9.36E-01	9.36E-01	0.244	7.36E-01	9.81E-01	-0.507	4.44E-02	1.50E-01	Down	1.28E-05	4.21E-04	-0.533	1.95E-01	6.63E-01
UDP-N-acetylglucosamine/galactosamine	Carbohydrate Mtb (others)	Carbohydrate Mtb	-0.101	8.62E-01	9.17E-01	Up	8.66E-01	9.22E-01	0.427	5.42E-01	9.81E-01	0.492	4.78E-02	1.60E-01	Up	5.41E-03	2.23E-02	-0.033	9.36E-01	9.80E-01
guanosine	Purine Mtb	Nucleotide Mtb	-1.443	3.11E-03	4.36E-02	Down	3.50E-02	8.24E-02	-0.398	4.78E-01	9.81E-01	0.384	4.94E-02	1.64E-01	Down	5.48E-01	6.03E-01	0.642	2.94E-02	4.55E-01
malate	TCA Cycle	Carbohydrate Mtb	-0.956	1.04E-01	2.42E-01	Up	4.37E-01	5.55E-01	0.369	6.03E-01	9.81E-01	0.477	5.16E-02	1.68E-01	Up	2.03E-01	3.18E-01	0.103	7.98E-01	9.56E-01
sphingomyelin (d18:1/20:0, d16:1/22:0)*	Sphingomyelin	Sphingolipid Mtb	1.386	1.20E-02	7.09E-02	Up	2.08E-01	2.99E-01	-0.166	7.99E-01	9.81E-01	0.437	5.18E-02	1.68E-01	Up	5.10E-04	2.98E-03	-0.139	7.13E-01	9.53E-01
asparagine	Ala, Asp Mtb	Amin Acid Mtb	0.352	3.87E-01	5.50E-01	Up	6.35E-01	7.23E-01	0.08	8.73E-01	9.81E-01	-0.334	5.24E-02	1.68E-01	Down	2.93E-02	8.07E-02	-0.223	4.35E-01	8.60E-01
octanoylcarnitine (C8)	Fatty Acid Mtb (Carnitine)	Fatty Acid Mtb	1.179	6.09E-02	1.79E-01	Down	1.69E-01	2.53E-01	-0.529	4.81E-01	9.81E-01	-0.506	5.28E-02	1.68E-01	Down	2.58E-03	1.22E-02	0.085	8.46E-01	9.65E-01
1-palmitoyl-2-arachidonoyl-GPI (16:0/20:4)*	Glycerophosopholipid Mtb (others)	Glycerophosopholipid Mtb	0.52	2.38E-01	3.95E-01	Up	4.99E-01	6.10E-01	0.589	2.70E-01	9.81E-01	0.359	5.29E-02	1.68E-01	Up	2.97E-04	2.45E-03	-0.462	1.29E-01	5.73E-01
maltotriose	Carbohydrate Mtb (others)	Carbohydrate Mtb	0.499	3.07E-01	4.69E-01	Up	8.66E-01	9.22E-01	-0.471	4.25E-01	9.81E-01	0.398	5.35E-02	1.68E-01	Up	5.41E-03	2.23E-02	0.452	1.78E-01	6.46E-01
N-acetylputrescine	Polyamine Mtb	Amin Acid Mtb	0.298	6.26E-01	7.74E-01	Up	2.42E-02	7.98E-02	-0.491	5.10E-01	9.81E-01	-0.499	5.47E-02	1.69E-01	Down	1.47E-02	4.40E-02	0.311	4.59E-01	8.60E-01
myristoleoylcarnitine (C14:1)*	Fatty Acid Mtb (Carnitine)	Fatty Acid Mtb	0.802	1.61E-01	3.14E-01	Down	1.69E-01	2.53E-01	-0.144	8.26E-01	9.81E-01	-0.46	5.48E-02	1.69E-01	Down	2.58E-03	1.22E-02	0.221	5.74E-01	8.96E-01
N-acetylasparagine	Ala, Asp Mtb	Amin Acid Mtb	0.507	3.21E-01	4.81E-01	Up	6.35E-01	7.23E-01	-0.35	5.76E-01	9.81E-01	-0.412	5.61E-02	1.72E-01	Down	2.93E-02	8.07E-02	-0.279	4.39E-01	8.60E-01
glutamine	Glu Mtb	Amin Acid Mtb	0.333	6.18E-01	7.69E-01	Down	5.39E-01	6.35E-01	-0.025	9.76E-01	9.89E-01	-0.529	6.13E-02	1.86E-01	Down	1.06E-04	1.17E-03	-0.048	9.21E-01	9.80E-01
lignoceroyl sphingomyelin (d18:1/24:0)	Sphingomyelin	Sphingolipid Mtb	0.835	7.70E-02	2.04E-01	Up	2.08E-01	2.99E-01	0.42	4.61E-01	9.81E-01	0.364	6.35E-02	1.92E-01	Up	5.10E-04	2.98E-03	-0.129	6.92E-01	9.49E-01
fumarate	TCA Cycle	Carbohydrate Mtb	-1.068	1.85E-02	9.02E-02	Up	4.37E-01	5.55E-01	0.053	9.22E-01	9.81E-01	0.342	6.45E-02	1.93E-01	Up	2.03E-01	3.18E-01	-0.068	8.23E-01	9.61E-01
linoleoyl-docosahexaenoyl-glycerol (18:2/22:6) [2]*	Diacylglycerol	Glycerolipid Mtb	0.203	7.49E-01	8.56E-01	Up	3.36E-02	8.24E-02	-0.898	2.48E-01	9.81E-01	-0.494	6.61E-02	1.96E-01	Down	4.98E-01	5.88E-01	-0.175	6.95E-01	9.49E-01
glycerophosphoserine*	Glycerophosopholipid Mtb (others)	Glycerophosopholipid Mtb	0.147	8.15E-01	8.83E-01	Up	4.99E-01	6.10E-01	1.79	1.64E-02	8.30E-01	0.484	6.82E-02	1.98E-01	Up	2.97E-04	2.45E-03	-0.607	1.71E-01	6.41E-01
2-methylbutyrylcarnitine (C5)	Leu, Ile, Val Mtb	Amin Acid Mtb	-0.612	2.17E-01	3.75E-01	Up	9.36E-01	9.36E-01	0.008	9.90E-01	9.95E-01	-0.379	6.82E-02	1.98E-01	Down	1.28E-05	4.21E-04	0.342	3.14E-01	8.09E-01
histidine	His Mtb	Amin Acid Mtb	-0.146	7.81E-01	8.69E-01	Down	1.35E-01	2.23E-01	-0.223	7.27E-01	9.81E-01	-0.405	6.84E-02	1.98E-01	Down	4.11E-02	1.04E-01	0.025	9.46E-01	9.82E-01
UDP-glucose	Carbohydrate Mtb (others)	Carbohydrate Mtb	0.297	6.11E-01	7.65E-01	Up	8.66E-01	9.22E-01	0.313	6.59E-01	9.81E-01	0.447	7.01E-02	2.02E-01	Up	5.41E-03	2.23E-02	-0.19	6.42E-01	9.35E-01
isovalerylcarnitine (C5)	Leu, Ile, Val Mtb	Amin Acid Mtb	-0.328	4.12E-01	5.68E-01	Up	9.36E-01	9.36E-01	-0.132	7.87E-01	9.81E-01	-0.303	7.19E-02	2.04E-01	Down	1.28E-05	4.21E-04	0.235	4.03E-01	8.51E-01
glycerophosphorylcholine (GPC)	Glycerophosopholipid Mtb (others)	Glycerophosopholipid Mtb	0.439	4.27E-01	5.87E-01	Up	4.99E-01	6.10E-01	-0.175	7.90E-01	9.81E-01	0.419	7.20E-02	2.04E-01	Up	2.97E-04	2.45E-03	-0.03	9.37E-01	9.80E-01
docosahexaenoate (DHA; 22:6n3)	Fatty Acid (Polyunsaturated)	Fatty Acid Mtb	-1.559	1.31E-02	7.37E-02	Down	3.41E-02	8.24E-02	-0.398	5.78E-01	9.81E-01	0.456	7.38E-02	2.07E-01	Up	3.13E-01	4.48E-01	0.726	6.31E-02	5.03E-01
7-methylguanine	Purine Mtb	Nucleotide Mtb	1.565	3.22E-03	4.36E-02	Down	3.50E-02	8.24E-02	0.543	3.78E-01	9.81E-01	-0.373	7.85E-02	2.19E-01	Down	5.48E-01	6.03E-01	-0.113	7.49E-01	9.56E-01
thioproline	Xenobiotics	Xenobiotics	-1.803	1.59E-03	3.36E-02	Down	2.00E-03	1.92E-02	-0.821	2.01E-01	9.64E-01	0.386	8.66E-02	2.40E-01	Up	5.42E-04	2.98E-03	0.844	1.64E-02	4.53E-01
6-phosphogluconate	Pentose Mtb	Carbohydrate Mtb	-1.285	3.10E-02	1.18E-01	Up	9.06E-01	9.34E-01	0.709	3.17E-01	9.81E-01	0.414	8.95E-02	2.46E-01	Down	1.80E-01	3.13E-01	-0.571	1.62E-01	6.30E-01
sedoheptulose-7-phosphate	Pentose Mtb	Carbohydrate Mtb	0.022	9.73E-01	9.89E-01	Up	9.06E-01	9.34E-01	0.135	8.61E-01	9.81E-01	0.456	9.40E-02	2.56E-01	Down	1.80E-01	3.13E-01	0.097	8.28E-01	9.61E-01
erythronate*	Carbohydrate Mtb (others)	Carbohydrate Mtb	0.774	2.07E-01	3.70E-01	Up	8.66E-01	9.22E-01	0.018	9.81E-01	9.91E-01	-0.428	9.47E-02	2.57E-01	Up	5.41E-03	2.23E-02	-0.393	3.64E-01	8.17E-01
p-cresol sulfate	Xenobiotics	Xenobiotics	-2.359	6.83E-06	8.45E-04	Down	2.00E-03	1.92E-02	-0.477	3.95E-01	9.81E-01	0.315	1.01E-01	2.71E-01	Up	5.42E-04	2.98E-03	0.219	4.98E-01	8.88E-01
N-acetylalanine	Ala, Asp Mtb	Amin Acid Mtb	0.656	2.32E-01	3.88E-01	Up	6.35E-01	7.23E-01	0.923	1.63E-01	9.64E-01	-0.373	1.03E-01	2.76E-01	Down	2.93E-02	8.07E-02	-0.925	1.31E-02	4.53E-01
sphingomyelin (d18:2/16:0, d18:1/16:1)*	Sphingomyelin	Sphingolipid Mtb	-0.889	1.22E-01	2.66E-01	Up	2.08E-01	2.99E-01	0.47	5.01E-01	9.81E-01	0.386	1.05E-01	2.79E-01	Up	5.10E-04	2.98E-03	-0.36	3.66E-01	8.17E-01
malonylcarnitine	Fatty Acid Mtb (Carnitine)	Fatty Acid Mtb	-0.84	6.27E-02	1.82E-01	Down	1.69E-01	2.53E-01	0.086	8.75E-01	9.81E-01	0.295	1.12E-01	2.95E-01	Down	2.58E-03	1.22E-02	-0.346	2.67E-01	7.88E-01
uridine	Pyrimidine Mtb	Nucleotide Mtb	-0.995	3.30E-02	1.24E-01	Down	1.50E-01	2.35E-01	-0.43	4.29E-01	9.81E-01	-0.301	1.14E-01	2.98E-01	Down	5.34E-01	6.03E-01	0.665	2.20E-02	4.53E-01
1-palmitoyl-2-docosahexaenoyl-GPC (16:0/22:6)	Phosphatidylcholine	Glycerophosopholipid Mtb	0.245	6.44E-01	7.86E-01	Up	2.33E-03	1.92E-02	0.502	4.38E-01	9.81E-01	0.351	1.16E-01	3.00E-01	Up	9.97E-03	3.29E-02	-0.487	1.89E-01	6.57E-01
1-arachidonoyl-GPI (20:4)*	Lysophosphatidylinositol	Glycerophosopholipid Mtb	-1.649	2.94E-03	4.36E-02	Down	3.47E-02	8.24E-02	-0.346	5.83E-01	9.81E-01	0.344	1.17E-01	3.03E-01	Up	6.89E-02	1.42E-01	0.579	9.35E-02	5.70E-01
glucuronate	Carbohydrate Mtb (others)	Carbohydrate Mtb	-0.167	7.90E-01	8.70E-01	Up	8.66E-01	9.22E-01	1.062	1.67E-01	9.64E-01	0.413	1.19E-01	3.05E-01	Up	5.41E-03	2.23E-02	-0.822	6.17E-02	5.03E-01
arachidonoylcarnitine (C20:4)	Fatty Acid Mtb (Carnitine)	Fatty Acid Mtb	-1.527	7.95E-03	6.14E-02	Down	1.69E-01	2.53E-01	-1.011	1.27E-01	9.64E-01	-0.357	1.22E-01	3.09E-01	Down	2.58E-03	1.22E-02	1.353	6.21E-05	1.15E-02
1-palmitoyl-2-arachidonoyl-GPE (16:0/20:4)*	Phosphatidylethanolamine	Glycerophosopholipid Mtb	0.287	4.87E-01	6.45E-01	Up	8.86E-03	3.65E-02	0.096	8.50E-01	9.81E-01	0.268	1.23E-01	3.10E-01	Up	4.99E-01	5.88E-01	-0.27	3.54E-01	8.17E-01
putrescine	Polyamine Mtb	Amin Acid Mtb	0.44	2.86E-01	4.44E-01	Up	2.42E-02	7.98E-02	-0.222	6.61E-01	9.81E-01	-0.265	1.24E-01	3.10E-01	Down	1.47E-02	4.40E-02	0.062	8.31E-01	9.61E-01
acisoga	Polyamine Mtb	Amin Acid Mtb	1.325	2.39E-02	1.02E-01	Up	2.42E-02	7.98E-02	0.27	7.00E-01	9.81E-01	-0.365	1.26E-01	3.11E-01	Down	1.47E-02	4.40E-02	-0.195	6.20E-01	9.16E-01
glucose	Glycolysis	Carbohydrate Mtb	1.679	2.60E-03	4.02E-02	Up	4.06E-02	8.93E-02	0.065	9.20E-01	9.81E-01	-0.338	1.26E-01	3.11E-01	Up	9.80E-01	9.80E-01	-0.118	7.41E-01	9.56E-01
guanosine-3',5'-cyclic monophosphate (cGMP)	Purine Mtb	Nucleotide Mtb	0.175	7.87E-01	8.69E-01	Down	3.50E-02	8.24E-02	0.922	2.37E-01	9.81E-01	0.414	1.29E-01	3.17E-01	Down	5.48E-01	6.03E-01	-0.277	5.37E-01	8.96E-01
2-hydroxyhippurate (salicylurate)	Benzoate Mtb	Xenobiotics	-0.883	7.94E-02	2.07E-01	Down	1.05E-01	1.82E-01	-0.72	2.14E-01	9.70E-01	-0.313	1.31E-01	3.20E-01	Down	5.84E-01	6.20E-01	0.587	7.41E-02	5.29E-01
dimethylglycine	Gly, Ser, Thr Mtb	Amin Acid Mtb	-0.163	7.27E-01	8.49E-01	Down	3.82E-01	5.04E-01	-0.092	8.72E-01	9.81E-01	-0.295	1.32E-01	3.20E-01	Down	7.43E-03	2.72E-02	0.483	1.16E-01	5.73E-01
cysteine	Met, Cys Mtb	Amin Acid Mtb	-1.377	7.27E-03	5.97E-02	Down	3.60E-06	1.19E-04	-0.236	6.93E-01	9.81E-01	0.308	1.33E-01	3.20E-01	Up	4.07E-01	5.37E-01	0.63	5.57E-02	5.03E-01
1-stearoyl-2-linoleoyl-GPC (18:0/18:2)*	Glycerophosopholipid Mtb (others)	Glycerophosopholipid Mtb	1.497	2.59E-03	4.02E-02	Up	4.99E-01	6.10E-01	-0.728	2.03E-01	9.64E-01	0.294	1.34E-01	3.20E-01	Up	2.97E-04	2.45E-03	0.247	4.58E-01	8.60E-01
1-stearoyl-2-arachidonoyl-GPC (18:0/20:4)	Glycerophosopholipid Mtb (others)	Glycerophosopholipid Mtb	1.161	2.37E-02	1.02E-01	Up	4.99E-01	6.10E-01	0.075	8.99E-01	9.81E-01	0.308	1.40E-01	3.32E-01	Up	2.97E-04	2.45E-03	-0.058	8.69E-01	9.70E-01
betaine	Gly, Ser, Thr Mtb	Amin Acid Mtb	-0.388	3.64E-01	5.28E-01	Down	3.82E-01	5.04E-01	0.279	5.96E-01	9.81E-01	-0.262	1.43E-01	3.38E-01	Down	7.43E-03	2.72E-02	-0.171	5.69E-01	8.96E-01
hexanoylcarnitine (C6)	Fatty Acid Mtb (Carnitine)	Fatty Acid Mtb	1.15	5.53E-02	1.68E-01	Down	1.69E-01	2.53E-01	-0.608	3.98E-01	9.81E-01	-0.359	1.44E-01	3.39E-01	Down	2.58E-03	1.22E-02	0.22	5.92E-01	8.96E-01
spermidine	Polyamine Mtb	Amin Acid Mtb	0.192	7.47E-01	8.56E-01	Up	2.42E-02	7.98E-02	-0.212	7.73E-01	9.81E-01	-0.36	1.49E-01	3.44E-01	Down	1.47E-02	4.40E-02	-0.028	9.48E-01	9.82E-01
sphingomyelin (d18:0/20:0, d16:0/22:0)*	Sphingomyelin	Sphingolipid Mtb	1.269	2.21E-02	1.01E-01	Up	2.08E-01	2.99E-01	0.039	9.53E-01	9.86E-01	0.324	1.49E-01	3.44E-01	Up	5.10E-04	2.98E-03	-0.229	5.47E-01	8.96E-01
carotene diol (1)	Xenobiotics	Xenobiotics	0.095	7.86E-01	8.69E-01	Down	2.00E-03	1.92E-02	-0.256	5.41E-01	9.81E-01	0.212	1.49E-01	3.44E-01	Up	5.42E-04	2.98E-03	0.401	9.03E-02	5.70E-01
1-linoleoyl-GPC (18:2)	Lysophosphatidylcholine	Glycerophosopholipid Mtb	-1.296	1.80E-02	8.93E-02	Down	7.24E-03	3.41E-02	-0.273	6.76E-01	9.81E-01	0.318	1.51E-01	3.45E-01	Up	6.64E-02	1.42E-01	-0.03	9.35E-01	9.80E-01
1-stearoyl-2-arachidonoyl-GPI (18:0/20:4)	Glycerophosopholipid Mtb (others)	Glycerophosopholipid Mtb	1.205	3.66E-02	1.33E-01	Up	4.99E-01	6.10E-01	0.834	2.24E-01	9.81E-01	0.337	1.52E-01	3.45E-01	Up	2.97E-04	2.45E-03	-0.44	2.68E-01	7.88E-01
alpha-hydroxyisovalerate	Leu, Ile, Val Mtb	Amin Acid Mtb	1.343	1.41E-02	7.58E-02	Up	9.36E-01	9.36E-01	0.174	7.88E-01	9.81E-01	-0.315	1.53E-01	3.45E-01	Down	1.28E-05	4.21E-04	-0.508	1.60E-01	6.30E-01
tartronate (hydroxymalonate)	Xenobiotics	Xenobiotics	0.677	1.98E-01	3.64E-01	Down	2.00E-03	1.92E-02	0.671	2.93E-01	9.81E-01	-0.31	1.55E-01	3.45E-01	Up	5.42E-04	2.98E-03	-0.59	1.05E-01	5.73E-01
2-stearoyl-GPE (18:0)*	Lysophosphatidylinositol	Glycerophosopholipid Mtb	-0.271	6.76E-01	8.11E-01	Down	3.47E-02	8.24E-02	-1.37	8.05E-02	8.30E-01	0.386	1.56E-01	3.45E-01	Up	6.89E-02	1.42E-01	0.466	3.14E-01	8.09E-01
stearoyl-arachidonoyl-glycerol (18:0/20:4) [1]*	Diacylglycerol	Glycerolipid Mtb	1.223	6.35E-03	5.97E-02	Up	3.36E-02	8.24E-02	-0.371	4.74E-01	9.81E-01	-0.254	1.56E-01	3.45E-01	Down	4.98E-01	5.88E-01	-0.197	5.06E-01	8.89E-01
gamma-tocopherol/beta-tocopherol	Cofactors & Vitamins	Cofactors & Vitamins	0.721	1.86E-01	3.46E-01	Down	9.86E-02	1.81E-01	0.266	6.84E-01	9.81E-01	0.32	1.56E-01	3.45E-01	Down	1.58E-01	2.89E-01	-0.292	4.39E-01	8.60E-01
xanthine	Purine Mtb	Nucleotide Mtb	0.303	5.09E-01	6.63E-01	Down	3.50E-02	8.24E-02	0.129	8.10E-01	9.81E-01	-0.269	1.61E-01	3.53E-01	Down	5.48E-01	6.03E-01	-0.314	3.16E-01	8.09E-01
deoxycarnitine	Fatty Acid Mtb (Carnitine)	Fatty Acid Mtb	-0.153	7.48E-01	8.56E-01	Down	1.69E-01	2.53E-01	0.85	1.37E-01	9.64E-01	-0.278	1.63E-01	3.55E-01	Down	2.58E-03	1.22E-02	-0.126	7.07E-01	9.53E-01
gamma-glutamylglutamine	Glutathione Mtb	Peptide Mtb	-1.656	8.99E-04	2.38E-02	Down	1.42E-02	5.20E-02	-0.463	4.06E-01	9.81E-01	0.266	1.71E-01	3.70E-01	Up	1.19E-01	2.32E-01	0.305	3.23E-01	8.14E-01
docosapentaenoate (n6 DPA; 22:5n6)	Fatty Acid (Polyunsaturated)	Fatty Acid Mtb	-1.28	3.85E-02	1.36E-01	Down	3.41E-02	8.24E-02	-0.538	4.67E-01	9.81E-01	0.344	1.72E-01	3.70E-01	Up	3.13E-01	4.48E-01	0.355	4.08E-01	8.51E-01
sphingomyelin (d18:0/18:0, d19:0/17:0)*	Sphingomyelin	Sphingolipid Mtb	0.933	7.74E-02	2.04E-01	Up	2.08E-01	2.99E-01	-0.127	8.42E-01	9.81E-01	0.296	1.72E-01	3.70E-01	Up	5.10E-04	2.98E-03	-0.046	9.02E-01	9.80E-01
1-palmitoyl-2-linoleoyl-GPE (16:0/18:2)	Phosphatidylethanolamine	Glycerophosopholipid Mtb	1.418	1.07E-02	6.94E-02	Up	8.86E-03	3.65E-02	0.404	5.37E-01	9.81E-01	0.303	1.74E-01	3.71E-01	Up	4.99E-01	5.88E-01	-0.23	5.46E-01	8.96E-01
orotate	Pyrimidine Mtb	Nucleotide Mtb	-1.522	2.18E-03	3.68E-02	Down	1.50E-01	2.35E-01	-1.144	4.09E-02	8.30E-01	0.262	1.80E-01	3.81E-01	Down	5.34E-01	6.03E-01	0.349	2.89E-01	8.06E-01
1-(1-enyl-palmitoyl)-2-linoleoyl-GPC (P-16:0/18:2)*	Plasmenylethanolamide	Glycerophosopholipid Mtb	1.176	8.37E-03	6.21E-02	Up	3.91E-03	2.58E-02	0.26	6.21E-01	9.81E-01	0.239	1.81E-01	3.81E-01	Up	3.98E-01	5.37E-01	-0.278	3.53E-01	8.17E-01
chiro-inositol	Glycerophosopholipid Mtb (others)	Glycerophosopholipid Mtb	0.283	6.68E-01	8.07E-01	Up	4.99E-01	6.10E-01	-0.69	3.96E-01	9.81E-01	-0.37	1.82E-01	3.81E-01	Up	2.97E-04	2.45E-03	0.737	1.12E-01	5.73E-01
sphingomyelin (d18:1/17:0, d17:1/18:0, d19:1/16:0)	Sphingomyelin	Sphingolipid Mtb	-0.037	9.43E-01	9.72E-01	Up	2.08E-01	2.99E-01	0.235	6.99E-01	9.81E-01	0.288	1.83E-01	3.81E-01	Up	5.10E-04	2.98E-03	-0.095	7.95E-01	9.56E-01
N-stearoyltaurine	Met, Cys Mtb	Amin Acid Mtb	-1.845	3.45E-03	4.36E-02	Down	3.60E-06	1.19E-04	-0.087	9.06E-01	9.81E-01	0.331	1.84E-01	3.81E-01	Up	4.07E-01	5.37E-01	-0.26	5.36E-01	8.96E-01
1-palmitoyl-GPC (16:0)	Lysophosphatidylcholine	Glycerophosopholipid Mtb	-0.959	4.13E-02	1.40E-01	Down	7.24E-03	3.41E-02	-0.523	3.43E-01	9.81E-01	0.252	1.88E-01	3.88E-01	Up	6.64E-02	1.42E-01	0.346	2.79E-01	8.01E-01
maltose	Carbohydrate Mtb (others)	Carbohydrate Mtb	1.442	1.30E-02	7.37E-02	Up	8.66E-01	9.22E-01	0.439	5.23E-01	9.81E-01	0.302	1.95E-01	4.00E-01	Up	5.41E-03	2.23E-02	-0.096	8.10E-01	9.58E-01
erucate (22:1n9)	none	Fatty Acid Mtb	-0.517	3.76E-01	5.41E-01	NA	NA	NA	-0.221	7.47E-01	9.81E-01	0.314	1.96E-01	4.00E-01	NA	NA	NA	0.207	6.05E-01	9.06E-01
glucose 6-phosphate	Glycolysis	Carbohydrate Mtb	-1.37	4.33E-02	1.43E-01	Up	4.06E-02	8.93E-02	-0.424	6.02E-01	9.81E-01	0.354	2.00E-01	4.05E-01	Up	9.80E-01	9.80E-01	0.759	9.79E-02	5.73E-01
1-palmitoyl-2-docosahexaenoyl-GPE (16:0/22:6)*	Phosphatidylethanolamine	Glycerophosopholipid Mtb	0.488	2.06E-01	3.70E-01	Up	8.86E-03	3.65E-02	0.074	8.76E-01	9.81E-01	0.203	2.04E-01	4.12E-01	Up	4.99E-01	5.88E-01	-0.072	7.91E-01	9.56E-01
quinate	Xenobiotics	Xenobiotics	0.151	8.11E-01	8.82E-01	Down	2.00E-03	1.92E-02	1.724	1.84E-02	8.30E-01	-0.322	2.22E-01	4.46E-01	Up	5.42E-04	2.98E-03	-0.857	4.93E-02	5.03E-01
taurocyamine	Met, Cys Mtb	Amin Acid Mtb	1.002	5.74E-02	1.72E-01	Down	3.60E-06	1.19E-04	0.027	9.65E-01	9.86E-01	0.261	2.26E-01	4.50E-01	Up	4.07E-01	5.37E-01	-0.031	9.33E-01	9.80E-01
uridine 5'-triphosphate (UTP)	Pyrimidine Mtb	Nucleotide Mtb	1.492	9.20E-03	6.43E-02	Down	1.50E-01	2.35E-01	1.61	1.30E-02	8.30E-01	0.276	2.28E-01	4.53E-01	Down	5.34E-01	6.03E-01	-0.527	1.73E-01	6.42E-01
2-palmitoyl-GPC (16:0)*	Lysophosphatidylcholine	Glycerophosopholipid Mtb	-0.826	4.78E-02	1.52E-01	Down	7.24E-03	3.41E-02	0.053	9.15E-01	9.81E-01	0.203	2.31E-01	4.56E-01	Up	6.64E-02	1.42E-01	0.101	7.25E-01	9.53E-01
uracil	Pyrimidine Mtb	Nucleotide Mtb	-0.078	8.88E-01	9.30E-01	Down	1.50E-01	2.35E-01	-1.085	8.12E-02	8.30E-01	-0.276	2.34E-01	4.60E-01	Down	5.34E-01	6.03E-01	0.82	2.13E-02	4.53E-01
serine	Gly, Ser, Thr Mtb	Amin Acid Mtb	0.849	1.75E-01	3.35E-01	Down	3.82E-01	5.04E-01	-0.445	5.59E-01	9.81E-01	-0.305	2.38E-01	4.65E-01	Down	7.43E-03	2.72E-02	0.271	5.41E-01	8.96E-01
sphingomyelin (d18:1/14:0, d16:1/16:0)*	Sphingomyelin	Sphingolipid Mtb	-0.55	2.70E-01	4.27E-01	Up	2.08E-01	2.99E-01	-0.16	7.91E-01	9.81E-01	0.243	2.40E-01	4.65E-01	Up	5.10E-04	2.98E-03	0.548	1.13E-01	5.73E-01
2-hydroxybutyrate/2-hydroxyisobutyrate	Met, Cys Mtb	Amin Acid Mtb	0.981	8.84E-02	2.23E-01	Down	3.60E-06	1.19E-04	-0.747	2.69E-01	9.81E-01	-0.276	2.42E-01	4.67E-01	Up	4.07E-01	5.37E-01	-0.131	7.44E-01	9.56E-01
argininosuccinate	Urea Cycle, Arg & Pro Mtb	Amin Acid Mtb	-1.621	8.09E-04	2.31E-02	Down	2.51E-01	3.45E-01	-0.409	4.57E-01	9.81E-01	0.217	2.46E-01	4.72E-01	Down	2.85E-05	4.71E-04	0.293	3.53E-01	8.17E-01
1-stearoyl-2-oleoyl-GPS (18:0/18:1)	Glycerophosopholipid Mtb (others)	Glycerophosopholipid Mtb	1.409	2.30E-02	1.01E-01	Up	4.99E-01	6.10E-01	1.047	1.51E-01	9.64E-01	0.289	2.47E-01	4.72E-01	Up	2.97E-04	2.45E-03	-0.373	3.77E-01	8.27E-01
2-hydroxyglutarate	none	Fatty Acid Mtb	-0.739	6.34E-02	1.82E-01	NA	NA	NA	0.047	9.22E-01	9.81E-01	0.187	2.49E-01	4.72E-01	NA	NA	NA	0.009	9.74E-01	9.90E-01
1-oleoyl-2-docosahexaenoyl-GPE (18:1/22:6)*	Phosphatidylethanolamine	Glycerophosopholipid Mtb	0.9	2.57E-02	1.07E-01	Up	8.86E-03	3.65E-02	-0.142	7.69E-01	9.81E-01	0.188	2.50E-01	4.72E-01	Up	4.99E-01	5.88E-01	0.013	9.62E-01	9.86E-01
1-oleoyl-2-docosahexaenoyl-GPC (18:1/22:6)*	Phosphatidylcholine	Glycerophosopholipid Mtb	0.768	1.32E-01	2.79E-01	Up	2.33E-03	1.92E-02	-1.269	3.48E-02	8.30E-01	0.241	2.53E-01	4.72E-01	Up	9.97E-03	3.29E-02	0.657	6.08E-02	5.03E-01
UDP-galactose	Carbohydrate Mtb (others)	Carbohydrate Mtb	0.152	7.98E-01	8.74E-01	Up	8.66E-01	9.22E-01	0.834	2.47E-01	9.81E-01	-0.285	2.53E-01	4.72E-01	Up	5.41E-03	2.23E-02	-0.686	9.53E-02	5.70E-01
inositol 1-phosphate (I1P)	Glycerophosopholipid Mtb (others)	Glycerophosopholipid Mtb	-0.774	2.11E-01	3.73E-01	Up	4.99E-01	6.10E-01	0.577	4.45E-01	9.81E-01	-0.293	2.53E-01	4.72E-01	Up	2.97E-04	2.45E-03	0.4	3.61E-01	8.17E-01
stearoyl sphingomyelin (d18:1/18:0)	Sphingomyelin	Sphingolipid Mtb	1.505	9.97E-03	6.73E-02	Up	2.08E-01	2.99E-01	0.141	8.37E-01	9.81E-01	0.264	2.58E-01	4.78E-01	Up	5.10E-04	2.98E-03	0.086	8.29E-01	9.61E-01
1-palmitoyl-GPG (16:0)*	Lysophosphatidylinositol	Glycerophosopholipid Mtb	-0.27	7.00E-01	8.31E-01	Down	3.47E-02	8.24E-02	0.759	3.71E-01	9.81E-01	0.328	2.61E-01	4.82E-01	Up	6.89E-02	1.42E-01	-0.783	1.12E-01	5.73E-01
adenine	Purine Mtb	Nucleotide Mtb	-0.602	2.44E-01	4.01E-01	Down	3.50E-02	8.24E-02	-0.702	2.55E-01	9.81E-01	-0.24	2.63E-01	4.83E-01	Down	5.48E-01	6.03E-01	0.878	7.86E-03	4.53E-01
S-adenosylhomocysteine (SAH)	Met, Cys Mtb	Amin Acid Mtb	-2.345	1.29E-04	5.97E-03	Down	3.60E-06	1.19E-04	-0.268	6.95E-01	9.81E-01	0.254	2.71E-01	4.93E-01	Up	4.07E-01	5.37E-01	0.753	4.82E-02	5.03E-01
uridine 5'-monophosphate (UMP)	Pyrimidine Mtb	Nucleotide Mtb	-1.326	4.61E-02	1.49E-01	Down	1.50E-01	2.35E-01	-0.296	7.11E-01	9.81E-01	0.297	2.71E-01	4.93E-01	Down	5.34E-01	6.03E-01	0.595	1.94E-01	6.63E-01
1-docosahexaenoylglycerol (22:6)	Monoacylglycerol	Glycerolipid Mtb	-0.862	1.67E-01	3.22E-01	Down	9.42E-02	1.81E-01	-0.196	7.85E-01	9.81E-01	0.278	2.78E-01	5.04E-01	Up	4.66E-01	5.88E-01	0.451	2.59E-01	7.75E-01
aspartate	Ala, Asp Mtb	Amin Acid Mtb	-0.072	8.85E-01	9.30E-01	Up	6.35E-01	7.23E-01	0.683	2.67E-01	9.81E-01	-0.224	2.84E-01	5.11E-01	Down	2.93E-02	8.07E-02	-0.68	4.98E-02	5.03E-01
stearoyl-arachidonoyl-glycerol (18:0/20:4) [2]*	Diacylglycerol	Glycerolipid Mtb	1.194	9.07E-03	6.43E-02	Up	3.36E-02	8.24E-02	0.025	9.63E-01	9.86E-01	-0.194	2.88E-01	5.14E-01	Down	4.98E-01	5.88E-01	-0.122	6.91E-01	9.49E-01
1-myristoyl-2-arachidonoyl-GPC (14:0/20:4)*	Phosphatidylcholine	Glycerophosopholipid Mtb	0.322	6.31E-01	7.78E-01	Up	2.33E-03	1.92E-02	0.315	7.00E-01	9.81E-01	0.297	2.88E-01	5.14E-01	Up	9.97E-03	3.29E-02	-0.084	8.61E-01	9.65E-01
5-(galactosylhydroxy)-L-lysine	Lys Mtb	Amin Acid Mtb	-0.178	7.58E-01	8.56E-01	Down	8.57E-05	1.41E-03	-0.934	1.73E-01	9.64E-01	-0.253	2.93E-01	5.19E-01	Down	4.40E-02	1.04E-01	0.284	4.80E-01	8.77E-01
guanine	Purine Mtb	Nucleotide Mtb	-1.571	1.63E-03	3.36E-02	Down	3.50E-02	8.24E-02	-0.494	3.77E-01	9.81E-01	0.203	2.96E-01	5.19E-01	Down	5.48E-01	6.03E-01	0.6	4.85E-02	5.03E-01
creatine phosphate	Urea Cycle, Arg & Pro Mtb	Amin Acid Mtb	1.21	3.66E-02	1.33E-01	Down	2.51E-01	3.45E-01	1.318	4.82E-02	8.30E-01	-0.245	2.96E-01	5.19E-01	Down	2.85E-05	4.71E-04	-0.35	3.70E-01	8.17E-01
3-hydroxyisobutyrate	Leu, Ile, Val Mtb	Amin Acid Mtb	1.448	2.64E-02	1.07E-01	Up	9.36E-01	9.36E-01	-0.975	2.07E-01	9.64E-01	-0.275	2.96E-01	5.19E-01	Down	1.28E-05	4.21E-04	-0.292	5.17E-01	8.96E-01
N-acetyl-aspartyl-glutamate (NAAG)	Glu Mtb	Amin Acid Mtb	-0.144	7.03E-01	8.31E-01	Down	5.39E-01	6.35E-01	0.461	3.15E-01	9.81E-01	-0.164	2.99E-01	5.20E-01	Down	1.06E-04	1.17E-03	-0.048	8.58E-01	9.65E-01
5-methylthioadenosine (MTA)	Polyamine Mtb	Amin Acid Mtb	0.089	8.44E-01	9.03E-01	Up	2.42E-02	7.98E-02	0.573	2.98E-01	9.81E-01	0.194	3.00E-01	5.20E-01	Down	1.47E-02	4.40E-02	-0.417	1.87E-01	6.57E-01
beta-guanidinopropanoate	Xenobiotics	Xenobiotics	-0.527	2.85E-01	4.44E-01	Down	2.00E-03	1.92E-02	-0.352	5.60E-01	9.81E-01	0.211	3.01E-01	5.20E-01	Up	5.42E-04	2.98E-03	0.506	1.40E-01	6.01E-01
beta-citrylglutamate	Glu Mtb	Amin Acid Mtb	-0.619	2.59E-01	4.18E-01	Down	5.39E-01	6.35E-01	0.991	1.35E-01	9.64E-01	-0.233	3.04E-01	5.22E-01	Down	1.06E-04	1.17E-03	-0.462	2.31E-01	7.14E-01
phosphate	Carbohydrate Mtb (others)	Carbohydrate Mtb	-0.75	2.44E-01	4.01E-01	Up	8.66E-01	9.22E-01	-0.934	2.32E-01	9.81E-01	0.272	3.07E-01	5.25E-01	Up	5.41E-03	2.23E-02	0.601	1.83E-01	6.57E-01
trigonelline (N'-methylnicotinate)	Cofactors & Vitamins	Cofactors & Vitamins	-0.118	8.02E-01	8.76E-01	Down	9.86E-02	1.81E-01	0.655	2.57E-01	9.81E-01	-0.2	3.09E-01	5.26E-01	Down	1.58E-01	2.89E-01	-0.419	1.99E-01	6.72E-01
choline phosphate	Glycerophosopholipid Mtb (others)	Glycerophosopholipid Mtb	-0.775	1.60E-01	3.14E-01	Up	4.99E-01	6.10E-01	1.41	3.05E-02	8.30E-01	-0.227	3.17E-01	5.36E-01	Up	2.97E-04	2.45E-03	-0.402	2.97E-01	8.09E-01
1-(1-enyl-stearoyl)-2-arachidonoyl-GPE (P-18:0/20:4)*	Plasmenylethanolamide	Glycerophosopholipid Mtb	1.222	1.55E-02	8.13E-02	Up	3.91E-03	2.58E-02	-0.065	9.14E-01	9.81E-01	0.198	3.28E-01	5.53E-01	Up	3.98E-01	5.37E-01	-0.144	6.78E-01	9.49E-01
cytidine 5'-monophospho-N-acetylneuraminic acid	Carbohydrate Mtb (others)	Carbohydrate Mtb	-0.772	2.44E-01	4.01E-01	Up	8.66E-01	9.22E-01	-0.484	5.11E-01	9.81E-01	-0.259	3.44E-01	5.76E-01	Up	5.41E-03	2.23E-02	0.328	4.40E-01	8.60E-01
acetylcarnitine (C2)	Fatty Acid Mtb (Carnitine)	Fatty Acid Mtb	-0.602	2.24E-01	3.84E-01	Down	1.69E-01	2.53E-01	0.766	1.84E-01	9.64E-01	-0.193	3.46E-01	5.76E-01	Down	2.58E-03	1.22E-02	-0.41	2.26E-01	7.13E-01
benzoate	Benzoate Mtb	Xenobiotics	-0.009	9.89E-01	9.97E-01	Down	1.05E-01	1.82E-01	0.173	8.35E-01	9.81E-01	0.263	3.46E-01	5.76E-01	Down	5.84E-01	6.20E-01	-0.473	3.23E-01	8.14E-01
cholesterol	none	Sterol Mtb	0.997	8.19E-02	2.11E-01	NA	NA	NA	-0.644	3.49E-01	9.81E-01	0.218	3.53E-01	5.84E-01	NA	NA	NA	-0.088	8.26E-01	9.61E-01
carotene diol (3)	Xenobiotics	Xenobiotics	0.342	2.81E-01	4.39E-01	Down	2.00E-03	1.92E-02	0.044	9.10E-01	9.81E-01	0.121	3.55E-01	5.84E-01	Up	5.42E-04	2.98E-03	0.112	6.11E-01	9.10E-01
glycerate	Glycolysis	Carbohydrate Mtb	0.604	3.08E-01	4.69E-01	Up	4.06E-02	8.93E-02	-0.21	7.72E-01	9.81E-01	-0.226	3.56E-01	5.84E-01	Up	9.80E-01	9.80E-01	-0.749	6.48E-02	5.03E-01
imidazole lactate	His Mtb	Amin Acid Mtb	-1.26	4.25E-02	1.42E-01	Down	1.35E-01	2.23E-01	-0.975	1.84E-01	9.64E-01	-0.231	3.57E-01	5.84E-01	Down	4.11E-02	1.04E-01	0.661	1.16E-01	5.73E-01
galactose 1-phosphate	Carbohydrate Mtb (others)	Carbohydrate Mtb	0.862	8.92E-02	2.24E-01	Up	8.66E-01	9.22E-01	0.385	5.31E-01	9.81E-01	0.189	3.61E-01	5.88E-01	Up	5.41E-03	2.23E-02	-0.015	9.66E-01	9.87E-01
1-(1-enyl-palmitoyl)-2-arachidonoyl-GPE (P-16:0/20:4)*	Plasmenylethanolamide	Glycerophosopholipid Mtb	0.843	8.72E-02	2.22E-01	Up	3.91E-03	2.58E-02	0.419	4.81E-01	9.81E-01	0.181	3.70E-01	5.99E-01	Up	3.98E-01	5.37E-01	-0.412	2.29E-01	7.13E-01
palmitoyl-docosahexaenoyl-glycerol (16:0/22:6) [1]*	Diacylglycerol	Glycerolipid Mtb	0.594	2.46E-01	4.02E-01	Up	3.36E-02	8.24E-02	-1.1	7.21E-02	8.30E-01	0.184	3.83E-01	6.18E-01	Down	4.98E-01	5.88E-01	-0.124	7.31E-01	9.55E-01
UDP-glucuronate	Carbohydrate Mtb (others)	Carbohydrate Mtb	-0.384	5.51E-01	7.05E-01	Up	8.66E-01	9.22E-01	0.793	3.15E-01	9.81E-01	0.231	3.89E-01	6.24E-01	Up	5.41E-03	2.23E-02	-0.123	7.91E-01	9.56E-01
sphingomyelin (d18:2/23:0, d18:1/23:1, d17:1/24:1)*	Sphingomyelin	Sphingolipid Mtb	0.534	4.09E-01	5.66E-01	Up	2.08E-01	2.99E-01	0.973	1.93E-01	9.64E-01	0.229	3.93E-01	6.26E-01	Up	5.10E-04	2.98E-03	-0.138	7.54E-01	9.56E-01
retinal	Xenobiotics	Xenobiotics	1.135	3.70E-02	1.33E-01	Down	2.00E-03	1.92E-02	-0.321	6.20E-01	9.81E-01	-0.188	3.93E-01	6.26E-01	Up	5.42E-04	2.98E-03	-0.273	4.64E-01	8.60E-01
acetylphosphate	Carbohydrate Mtb (others)	Carbohydrate Mtb	-0.833	2.31E-01	3.88E-01	Up	8.66E-01	9.22E-01	1.179	1.61E-01	9.64E-01	0.242	3.99E-01	6.32E-01	Up	5.41E-03	2.23E-02	-0.201	6.85E-01	9.49E-01
nicotinamide adenine dinucleotide reduced (NADH)	Cofactors & Vitamins	Cofactors & Vitamins	-0.206	7.00E-01	8.31E-01	Down	9.86E-02	1.81E-01	0.545	4.01E-01	9.81E-01	0.183	4.09E-01	6.45E-01	Down	1.58E-01	2.89E-01	-0.414	2.74E-01	8.01E-01
N6,N6,N6-trimethyllysine	Lys Mtb	Amin Acid Mtb	-0.8	1.26E-01	2.73E-01	Down	8.57E-05	1.41E-03	-0.413	5.14E-01	9.81E-01	0.173	4.20E-01	6.61E-01	Down	4.40E-02	1.04E-01	-0.001	9.98E-01	9.98E-01
1,2-dioleoyl-GPC (18:1/18:1)	Phosphatidylcholine	Glycerophosopholipid Mtb	0.413	3.96E-01	5.61E-01	Up	2.33E-03	1.92E-02	0.23	7.01E-01	9.81E-01	0.162	4.23E-01	6.61E-01	Up	9.97E-03	3.29E-02	0.004	9.90E-01	9.93E-01
1-(1-enyl-palmitoyl)-2-palmitoleoyl-GPC (P-16:0/16:1)*	Plasmenylethanolamide	Glycerophosopholipid Mtb	0.429	3.53E-01	5.15E-01	Up	3.91E-03	2.58E-02	-1.24	2.39E-02	8.30E-01	-0.153	4.24E-01	6.61E-01	Up	3.98E-01	5.37E-01	0.72	2.27E-02	4.53E-01
ribitol	Pentose Mtb	Carbohydrate Mtb	-0.009	9.89E-01	9.97E-01	Up	9.06E-01	9.34E-01	-0.142	8.52E-01	9.81E-01	-0.208	4.27E-01	6.63E-01	Down	1.80E-01	3.13E-01	-0.24	5.91E-01	8.96E-01
3-methoxytyramine sulfate	Trp Mtb	Amin Acid Mtb	-0.633	3.51E-01	5.15E-01	Down	4.80E-03	2.64E-02	-0.694	4.03E-01	9.81E-01	0.221	4.32E-01	6.65E-01	Down	1.92E-01	3.17E-01	0.543	2.59E-01	7.75E-01
ornithine	Urea Cycle, Arg & Pro Mtb	Amin Acid Mtb	0.399	4.76E-01	6.41E-01	Down	2.51E-01	3.45E-01	-1.383	3.90E-02	8.30E-01	0.183	4.32E-01	6.65E-01	Down	2.85E-05	4.71E-04	-0.14	7.26E-01	9.53E-01
1-(1-enyl-stearoyl)-2-oleoyl-GPE (P-18:0/18:1)	Plasmenylethanolamide	Glycerophosopholipid Mtb	1.286	1.73E-02	8.80E-02	Up	3.91E-03	2.58E-02	0.429	5.03E-01	9.81E-01	-0.167	4.41E-01	6.76E-01	Up	3.98E-01	5.37E-01	-0.222	5.40E-01	8.96E-01
homoarginine	Urea Cycle, Arg & Pro Mtb	Amin Acid Mtb	-0.664	2.13E-01	3.73E-01	Down	2.51E-01	3.45E-01	0.091	8.88E-01	9.81E-01	-0.168	4.44E-01	6.77E-01	Down	2.85E-05	4.71E-04	-0.464	2.09E-01	6.86E-01
palmitoyl-arachidonoyl-glycerol (16:0/20:4) [2]*	Diacylglycerol	Glycerolipid Mtb	0.368	3.72E-01	5.38E-01	Up	3.36E-02	8.24E-02	-0.376	4.45E-01	9.81E-01	-0.13	4.45E-01	6.77E-01	Down	4.98E-01	5.88E-01	-0.157	5.87E-01	8.96E-01
guanosine 5'- monophosphate (5'-GMP)	Purine Mtb	Nucleotide Mtb	-1.114	7.97E-02	2.07E-01	Down	3.50E-02	8.24E-02	-0.207	7.89E-01	9.81E-01	0.196	4.49E-01	6.80E-01	Down	5.48E-01	6.03E-01	0.327	4.62E-01	8.60E-01
docosahexaenoylcarnitine (C22:6)*	Fatty Acid Mtb (Carnitine)	Fatty Acid Mtb	-0.21	7.41E-01	8.56E-01	Down	1.69E-01	2.53E-01	-0.49	5.33E-01	9.81E-01	0.197	4.57E-01	6.90E-01	Down	2.58E-03	1.22E-02	1.043	1.76E-02	4.53E-01
dehydroascorbate	Cofactors & Vitamins	Cofactors & Vitamins	0.065	9.04E-01	9.37E-01	Down	9.86E-02	1.81E-01	0.851	1.94E-01	9.64E-01	-0.164	4.62E-01	6.94E-01	Down	1.58E-01	2.89E-01	0.165	6.63E-01	9.49E-01
fructose	Carbohydrate Mtb (others)	Carbohydrate Mtb	0.951	4.25E-02	1.42E-01	Up	8.66E-01	9.22E-01	0.608	2.71E-01	9.81E-01	-0.138	4.66E-01	6.98E-01	Up	5.41E-03	2.23E-02	-0.607	5.03E-02	5.03E-01
flavin adenine dinucleotide (FAD)	Cofactors & Vitamins	Cofactors & Vitamins	0.084	8.95E-01	9.30E-01	Down	9.86E-02	1.81E-01	0.455	5.61E-01	9.81E-01	-0.188	4.76E-01	7.09E-01	Down	1.58E-01	2.89E-01	0.042	9.26E-01	9.80E-01
N-acetyltyrosine	Phe, Tyr Mtb	Amin Acid Mtb	1.265	5.21E-02	1.60E-01	Up	8.07E-01	8.87E-01	1.607	3.38E-02	8.30E-01	0.184	4.85E-01	7.17E-01	Down	2.12E-01	3.18E-01	-0.159	7.24E-01	9.53E-01
3-ureidopropionate	Pyrimidine Mtb	Nucleotide Mtb	0.86	6.15E-02	1.80E-01	Down	1.50E-01	2.35E-01	0.003	9.96E-01	9.98E-01	-0.13	4.86E-01	7.17E-01	Down	5.34E-01	6.03E-01	-0.495	1.11E-01	5.73E-01
1-(1-enyl-oleoyl)-2-oleoyl-GPE (P-18:1/18:1)*	Plasmenylethanolamide	Glycerophosopholipid Mtb	1.464	4.49E-03	5.20E-02	Up	3.91E-03	2.58E-02	0.297	6.19E-01	9.81E-01	-0.141	4.88E-01	7.17E-01	Up	3.98E-01	5.37E-01	-0.265	4.46E-01	8.60E-01
C-glycosyltryptophan	Trp Mtb	Amin Acid Mtb	-1.394	2.14E-02	9.98E-02	Down	4.80E-03	2.64E-02	0.27	7.09E-01	9.81E-01	-0.168	4.89E-01	7.17E-01	Down	1.92E-01	3.17E-01	0.133	7.47E-01	9.56E-01
1-palmitoyl-2-stearoyl-GPC (16:0/18:0)	Phosphatidylcholine	Glycerophosopholipid Mtb	1.511	5.21E-03	5.52E-02	Up	2.33E-03	1.92E-02	0.249	6.95E-01	9.81E-01	0.145	4.95E-01	7.23E-01	Up	9.97E-03	3.29E-02	-0.336	3.55E-01	8.17E-01
gluconate	Xenobiotics	Xenobiotics	-0.913	1.28E-01	2.73E-01	Down	2.00E-03	1.92E-02	0.196	7.88E-01	9.81E-01	0.165	5.00E-01	7.25E-01	Up	5.42E-04	2.98E-03	-0.451	2.83E-01	8.01E-01
gamma-glutamylserine	Glutathione Mtb	Peptide Mtb	-1.286	2.24E-02	1.01E-01	Down	1.42E-02	5.20E-02	0.545	4.13E-01	9.81E-01	0.152	5.01E-01	7.25E-01	Up	1.19E-01	2.32E-01	0.175	6.53E-01	9.43E-01
N-palmitoyl-sphingosine (d18:1/16:0)	Ceramide	Sphingolipid Mtb	0.22	6.64E-01	8.05E-01	Up	6.08E-02	1.25E-01	-0.28	6.53E-01	9.81E-01	0.14	5.02E-01	7.25E-01	Up	6.01E-01	6.20E-01	0.189	5.94E-01	8.96E-01
ceramide (d18:1/20:0, d16:1/22:0, d20:1/18:0)*	Ceramide	Sphingolipid Mtb	1.481	6.96E-03	5.97E-02	Up	6.08E-02	1.25E-01	0.108	8.68E-01	9.81E-01	0.14	5.17E-01	7.44E-01	Up	6.01E-01	6.20E-01	-0.152	6.85E-01	9.49E-01
1-stearoyl-2-linoleoyl-GPE (18:0/18:2)*	Phosphatidylethanolamine	Glycerophosopholipid Mtb	1.498	7.24E-03	5.97E-02	Up	8.86E-03	3.65E-02	0.081	9.01E-01	9.81E-01	0.14	5.25E-01	7.52E-01	Up	4.99E-01	5.88E-01	-0.224	5.55E-01	8.96E-01
N-acetyl-1-methylhistidine*	His Mtb	Amin Acid Mtb	0.099	8.42E-01	9.03E-01	Down	1.35E-01	2.23E-01	-0.166	7.87E-01	9.81E-01	-0.13	5.28E-01	7.54E-01	Down	4.11E-02	1.04E-01	0.459	1.90E-01	6.57E-01
dihomo-linolenoylcarnitine (20:3n3 or 6)*	Fatty Acid Mtb (Carnitine)	Fatty Acid Mtb	-1.444	2.31E-02	1.01E-01	Down	1.69E-01	2.53E-01	0.22	7.66E-01	9.81E-01	0.159	5.33E-01	7.54E-01	Down	2.58E-03	1.22E-02	-0.571	1.65E-01	6.32E-01
hippurate	Benzoate Mtb	Xenobiotics	-0.919	7.51E-02	2.01E-01	Down	1.05E-01	1.82E-01	-0.047	9.41E-01	9.83E-01	-0.131	5.34E-01	7.54E-01	Down	5.84E-01	6.20E-01	-0.106	7.69E-01	9.56E-01
cytidine 5'-diphosphocholine	Glycerophosopholipid Mtb (others)	Glycerophosopholipid Mtb	-0.486	3.19E-01	4.79E-01	Up	4.99E-01	6.10E-01	-0.182	7.62E-01	9.81E-01	0.125	5.34E-01	7.54E-01	Up	2.97E-04	2.45E-03	0.845	1.02E-02	4.53E-01
cysteine-glutathione disulfide	Glutathione Mtb	Peptide Mtb	-1.814	3.47E-04	1.17E-02	Down	1.42E-02	5.20E-02	-0.716	1.96E-01	9.64E-01	0.118	5.39E-01	7.58E-01	Up	1.19E-01	2.32E-01	0.651	3.89E-02	5.03E-01
dihomo-linolenate (20:3n3 or n6)	Fatty Acid (Polyunsaturated)	Fatty Acid Mtb	-0.75	2.17E-01	3.75E-01	Down	3.41E-02	8.24E-02	-0.6	3.87E-01	9.81E-01	0.152	5.44E-01	7.59E-01	Up	3.13E-01	4.48E-01	0.677	8.32E-02	5.61E-01
1,2-dipalmitoyl-GPC (16:0/16:0)	Phosphatidylcholine	Glycerophosopholipid Mtb	1.648	4.06E-04	1.26E-02	Up	2.33E-03	1.92E-02	0.345	5.13E-01	9.81E-01	0.108	5.44E-01	7.59E-01	Up	9.97E-03	3.29E-02	-0.311	3.04E-01	8.09E-01
imidazole propionate	His Mtb	Amin Acid Mtb	-1.543	1.16E-02	7.08E-02	Down	1.35E-01	2.23E-01	-1.38	5.06E-02	8.30E-01	-0.145	5.50E-01	7.63E-01	Down	4.11E-02	1.04E-01	0.561	1.77E-01	6.46E-01
glutathione, oxidized (GSSG)	Glutathione Mtb	Peptide Mtb	-0.735	2.27E-01	3.86E-01	Down	1.42E-02	5.20E-02	-0.175	8.15E-01	9.81E-01	-0.148	5.54E-01	7.63E-01	Up	1.19E-01	2.32E-01	-0.411	3.32E-01	8.17E-01
1-oleoyl-2-linoleoyl-GPE (18:1/18:2)*	Phosphatidylethanolamine	Glycerophosopholipid Mtb	1.421	1.18E-02	7.08E-02	Up	8.86E-03	3.65E-02	0.31	6.43E-01	9.81E-01	0.133	5.55E-01	7.63E-01	Up	4.99E-01	5.88E-01	-0.246	5.24E-01	8.96E-01
N6-succinyladenosine	Purine Mtb	Nucleotide Mtb	-1.282	3.92E-02	1.37E-01	Down	3.50E-02	8.24E-02	-0.212	7.76E-01	9.81E-01	0.148	5.55E-01	7.63E-01	Down	5.48E-01	6.03E-01	-0.055	8.98E-01	9.80E-01
1-(1-enyl-palmitoyl)-2-linoleoyl-GPE (P-16:0/18:2)*	Plasmenylethanolamide	Glycerophosopholipid Mtb	1.543	8.22E-03	6.21E-02	Up	3.91E-03	2.58E-02	0.53	4.39E-01	9.81E-01	0.135	5.58E-01	7.64E-01	Up	3.98E-01	5.37E-01	-0.341	3.90E-01	8.32E-01
1-palmitoyl-GPI (16:0)	Lysophosphatidylinositol	Glycerophosopholipid Mtb	-1.355	3.55E-02	1.32E-01	Down	3.47E-02	8.24E-02	0.378	6.11E-01	9.81E-01	0.15	5.63E-01	7.68E-01	Up	6.89E-02	1.42E-01	-0.087	8.45E-01	9.65E-01
biopterin	Cofactors & Vitamins	Cofactors & Vitamins	-0.173	7.52E-01	8.56E-01	Down	9.86E-02	1.81E-01	0.613	3.63E-01	9.81E-01	0.131	5.65E-01	7.68E-01	Down	1.58E-01	2.89E-01	-0.102	7.94E-01	9.56E-01
1-oleoyl-GPS (18:1)	Lysophosphatidylinositol	Glycerophosopholipid Mtb	-1.192	3.79E-02	1.35E-01	Down	3.47E-02	8.24E-02	-0.141	8.37E-01	9.81E-01	-0.131	5.71E-01	7.73E-01	Up	6.89E-02	1.42E-01	-0.118	7.67E-01	9.56E-01
N-acetylthreonine	Gly, Ser, Thr Mtb	Amin Acid Mtb	0.026	9.64E-01	9.85E-01	Down	3.82E-01	5.04E-01	1.385	4.99E-02	8.30E-01	0.133	5.85E-01	7.87E-01	Down	7.43E-03	2.72E-02	-0.737	6.95E-02	5.22E-01
cystathionine	Met, Cys Mtb	Amin Acid Mtb	-1.052	3.05E-02	1.17E-01	Down	3.60E-06	1.19E-04	0.847	1.40E-01	9.64E-01	0.107	5.86E-01	7.87E-01	Up	4.07E-01	5.37E-01	-0.325	3.26E-01	8.14E-01
1-(1-enyl-palmitoyl)-2-palmitoyl-GPC (P-16:0/16:0)*	Plasmenylethanolamide	Glycerophosopholipid Mtb	1.397	1.25E-02	7.25E-02	Up	3.91E-03	2.58E-02	0.434	5.10E-01	9.81E-01	0.12	5.89E-01	7.87E-01	Up	3.98E-01	5.37E-01	-0.474	2.12E-01	6.90E-01
N-acetylserine	Gly, Ser, Thr Mtb	Amin Acid Mtb	-0.076	8.94E-01	9.30E-01	Down	3.82E-01	5.04E-01	0.042	9.53E-01	9.86E-01	0.128	5.90E-01	7.87E-01	Down	7.43E-03	2.72E-02	-0.192	6.33E-01	9.25E-01
1-arachidonylglycerol (20:4)	Monoacylglycerol	Glycerolipid Mtb	-1.144	5.00E-02	1.57E-01	Down	9.42E-02	1.81E-01	-0.29	6.71E-01	9.81E-01	0.126	5.94E-01	7.90E-01	Up	4.66E-01	5.88E-01	-0.071	8.60E-01	9.65E-01
1-stearoyl-2-arachidonoyl-GPE (18:0/20:4)	Phosphatidylethanolamine	Glycerophosopholipid Mtb	1.198	1.64E-02	8.43E-02	Up	8.86E-03	3.65E-02	-0.129	8.28E-01	9.81E-01	0.104	6.00E-01	7.93E-01	Up	4.99E-01	5.88E-01	-0.156	6.48E-01	9.40E-01
N-carbamoylaspartate	Pyrimidine Mtb	Nucleotide Mtb	-0.354	6.09E-01	7.65E-01	Down	1.50E-01	2.35E-01	-0.413	6.18E-01	9.81E-01	-0.15	6.02E-01	7.93E-01	Down	5.34E-01	6.03E-01	0.251	6.04E-01	9.06E-01
1-palmitoyl-2-stearoyl-GPE (16:0/18:0)*	Phosphatidylethanolamine	Glycerophosopholipid Mtb	0.871	1.72E-01	3.32E-01	Up	8.86E-03	3.65E-02	0.605	4.37E-01	9.81E-01	-0.136	6.03E-01	7.93E-01	Up	4.99E-01	5.88E-01	-0.428	3.42E-01	8.17E-01
5-oxoproline	Glutathione Mtb	Peptide Mtb	-0.351	4.62E-01	6.29E-01	Down	1.42E-02	5.20E-02	-0.977	7.47E-02	8.30E-01	-0.1	6.12E-01	8.03E-01	Up	1.19E-01	2.32E-01	0.141	6.74E-01	9.49E-01
1-stearoyl-2-arachidonoyl-GPS (18:0/20:4)	Glycerophosopholipid Mtb (others)	Glycerophosopholipid Mtb	1.049	1.16E-01	2.60E-01	Up	4.99E-01	6.10E-01	2.211	3.88E-03	8.30E-01	0.137	6.15E-01	8.03E-01	Up	2.97E-04	2.45E-03	-1.026	2.29E-02	4.53E-01
3-hydroxybutyrylcarnitine (1)	Fatty Acid Mtb (Carnitine)	Fatty Acid Mtb	-2.127	9.37E-05	5.79E-03	Down	1.69E-01	2.53E-01	0.972	1.02E-01	9.64E-01	-0.099	6.25E-01	8.14E-01	Down	2.58E-03	1.22E-02	-0.437	2.06E-01	6.83E-01
choline	Glycerophosopholipid Mtb (others)	Glycerophosopholipid Mtb	-1.366	9.37E-03	6.43E-02	Up	4.99E-01	6.10E-01	-0.883	1.31E-01	9.64E-01	0.101	6.28E-01	8.14E-01	Up	2.97E-04	2.45E-03	0.725	2.44E-02	4.53E-01
N-acetylglutamate	Glu Mtb	Amin Acid Mtb	-0.271	6.53E-01	7.94E-01	Down	5.39E-01	6.35E-01	1.076	1.42E-01	9.64E-01	-0.118	6.35E-01	8.21E-01	Down	1.06E-04	1.17E-03	-0.346	4.15E-01	8.51E-01
nicotinamide riboside	Cofactors & Vitamins	Cofactors & Vitamins	-0.391	5.53E-01	7.05E-01	Down	9.86E-02	1.81E-01	-0.718	3.57E-01	9.81E-01	-0.127	6.41E-01	8.24E-01	Down	1.58E-01	2.89E-01	0.172	7.08E-01	9.53E-01
1-oleoyl-GPG (18:1)*	Lysophosphatidylinositol	Glycerophosopholipid Mtb	-0.271	7.02E-01	8.31E-01	Down	3.47E-02	8.24E-02	1.477	7.98E-02	8.30E-01	0.136	6.42E-01	8.24E-01	Up	6.89E-02	1.42E-01	-0.81	1.06E-01	5.73E-01
stearoyl-linolenoyl-glycerol (18:0/18:3) [2]*	Diacylglycerol	Glycerolipid Mtb	1.259	2.99E-02	1.17E-01	Up	3.36E-02	8.24E-02	-0.286	6.78E-01	9.81E-01	0.106	6.51E-01	8.28E-01	Down	4.98E-01	5.88E-01	0.19	6.25E-01	9.17E-01
2-docosahexaenoylglycerol (22:6)*	Diacylglycerol	Glycerolipid Mtb	-1.249	5.96E-02	1.77E-01	Up	3.36E-02	8.24E-02	-0.571	4.74E-01	9.81E-01	0.121	6.51E-01	8.28E-01	Down	4.98E-01	5.88E-01	0.345	4.57E-01	8.60E-01
cysteine sulfinic acid	Met, Cys Mtb	Amin Acid Mtb	0.365	5.92E-01	7.52E-01	Down	3.60E-06	1.19E-04	0.456	5.88E-01	9.81E-01	0.126	6.54E-01	8.28E-01	Up	4.07E-01	5.37E-01	-0.476	3.27E-01	8.14E-01
alpha-ketoglutarate	TCA Cycle	Carbohydrate Mtb	0.908	1.21E-01	2.65E-01	Up	4.37E-01	5.55E-01	1.364	4.89E-02	8.30E-01	-0.107	6.55E-01	8.28E-01	Up	2.03E-01	3.18E-01	-0.764	5.41E-02	5.03E-01
adenosine 5'-monophosphate (AMP)	Purine Mtb	Nucleotide Mtb	-0.996	8.47E-02	2.17E-01	Down	3.50E-02	8.24E-02	-0.456	5.06E-01	9.81E-01	0.105	6.56E-01	8.28E-01	Down	5.48E-01	6.03E-01	0.06	8.81E-01	9.70E-01
valine	Leu, Ile, Val Mtb	Amin Acid Mtb	-0.408	4.82E-01	6.43E-01	Up	9.36E-01	9.36E-01	-1.167	9.59E-02	9.36E-01	-0.105	6.61E-01	8.31E-01	Down	1.28E-05	4.21E-04	-0.227	5.83E-01	8.96E-01
lactate	Glycolysis	Carbohydrate Mtb	0.204	7.05E-01	8.31E-01	Up	4.06E-02	8.93E-02	-0.395	5.50E-01	9.81E-01	-0.091	6.85E-01	8.57E-01	Up	9.80E-01	9.80E-01	-0.035	9.27E-01	9.80E-01
behenoyl dihydrosphingomyelin (d18:0/22:0)*	Sphingomyelin	Sphingolipid Mtb	0.71	1.95E-01	3.62E-01	Up	2.08E-01	2.99E-01	0.871	1.88E-01	9.64E-01	0.091	6.86E-01	8.57E-01	Up	5.10E-04	2.98E-03	-0.243	5.30E-01	8.96E-01
pyruvate	Glycolysis	Carbohydrate Mtb	0.159	7.73E-01	8.68E-01	Up	4.06E-02	8.93E-02	0.952	1.56E-01	9.64E-01	-0.088	6.99E-01	8.70E-01	Up	9.80E-01	9.80E-01	-1.431	4.62E-05	1.15E-02
3-hydroxy-3-methylglutarate	none	Fatty Acid Mtb	-1.053	1.95E-02	9.42E-02	NA	NA	NA	-0.086	8.73E-01	9.81E-01	-0.069	7.02E-01	8.71E-01	NA	NA	NA	-0.233	4.50E-01	8.60E-01
1-linoleoyl-2-arachidonoyl-GPE (18:2/20:4)*	Phosphatidylethanolamine	Glycerophosopholipid Mtb	0.54	2.50E-01	4.06E-01	Up	8.86E-03	3.65E-02	0.294	6.03E-01	9.81E-01	0.072	7.10E-01	8.78E-01	Up	4.99E-01	5.88E-01	-0.34	3.02E-01	8.09E-01
2-arachidonoylglycerol (20:4)	Monoacylglycerol	Glycerolipid Mtb	-0.825	2.11E-01	3.73E-01	Down	9.42E-02	1.81E-01	0.192	8.08E-01	9.81E-01	0.1	7.12E-01	8.78E-01	Up	4.66E-01	5.88E-01	-0.435	3.48E-01	8.17E-01
1-oleoyl-GPE (18:1)	Lysophosphatidylinositol	Glycerophosopholipid Mtb	-0.053	9.37E-01	9.68E-01	Down	3.47E-02	8.24E-02	0.567	4.89E-01	9.81E-01	-0.099	7.20E-01	8.84E-01	Up	6.89E-02	1.42E-01	-0.43	3.68E-01	8.17E-01
carnosine	His Mtb	Amin Acid Mtb	-0.656	1.43E-01	2.93E-01	Down	1.35E-01	2.23E-01	-0.459	3.99E-01	9.81E-01	-0.065	7.24E-01	8.86E-01	Down	4.11E-02	1.04E-01	0.464	1.34E-01	5.85E-01
stearoyl-docosahexaenoyl-glycerol (18:0/22:6) [2]*	Diacylglycerol	Glycerolipid Mtb	1.259	4.71E-03	5.25E-02	Up	3.36E-02	8.24E-02	-0.097	8.52E-01	9.81E-01	0.061	7.26E-01	8.86E-01	Down	4.98E-01	5.88E-01	-0.11	7.10E-01	9.53E-01
ergothioneine	Xenobiotics	Xenobiotics	-0.131	7.57E-01	8.56E-01	Down	2.00E-03	1.92E-02	0.242	6.46E-01	9.81E-01	0.059	7.39E-01	8.95E-01	Up	5.42E-04	2.98E-03	-0.118	6.96E-01	9.49E-01
3-hydroxyglutarate	Lys Mtb	Amin Acid Mtb	-1.409	1.85E-03	3.61E-02	Down	8.57E-05	1.41E-03	0.97	5.81E-02	8.30E-01	-0.058	7.40E-01	8.95E-01	Down	4.40E-02	1.04E-01	-0.562	5.55E-02	5.03E-01
N-acetyltaurine	Met, Cys Mtb	Amin Acid Mtb	0.453	4.68E-01	6.34E-01	Down	3.60E-06	1.19E-04	0.367	6.30E-01	9.81E-01	0.085	7.41E-01	8.95E-01	Up	4.07E-01	5.37E-01	-0.982	1.81E-02	4.53E-01
palmitoyl dihydrosphingomyelin (d18:0/16:0)*	Sphingomyelin	Sphingolipid Mtb	0.235	6.23E-01	7.73E-01	Up	2.08E-01	2.99E-01	-0.64	2.73E-01	9.81E-01	0.064	7.47E-01	8.99E-01	Up	5.10E-04	2.98E-03	0.152	6.56E-01	9.44E-01
1-palmitoyl-2-gamma-linolenoyl-GPC (16:0/18:3n6)*	Phosphatidylcholine	Glycerophosopholipid Mtb	0.26	6.36E-01	7.81E-01	Up	2.33E-03	1.92E-02	-0.398	5.39E-01	9.81E-01	0.073	7.49E-01	8.99E-01	Up	9.97E-03	3.29E-02	0.062	8.73E-01	9.70E-01
1-stearoyl-2-oleoyl-GPE (18:0/18:1)	Phosphatidylethanolamine	Glycerophosopholipid Mtb	1.377	7.30E-03	5.97E-02	Up	8.86E-03	3.65E-02	0.052	9.32E-01	9.81E-01	0.064	7.53E-01	9.01E-01	Up	4.99E-01	5.88E-01	-0.282	4.13E-01	8.51E-01
sphinganine	none	Sphingolipid Mtb	0.785	2.06E-01	3.70E-01	NA	NA	NA	-1.363	6.12E-02	8.30E-01	-0.077	7.62E-01	9.08E-01	NA	NA	NA	0.996	1.82E-02	4.53E-01
(N(1) + N(8))-acetylspermidine	Polyamine Mtb	Amin Acid Mtb	0.542	3.86E-01	5.50E-01	Up	2.42E-02	7.98E-02	-0.247	7.47E-01	9.81E-01	-0.076	7.67E-01	9.08E-01	Down	1.47E-02	4.40E-02	0.263	5.50E-01	8.96E-01
N-acetylmethionine	Met, Cys Mtb	Amin Acid Mtb	-0.679	1.24E-01	2.70E-01	Down	3.60E-06	1.19E-04	-0.109	8.29E-01	9.81E-01	-0.053	7.68E-01	9.08E-01	Up	4.07E-01	5.37E-01	-0.053	8.61E-01	9.65E-01
1-stearoyl-GPI (18:0)	Lysophosphatidylinositol	Glycerophosopholipid Mtb	-0.932	1.54E-01	3.06E-01	Down	3.47E-02	8.24E-02	0.151	8.44E-01	9.81E-01	0.078	7.71E-01	9.08E-01	Up	6.89E-02	1.42E-01	0.453	2.99E-01	8.09E-01
propionylcarnitine (C3)	Fatty Acid Mtb (Carnitine)	Fatty Acid Mtb	-0.497	2.64E-01	4.21E-01	Down	1.69E-01	2.53E-01	0.235	6.67E-01	9.81E-01	-0.052	7.77E-01	9.08E-01	Down	2.58E-03	1.22E-02	0.071	8.21E-01	9.61E-01
palmitoyl-docosahexaenoyl-glycerol (16:0/22:6) [2]*	Diacylglycerol	Glycerolipid Mtb	0.458	3.26E-01	4.84E-01	Up	3.36E-02	8.24E-02	-1.072	5.28E-02	8.30E-01	0.053	7.80E-01	9.08E-01	Down	4.98E-01	5.88E-01	0.225	4.92E-01	8.87E-01
1-(1-enyl-stearoyl)-2-linoleoyl-GPE (P-18:0/18:2)*	Plasmenylethanolamide	Glycerophosopholipid Mtb	1.733	2.18E-03	3.68E-02	Up	3.91E-03	2.58E-02	0.056	9.31E-01	9.81E-01	-0.061	7.81E-01	9.08E-01	Up	3.98E-01	5.37E-01	-0.222	5.57E-01	8.96E-01
hypoxanthine	Purine Mtb	Nucleotide Mtb	-0.594	2.32E-01	3.88E-01	Down	3.50E-02	8.24E-02	-0.471	4.22E-01	9.81E-01	-0.056	7.82E-01	9.08E-01	Down	5.48E-01	6.03E-01	0.667	3.66E-02	5.03E-01
1-arachidonoyl-GPE (20:4n6)*	Lysophosphatidylinositol	Glycerophosopholipid Mtb	0.002	9.97E-01	9.97E-01	Down	3.47E-02	8.24E-02	0.943	1.92E-01	9.64E-01	0.067	7.88E-01	9.08E-01	Up	6.89E-02	1.42E-01	-0.435	3.11E-01	8.09E-01
prolylglycine	none	Peptide Mtb	0.441	5.02E-01	6.59E-01	NA	NA	NA	0.796	3.24E-01	9.81E-01	0.073	7.89E-01	9.08E-01	NA	NA	NA	-0.314	5.04E-01	8.89E-01
palmitoyl-arachidonoyl-glycerol (16:0/20:4) [1]*	Diacylglycerol	Glycerolipid Mtb	-0.245	6.02E-01	7.59E-01	Up	3.36E-02	8.24E-02	-0.855	1.27E-01	9.64E-01	-0.052	7.89E-01	9.08E-01	Down	4.98E-01	5.88E-01	-0.252	4.49E-01	8.60E-01
arachidonate (20:4n6)	Fatty Acid (Polyunsaturated)	Fatty Acid Mtb	-1.016	1.09E-01	2.48E-01	Down	3.41E-02	8.24E-02	-0.409	5.76E-01	9.81E-01	-0.069	7.90E-01	9.08E-01	Up	3.13E-01	4.48E-01	0.733	6.06E-02	5.03E-01
guanosine 5'-triphosphate	Purine Mtb	Nucleotide Mtb	1.09	6.68E-02	1.86E-01	Down	3.50E-02	8.24E-02	1.248	7.48E-02	8.30E-01	0.064	7.91E-01	9.08E-01	Down	5.48E-01	6.03E-01	-0.674	9.33E-02	5.70E-01
4-cholesten-3-one	none	Sterol Mtb	-0.034	9.53E-01	9.77E-01	NA	NA	NA	0.059	9.34E-01	9.81E-01	-0.059	8.02E-01	9.19E-01	NA	NA	NA	0.274	5.02E-01	8.89E-01
S-methylcysteine	Met, Cys Mtb	Amin Acid Mtb	-1.171	2.74E-02	1.08E-01	Down	3.60E-06	1.19E-04	0.461	4.65E-01	9.81E-01	-0.049	8.18E-01	9.29E-01	Up	4.07E-01	5.37E-01	-0.622	8.10E-02	5.56E-01
orotidine	Pyrimidine Mtb	Nucleotide Mtb	-1.24	1.56E-02	8.13E-02	Down	1.50E-01	2.35E-01	-1.318	2.49E-02	8.30E-01	-0.046	8.20E-01	9.29E-01	Down	5.34E-01	6.03E-01	0.505	1.46E-01	6.07E-01
1-palmitoyl-2-oleoyl-GPC (16:0/18:1)	Phosphatidylcholine	Glycerophosopholipid Mtb	0.624	1.80E-01	3.41E-01	Up	2.33E-03	1.92E-02	-0.596	2.84E-01	9.81E-01	0.043	8.21E-01	9.29E-01	Up	9.97E-03	3.29E-02	0.494	1.20E-01	5.73E-01
1-(1-enyl-palmitoyl)-2-oleoyl-GPE (P-16:0/18:1)*	Plasmenylethanolamide	Glycerophosopholipid Mtb	1.317	1.18E-02	7.08E-02	Up	3.91E-03	2.58E-02	0.644	2.92E-01	9.81E-01	-0.047	8.21E-01	9.29E-01	Up	3.98E-01	5.37E-01	-0.405	2.53E-01	7.70E-01
N1-methyladenosine	Purine Mtb	Nucleotide Mtb	-1.818	1.52E-03	3.36E-02	Down	3.50E-02	8.24E-02	-0.254	6.90E-01	9.81E-01	0.048	8.29E-01	9.31E-01	Down	5.48E-01	6.03E-01	0.198	5.91E-01	8.96E-01
glutamate, gamma-methyl ester	Glu Mtb	Amin Acid Mtb	-1.387	8.80E-03	6.40E-02	Down	5.39E-01	6.35E-01	-0.899	1.45E-01	9.64E-01	-0.045	8.30E-01	9.31E-01	Down	1.06E-04	1.17E-03	0.653	6.33E-02	5.03E-01
glycosyl-N-stearoyl-sphingosine (d18:1/18:0)	none	Sphingolipid Mtb	0.722	3.07E-01	4.69E-01	NA	NA	NA	-0.43	6.21E-01	9.81E-01	-0.062	8.31E-01	9.31E-01	NA	NA	NA	0.3	5.52E-01	8.96E-01
thiamin diphosphate	Cofactors & Vitamins	Cofactors & Vitamins	-1.193	4.06E-02	1.40E-01	Down	9.86E-02	1.81E-01	-0.568	4.02E-01	9.81E-01	-0.049	8.35E-01	9.31E-01	Down	1.58E-01	2.89E-01	0.625	1.11E-01	5.73E-01
adenosine 5'-diphosphoribose (ADP-ribose)	Cofactors & Vitamins	Cofactors & Vitamins	0.169	7.57E-01	8.56E-01	Down	9.86E-02	1.81E-01	-0.202	7.65E-01	9.81E-01	-0.046	8.37E-01	9.31E-01	Down	1.58E-01	2.89E-01	-0.211	5.88E-01	8.96E-01
1,2-dioleoyl-GPE (18:1/18:1)	Phosphatidylethanolamine	Glycerophosopholipid Mtb	1.259	1.41E-02	7.58E-02	Up	8.86E-03	3.65E-02	-0.184	7.58E-01	9.81E-01	0.042	8.38E-01	9.31E-01	Up	4.99E-01	5.88E-01	-0.053	8.80E-01	9.70E-01
pyridoxamine	Cofactors & Vitamins	Cofactors & Vitamins	0.333	6.39E-01	7.82E-01	Down	9.86E-02	1.81E-01	0.901	2.90E-01	9.81E-01	-0.058	8.43E-01	9.33E-01	Down	1.58E-01	2.89E-01	-0.663	1.70E-01	6.41E-01
uridine 5'-diphosphate (UDP)	Pyrimidine Mtb	Nucleotide Mtb	0.94	9.69E-02	2.34E-01	Down	1.50E-01	2.35E-01	0.838	2.12E-01	9.70E-01	-0.043	8.51E-01	9.38E-01	Down	5.34E-01	6.03E-01	-0.669	7.81E-02	5.47E-01
adenylosuccinate	Purine Mtb	Nucleotide Mtb	-1.138	6.44E-02	1.83E-01	Down	3.50E-02	8.24E-02	-0.072	9.19E-01	9.81E-01	-0.045	8.55E-01	9.38E-01	Down	5.48E-01	6.03E-01	0.534	1.84E-01	6.57E-01
N-stearoyl-sphingosine (d18:1/18:0)*	Ceramide	Sphingolipid Mtb	1.191	2.15E-02	9.98E-02	Up	6.08E-02	1.25E-01	0.326	5.97E-01	9.81E-01	0.037	8.58E-01	9.38E-01	Up	6.01E-01	6.20E-01	-0.097	7.85E-01	9.56E-01
nicotinamide ribonucleotide (NMN)	Cofactors & Vitamins	Cofactors & Vitamins	-0.795	1.03E-01	2.41E-01	Down	9.86E-02	1.81E-01	-0.4	4.94E-01	9.81E-01	-0.035	8.58E-01	9.38E-01	Down	1.58E-01	2.89E-01	0.18	5.94E-01	8.96E-01
1-stearoyl-2-oleoyl-GPC (18:0/18:1)	Phosphatidylcholine	Glycerophosopholipid Mtb	1.939	2.68E-04	9.95E-03	Up	2.33E-03	1.92E-02	-0.039	9.47E-01	9.86E-01	-0.036	8.60E-01	9.38E-01	Up	9.97E-03	3.29E-02	-0.351	3.07E-01	8.09E-01
1-linoleoyl-GPG (18:2)*	Lysophosphatidylinositol	Glycerophosopholipid Mtb	0.116	8.60E-01	9.17E-01	Down	3.47E-02	8.24E-02	0.118	8.84E-01	9.81E-01	0.045	8.69E-01	9.45E-01	Up	6.89E-02	1.42E-01	-0.067	8.88E-01	9.75E-01
sphingomyelin (d17:1/16:0, d18:1/15:0, d16:1/17:0)*	Sphingomyelin	Sphingolipid Mtb	-0.465	4.05E-01	5.64E-01	Up	2.08E-01	2.99E-01	-0.059	9.31E-01	9.81E-01	-0.036	8.75E-01	9.46E-01	Up	5.10E-04	2.98E-03	-0.024	9.50E-01	9.82E-01
1-arachidonoyl-GPC (20:4n6)*	Lysophosphatidylinositol	Glycerophosopholipid Mtb	-0.871	9.25E-02	2.27E-01	Down	3.47E-02	8.24E-02	-0.157	8.03E-01	9.81E-01	0.033	8.75E-01	9.46E-01	Up	6.89E-02	1.42E-01	0.109	7.62E-01	9.56E-01
1,2-dipalmitoyl-GPE (16:0/16:0)*	Phosphatidylethanolamine	Glycerophosopholipid Mtb	0.888	1.06E-01	2.45E-01	Up	8.86E-03	3.65E-02	0.863	1.68E-01	9.64E-01	-0.034	8.80E-01	9.49E-01	Up	4.99E-01	5.88E-01	-0.64	6.41E-02	5.03E-01
coenzyme A	Cofactors & Vitamins	Cofactors & Vitamins	0.044	9.47E-01	9.73E-01	Down	9.86E-02	1.81E-01	1.212	1.36E-01	9.64E-01	-0.04	8.84E-01	9.50E-01	Down	1.58E-01	2.89E-01	-0.413	3.89E-01	8.32E-01
1-palmitoyl-2-oleoyl-GPE (16:0/18:1)	Phosphatidylethanolamine	Glycerophosopholipid Mtb	1.352	6.68E-03	5.97E-02	Up	8.86E-03	3.65E-02	0.293	6.15E-01	9.81E-01	0.028	8.86E-01	9.50E-01	Up	4.99E-01	5.88E-01	-0.291	3.87E-01	8.32E-01
gamma-glutamylvaline	Glutathione Mtb	Peptide Mtb	1.234	7.02E-02	1.91E-01	Down	1.42E-02	5.20E-02	1.199	1.35E-01	9.64E-01	0.035	9.00E-01	9.59E-01	Up	1.19E-01	2.32E-01	-0.232	6.23E-01	9.17E-01
4-hydroxy-nonenal-glutathione	Glutathione Mtb	Peptide Mtb	1.113	7.05E-02	1.91E-01	Down	1.42E-02	5.20E-02	0.709	3.14E-01	9.81E-01	-0.031	9.00E-01	9.59E-01	Up	1.19E-01	2.32E-01	-0.378	3.68E-01	8.17E-01
guanosine 5'- diphosphate (GDP)	Purine Mtb	Nucleotide Mtb	0.843	1.02E-01	2.41E-01	Down	3.50E-02	8.24E-02	1.347	2.31E-02	8.30E-01	0.026	9.02E-01	9.59E-01	Down	5.48E-01	6.03E-01	-0.611	7.22E-02	5.25E-01
adenosine	Purine Mtb	Nucleotide Mtb	-1.029	4.51E-02	1.47E-01	Down	3.50E-02	8.24E-02	-0.671	2.58E-01	9.81E-01	-0.024	9.08E-01	9.62E-01	Down	5.48E-01	6.03E-01	0.891	4.86E-03	3.61E-01
creatinine	Urea Cycle, Arg & Pro Mtb	Amin Acid Mtb	0.61	3.43E-01	5.08E-01	Down	2.51E-01	3.45E-01	-0.16	8.40E-01	9.81E-01	0.028	9.15E-01	9.67E-01	Down	2.85E-05	4.71E-04	0.435	3.38E-01	8.17E-01
citrate	TCA Cycle	Carbohydrate Mtb	0.359	4.90E-01	6.47E-01	Up	4.37E-01	5.55E-01	0.913	1.49E-01	9.64E-01	0.022	9.19E-01	9.68E-01	Up	2.03E-01	3.18E-01	-0.535	1.43E-01	6.01E-01
gulonate*	Cofactors & Vitamins	Cofactors & Vitamins	-0.429	5.09E-01	6.63E-01	Down	9.86E-02	1.81E-01	0.802	3.15E-01	9.81E-01	-0.027	9.21E-01	9.68E-01	Down	1.58E-01	2.89E-01	-0.638	1.63E-01	6.30E-01
thiamin (Vitamin B1)	Cofactors & Vitamins	Cofactors & Vitamins	-0.148	8.19E-01	8.83E-01	Down	9.86E-02	1.81E-01	1.603	3.87E-02	8.30E-01	-0.023	9.32E-01	9.76E-01	Down	1.58E-01	2.89E-01	-0.834	5.83E-02	5.03E-01
3-phosphoglycerate	Glycolysis	Carbohydrate Mtb	1.777	6.15E-03	5.97E-02	Up	4.06E-02	8.93E-02	0.014	9.85E-01	9.93E-01	0.021	9.35E-01	9.78E-01	Up	9.80E-01	9.80E-01	-1.024	1.05E-02	4.53E-01
threonine	Gly, Ser, Thr Mtb	Amin Acid Mtb	-1.316	3.29E-03	4.36E-02	Down	3.82E-01	5.04E-01	-0.658	1.97E-01	9.64E-01	0.011	9.50E-01	9.85E-01	Down	7.43E-03	2.72E-02	0.258	3.85E-01	8.32E-01
mannitol/sorbitol	Carbohydrate Mtb (others)	Carbohydrate Mtb	0.177	7.87E-01	8.69E-01	Up	8.66E-01	9.22E-01	-0.358	6.56E-01	9.81E-01	0.017	9.50E-01	9.85E-01	Up	5.41E-03	2.23E-02	0.421	3.67E-01	8.17E-01
N-palmitoyltaurine	Met, Cys Mtb	Amin Acid Mtb	-0.804	2.24E-01	3.84E-01	Down	3.60E-06	1.19E-04	0.06	9.41E-01	9.83E-01	0.016	9.52E-01	9.85E-01	Up	4.07E-01	5.37E-01	0.057	9.04E-01	9.80E-01
phosphoenolpyruvate (PEP)	Glycolysis	Carbohydrate Mtb	0.989	1.52E-01	3.06E-01	Up	4.06E-02	8.93E-02	1.2	1.44E-01	9.64E-01	-0.016	9.55E-01	9.85E-01	Up	9.80E-01	9.80E-01	-0.789	9.21E-02	5.70E-01
phenylacetylglutamine	none	Peptide Mtb	-0.976	5.65E-02	1.71E-01	NA	NA	NA	0.194	7.53E-01	9.81E-01	-0.011	9.56E-01	9.85E-01	NA	NA	NA	0.021	9.53E-01	9.83E-01
adenosine 5'-diphosphate (ADP)	Purine Mtb	Nucleotide Mtb	0.88	9.38E-02	2.29E-01	Down	3.50E-02	8.24E-02	1.295	3.26E-02	8.30E-01	0.01	9.62E-01	9.89E-01	Down	5.48E-01	6.03E-01	-0.791	2.36E-02	4.53E-01
1-palmitoyl-2-oleoyl-GPG (16:0/18:1)	Glycerophosopholipid Mtb (others)	Glycerophosopholipid Mtb	0.748	2.03E-01	3.70E-01	Up	4.99E-01	6.10E-01	0.945	1.77E-01	9.64E-01	0.01	9.66E-01	9.90E-01	Up	2.97E-04	2.45E-03	-0.286	4.84E-01	8.81E-01
proline	Urea Cycle, Arg & Pro Mtb	Amin Acid Mtb	-0.324	4.76E-01	6.41E-01	Down	2.51E-01	3.45E-01	-0.212	7.05E-01	9.81E-01	0.006	9.74E-01	9.94E-01	Down	2.85E-05	4.71E-04	0.079	8.05E-01	9.58E-01
stearoyl-docosahexaenoyl-glycerol (18:0/22:6) [1]*	Diacylglycerol	Glycerolipid Mtb	1.131	7.57E-03	5.97E-02	Up	3.36E-02	8.24E-02	-0.509	3.04E-01	9.81E-01	-0.005	9.76E-01	9.94E-01	Down	4.98E-01	5.88E-01	0.014	9.61E-01	9.86E-01
sphingosine	none	Sphingolipid Mtb	1.037	1.36E-01	2.82E-01	NA	NA	NA	-1.336	1.08E-01	9.64E-01	0.005	9.87E-01	9.98E-01	NA	NA	NA	0.445	3.64E-01	8.17E-01
N-acetyl-3-methylhistidine*	His Mtb	Amin Acid Mtb	0.3	4.36E-01	5.97E-01	Down	1.35E-01	2.23E-01	0.386	4.14E-01	9.81E-01	-0.002	9.91E-01	9.98E-01	Down	4.11E-02	1.04E-01	0.005	9.85E-01	9.93E-01
glycerophosphoglycerol	none	Glycerolipid Mtb	-0.68	1.36E-01	2.82E-01	NA	NA	NA	0.668	2.25E-01	9.81E-01	-0.002	9.91E-01	9.98E-01	NA	NA	NA	-0.179	5.76E-01	8.96E-01
1-stearoyl-2-docosahexaenoyl-GPC (18:0/22:6)	Phosphatidylcholine	Glycerophosopholipid Mtb	1.739	1.10E-04	5.83E-03	Up	2.33E-03	1.92E-02	-0.338	4.95E-01	9.81E-01	0.001	9.93E-01	9.98E-01	Up	9.97E-03	3.29E-02	-0.032	9.12E-01	9.80E-01
1-oleoyl-GPC (18:1)	Lysophosphatidylcholine	Glycerophosopholipid Mtb	-0.316	5.32E-01	6.84E-01	Down	7.24E-03	3.41E-02	-0.609	3.21E-01	9.81E-01	-0.002	9.93E-01	9.98E-01	Up	6.64E-02	1.42E-01	-0.148	6.65E-01	9.49E-01
2-methylcitrate/homocitrate	TCA Cycle	Carbohydrate Mtb	-0.067	8.89E-01	9.30E-01	Up	4.37E-01	5.55E-01	0.505	3.93E-01	9.81E-01	0.001	9.96E-01	9.98E-01	Up	2.03E-01	3.18E-01	-0.247	4.66E-01	8.60E-01
1-stearoyl-2-docosahexaenoyl-GPE (18:0/22:6)*	Phosphatidylethanolamine	Glycerophosopholipid Mtb	1.435	2.01E-03	3.68E-02	Up	8.86E-03	3.65E-02	0.459	3.84E-01	9.81E-01	0	9.98E-01	9.98E-01	Up	4.99E-01	5.88E-01	-0.423	1.61E-01	6.30E-01

## Sheet: Table S3 Legend
Please refer to Table S4 Legend as the structure is the same

## Sheet: Table S3 (AMD results)
Metabolite Info			Differential Abundance By Metabolite												Pathway Enrichment Analysis													Additional Metabolites Info											Missingness and Imputation
BIOCHEMICAL	pathway	super pathway	AMD_logFC	AMD_P.Value	AMD_adj.P.Val	CNV_logFC	CNV_P.Value	CNV_adj.P.Val	GA_logFC	GA_P.Value	GA_adj.P.Val	Mixed_logFC	Mixed_P.Value	Mixed_adj.P.Val	N metabolites	AMD_E_Direction	AMD_E_PValue	AMD_E_FDR	CNV_E_Direction	CNV_E_PValue	CNV_E_FDR	GA_E_Direction	GA_E_PValue	GA_E_FDR	Mixed_E_Direction	Mixed_E_PValue	Mixed_E_FDR	SUPER_PATHWAY	SUB_PATHWAY	COMP_ID	PLATFORM	RI	MASS	CAS	PUBCHEM	KEGG	HMDB	PATHWAY_SORTORDER	miss	mis_Normal	mis_CNV	mis_GA	mis_Mixed	imputation_method	prop_imputable
heptanoate (7:0)	Fatty Acid (Medium Chain)	Fatty Acid Mtb	-0.45	3.17E-05	2.42E-02	-0.58	1.33E-06	1.01E-03	-0.18	2.86E-01	9.06E-01	-0.3	1.12E-01	8.83E-01	6	Down	4.77E-01	8.36E-01	Down	4.77E-01	7.80E-01	Down	3.05E-01	8.67E-01	Up	6.11E-01	9.84E-01	Lipid	Medium Chain Fatty Acid	1644	LC/MS Neg	3670	129.092	111-14-8	8094	C17714	HMDB00666	1096	0.17	0.17	0.19	0.13	0.13	MAR	1
guanosine	Purine Mtb	Nucleotide Mtb	0.33	2.85E-03	2.04E-01	0.37	1.72E-03	1.19E-01	0.33	5.43E-02	7.60E-01	0.11	5.60E-01	9.99E-01	15	Up	5.42E-02	3.82E-01	Up	1.20E-01	5.87E-01	Up	1.84E-02	8.56E-01	Up	7.89E-01	9.84E-01	Nucleotide	Purine Metabolism, Guanine containing	1573	LC/MS Neg	1662	282.084	118-00-3	6802	C00387	HMDB00133	3252	0.01	0.03	0	0	0	MNAR	1
uridine	Pyrimidine Mtb	Nucleotide Mtb	0.29	8.50E-03	3.09E-01	0.37	1.72E-03	1.19E-01	0.15	3.63E-01	9.06E-01	0.11	5.68E-01	9.99E-01	15	Up	6.98E-02	3.82E-01	Up	8.05E-02	5.63E-01	Up	1.00E-01	8.56E-01	Up	8.62E-01	9.91E-01	Nucleotide	Pyrimidine Metabolism, Uracil containing	606	LC/MS Neg	1457.6	243.062	58-96-8	6029	C00299	HMDB00296	3285	0	0	0	0	0	NA	NA
1-oleoylglycerol (18:1)	Monoacylglycerol	Glycerolipid Mtb	-0.29	9.08E-03	3.15E-01	-0.38	1.60E-03	1.19E-01	-0.06	7.24E-01	9.41E-01	-0.21	2.60E-01	9.24E-01	12	Down	5.61E-03	1.37E-01	Down	4.49E-04	2.20E-02	Down	6.41E-01	8.98E-01	Down	5.75E-01	9.71E-01	Lipid	Monoacylglycerol	21184	LC/MS Neg	6650	281.249	0111-03-05	5283468	NA	HMDB11567	2122	0	0	0	0	0	NA	NA
sarcosine	Gly, Ser, Thr Mtb	Amin Acid Mtb	-0.28	9.67E-03	3.20E-01	-0.36	2.50E-03	1.59E-01	-0.04	8.20E-01	9.66E-01	-0.27	1.49E-01	8.88E-01	10	Down	7.12E-02	3.82E-01	Down	1.10E-01	5.87E-01	Down	7.74E-01	9.93E-01	Down	1.76E-02	4.76E-01	Amino Acid	Glycine, Serine and Threonine Metabolism	1516	LC/MS Pos Early	1280	90.055	107-97-1	1088	C00213	HMDB00271	4	0.01	0	0.02	0.04	0.03	MAR	1
adenosine	Purine Mtb	Nucleotide Mtb	0.37	8.42E-04	1.29E-01	0.35	3.65E-03	2.13E-01	0.35	3.95E-02	7.60E-01	0.46	1.46E-02	8.69E-01	15	Up	5.42E-02	3.82E-01	Up	1.20E-01	5.87E-01	Up	1.84E-02	8.56E-01	Up	7.89E-01	9.84E-01	Nucleotide	Purine Metabolism, Adenine containing	555	LC/MS Neg	2075.4	134.047	58-61-7	60961	C00212	HMDB00050	3219	0.02	0.05	0.01	0	0	MAR	1
3-methyl-2-oxobutyrate	Leu, Ile, Val Mtb	Amin Acid Mtb	0.33	2.18E-03	2.04E-01	0.34	3.90E-03	2.13E-01	0.3	6.99E-02	7.60E-01	0.32	8.35E-02	8.69E-01	27	Up	9.71E-01	9.71E-01	Down	9.70E-01	9.88E-01	Up	2.04E-01	8.56E-01	Down	1.60E-01	5.22E-01	Amino Acid	Leucine, Isoleucine and Valine Metabolism	44526	LC/MS Neg	1465	115.04	3715-29-5	49	C00141	HMDB00019	319	0	0	0	0	0	NA	NA
1-linoleoylglycerol (18:2)	Monoacylglycerol	Glycerolipid Mtb	-0.39	3.75E-04	8.82E-02	-0.48	6.21E-05	2.37E-02	-0.21	2.07E-01	8.77E-01	-0.26	1.71E-01	8.88E-01	12	Down	5.61E-03	1.37E-01	Down	4.49E-04	2.20E-02	Down	6.41E-01	8.98E-01	Down	5.75E-01	9.71E-01	Lipid	Monoacylglycerol	27447	LC/MS Neg	6477	279.233	2277-28-3	5283469	NA	NA	2124	0	0	0	0	0	NA	NA
lysine	Lys Mtb	Amin Acid Mtb	-0.32	3.21E-03	2.04E-01	-0.34	4.67E-03	2.38E-01	-0.35	4.01E-02	7.60E-01	-0.22	2.34E-01	9.19E-01	11	Down	1.11E-01	4.55E-01	Down	2.05E-01	7.16E-01	Down	4.71E-01	8.67E-01	Down	6.14E-02	4.76E-01	Amino Acid	Lysine Metabolism	1301	LC/MS Pos Early	2850	147.113	56-87-1	5962	C00047	HMDB00182	84	0	0	0	0	0	NA	NA
andro steroid monosulfate (1)*	Steroid	Sterol Mtb	0.3	6.29E-03	2.67E-01	0.33	5.27E-03	2.46E-01	0.18	2.91E-01	9.06E-01	0.33	8.18E-02	8.69E-01	24	Up	8.39E-02	3.82E-01	Up	7.02E-02	5.63E-01	Up	8.21E-01	9.93E-01	Up	1.32E-01	5.22E-01	Lipid	Steroid	32827	LC/MS Neg	3871	383.153	NA	NA	C04555	HMDB02759	2478	0.09	0.1	0.04	0.18	0.09	MNAR	1
sphinganine	Sphingolipid Mtb (others)	Sphingolipid Mtb	0.28	1.01E-02	3.20E-01	0.33	5.48E-03	2.46E-01	0.2	2.30E-01	8.77E-01	0.18	3.47E-01	9.38E-01	4	Up	7.61E-04	3.73E-02	Up	9.09E-04	2.23E-02	Up	3.59E-02	8.56E-01	Up	1.71E-01	5.22E-01	Lipid	Sphingolipid Metabolism	17769	LC/MS Pos Late	1413	302.305	3102-56-5	3126	C00836	HMDB00269	2219	0	0	0	0	0	NA	NA
C-glycosyltryptophan	Trp Mtb	Amin Acid Mtb	0.34	1.70E-03	2.04E-01	0.32	6.50E-03	2.51E-01	0.39	2.13E-02	7.60E-01	0.36	5.70E-02	8.69E-01	18	Down	2.45E-01	7.05E-01	Down	2.69E-01	7.31E-01	Down	9.03E-01	9.93E-01	Down	1.69E-01	5.22E-01	Amino Acid	Tryptophan Metabolism	48782	LC/MS Pos Early	2685	367.15	180509-18-6	10981970	NA	NA	259	0	0	0	0	0	NA	NA
2-palmitoylglycerol (16:0)	Monoacylglycerol	Glycerolipid Mtb	-0.23	3.84E-02	4.91E-01	-0.32	6.58E-03	2.51E-01	-0.16	3.43E-01	9.06E-01	0.09	6.47E-01	1.00E+00	12	Down	5.61E-03	1.37E-01	Down	4.49E-04	2.20E-02	Down	6.41E-01	8.98E-01	Down	5.75E-01	9.71E-01	Lipid	Monoacylglycerol	33419	LC/MS Neg	6400	255.233	23470-00-0	123409	NA	HMDB11533	2118	0.03	0.01	0.04	0.04	0.06	MNAR	1
ribonate (ribonolactone)	Pentose Mtb	Carbohydrate Mtb	0.19	8.54E-02	5.49E-01	0.32	6.09E-03	2.51E-01	-0.14	4.12E-01	9.06E-01	0.04	8.21E-01	1.00E+00	5	Up	8.73E-01	8.97E-01	Up	4.65E-01	7.80E-01	Down	2.45E-01	8.56E-01	Up	9.51E-01	9.91E-01	Carbohydrate	Pentose Metabolism	27731	LC/MS Polar	2425	165.041	1255190	5460677	C01685	HMDB00867	917	0	0	0	0	0	NA	NA
gamma-glutamylthreonine	Glutathione Mtb	Peptide Mtb	-0.34	1.97E-03	2.04E-01	-0.32	7.85E-03	2.60E-01	-0.38	2.50E-02	7.60E-01	-0.35	6.23E-02	8.69E-01	18	Down	6.95E-02	3.82E-01	Down	1.64E-01	7.13E-01	Down	1.47E-01	8.56E-01	Down	1.43E-01	5.22E-01	Peptide	Gamma-glutamyl Amino Acid	33364	LC/MS Pos Early	1750	249.108	5652-48-2	NA	NA	HMDB29159	451	0	0	0	0	0	NA	NA
lanthionine	Xenobiotics	Xenobiotics	-0.3	5.97E-03	2.67E-01	-0.32	7.35E-03	2.60E-01	-0.29	8.66E-02	7.60E-01	-0.24	2.02E-01	8.95E-01	41	Down	1.87E-01	6.56E-01	Down	1.89E-01	7.13E-01	Down	8.91E-01	9.93E-01	Down	1.65E-01	5.22E-01	Xenobiotics	Chemical	42002	LC/MS Pos Early	1730	209.059	468821	6994972;98504	NA	NA	4407	0.05	0.03	0.06	0.04	0.06	MNAR	1
catechol sulfate	Benzoate Mtb	Xenobiotics	-0.23	3.39E-02	4.91E-01	-0.32	7.82E-03	2.60E-01	-0.01	9.36E-01	9.98E-01	-0.17	3.59E-01	9.38E-01	12	Down	4.31E-01	7.88E-01	Down	3.16E-01	7.42E-01	Up	4.94E-01	8.67E-01	Down	2.25E-01	6.00E-01	Xenobiotics	Benzoate Metabolism	35320	LC/MS Neg	1906	188.986	4918-96-1	3083879	C00090	HMDB59724	3484	0	0	0	0	0	NA	NA
gamma-glutamyl-alpha-lysine	Glutathione Mtb	Peptide Mtb	-0.3	6.94E-03	2.79E-01	-0.31	9.74E-03	2.75E-01	-0.31	6.83E-02	7.60E-01	-0.22	2.39E-01	9.19E-01	18	Down	6.95E-02	3.82E-01	Down	1.64E-01	7.13E-01	Down	1.47E-01	8.56E-01	Down	1.43E-01	5.22E-01	Peptide	Gamma-glutamyl Amino Acid	55015	LC/MS Pos Early	2784	276.155	NA	65254	NA	NA	447	0	0	0	0	0	NA	NA
sphinganine-1-phosphate	Sphingolipid Mtb (others)	Sphingolipid Mtb	0.26	1.43E-02	3.81E-01	0.3	9.51E-03	2.75E-01	0.28	9.24E-02	7.60E-01	0.07	7.01E-01	1.00E+00	4	Up	7.61E-04	3.73E-02	Up	9.09E-04	2.23E-02	Up	3.59E-02	8.56E-01	Up	1.71E-01	5.22E-01	Lipid	Sphingolipid Metabolism	52605	LC/MS Pos Late	1431	382.272	19794-97-9	520	NA	HMDB01383	2220	0	0	0	0	0	NA	NA
lactosyl-N-palmitoyl-sphingosine (d18:1/16:0)	Cerebrosides	Sphingolipid Mtb	0.24	2.54E-02	4.65E-01	0.31	8.86E-03	2.75E-01	0.11	4.99E-01	9.16E-01	0.13	4.76E-01	9.98E-01	5	Up	2.85E-02	3.49E-01	Up	2.34E-02	3.57E-01	Up	3.76E-01	8.67E-01	Up	2.33E-01	6.00E-01	Lipid	Sphingolipid Metabolism	53010	LC/MS Pos Late	2527	862.625	4201-62-1	NA	NA	NA	2279	0	0	0	0	0	NA	NA
sphingosine 1-phosphate	Sphingolipid Mtb (others)	Sphingolipid Mtb	0.23	2.68E-02	4.65E-01	0.3	9.71E-03	2.75E-01	0.16	3.21E-01	9.06E-01	0.07	7.15E-01	1.00E+00	4	Up	7.61E-04	3.73E-02	Up	9.09E-04	2.23E-02	Up	3.59E-02	8.56E-01	Up	1.71E-01	5.22E-01	Lipid	Sphingolipid Metabolism	34445	LC/MS Pos Late	1375	380.256	26993-30-6	5283560	C06124	HMDB00277	2259	0	0	0	0	0	NA	NA
palmitoyl dihydrosphingomyelin (d18:0/16:0)*	Sphingomyelin	Sphingolipid Mtb	0.31	5.21E-03	2.67E-01	0.29	1.35E-02	3.54E-01	0.51	2.41E-03	7.60E-01	0.03	8.78E-01	1.00E+00	35	Up	8.58E-02	3.82E-01	Up	9.57E-02	5.86E-01	Up	9.69E-02	8.56E-01	Up	9.97E-01	9.97E-01	Lipid	Sphingolipid Metabolism	52434	LC/MS Pos Late	2290	705.591	NA	9939965	NA	NA	2234	0	0	0	0	0	NA	NA
ornithine	Urea Cycle, Arg & Pro Mtb	Amin Acid Mtb	-0.25	1.92E-02	4.24E-01	-0.29	1.37E-02	3.54E-01	-0.07	6.88E-01	9.39E-01	-0.35	5.77E-02	8.69E-01	21	Down	3.12E-01	7.39E-01	Down	4.67E-01	7.80E-01	Down	9.93E-01	9.93E-01	Down	4.49E-02	4.76E-01	Amino Acid	Urea cycle; Arginine and Proline Metabolism	1493	LC/MS Pos Early	2800	133.097	3184-13-2	6262	C00077	HMDB03374	369	0	0	0	0	0	NA	NA
2-oleoylglycerol (18:1)	Monoacylglycerol	Glycerolipid Mtb	-0.23	4.07E-02	4.91E-01	-0.3	1.39E-02	3.54E-01	-0.05	7.82E-01	9.62E-01	-0.15	4.27E-01	9.66E-01	12	Down	5.61E-03	1.37E-01	Down	4.49E-04	2.20E-02	Down	6.41E-01	8.98E-01	Down	5.75E-01	9.71E-01	Lipid	Monoacylglycerol	21232	LC/MS Neg	6500	281.249	3443-84-3	5319879	NA	NA	2123	0	0	0	0	0	NA	NA
sphingomyelin (d18:0/18:0, d19:0/17:0)*	Sphingomyelin	Sphingolipid Mtb	0.29	8.37E-03	3.09E-01	0.28	1.91E-02	3.60E-01	0.35	3.75E-02	7.60E-01	0.21	2.51E-01	9.19E-01	35	Up	8.58E-02	3.82E-01	Up	9.57E-02	5.86E-01	Up	9.69E-02	8.56E-01	Up	9.97E-01	9.97E-01	Lipid	Sphingolipid Metabolism	57473	LC/MS Pos Late	2362	733.622	NA	NA	NA	NA	2292	0	0	0	0	0	NA	NA
xanthosine	Purine Mtb	Nucleotide Mtb	-0.28	1.10E-02	3.28E-01	-0.29	1.53E-02	3.60E-01	-0.17	3.14E-01	9.06E-01	-0.37	4.72E-02	8.69E-01	15	Up	5.42E-02	3.82E-01	Up	1.20E-01	5.87E-01	Up	1.84E-02	8.56E-01	Up	7.89E-01	9.84E-01	Nucleotide	Purine Metabolism, (Hypo)Xanthine/Inosine containing	15136	LC/MS Neg	1075	283.068	146-80-5	64959	C01762	HMDB00299	3200	0.06	0.06	0.07	0.04	0.06	MNAR	1
pyruvate	Glycolysis	Carbohydrate Mtb	0.27	1.33E-02	3.76E-01	0.29	1.51E-02	3.60E-01	0.21	2.28E-01	8.77E-01	0.28	1.42E-01	8.84E-01	5	Up	6.18E-02	3.82E-01	Up	7.17E-02	5.63E-01	Up	2.34E-01	8.56E-01	Up	4.08E-01	8.61E-01	Carbohydrate	Glycolysis, Gluconeogenesis, and Pyruvate Metabolism	48990	LC/MS Polar	1083	87.0088	127-17-3	1060	C00022	HMDB00243	897	0	0	0	0	0	NA	NA
mannitol/sorbitol	Carbohydrate Mtb (others)	Carbohydrate Mtb	-0.27	1.48E-02	3.81E-01	-0.29	1.68E-02	3.60E-01	-0.38	2.43E-02	7.60E-01	-0.03	8.63E-01	1.00E+00	13	Up	3.32E-01	7.39E-01	Up	2.56E-01	7.31E-01	Up	5.59E-01	8.84E-01	Down	9.14E-01	9.91E-01	Carbohydrate	Fructose, Mannose and Galactose Metabolism	46142	LC/MS Polar	2260	181.072	NA	5780	C00794	HMDB00247	992	0	0	0	0	0	NA	NA
gamma-glutamylglycine	Glutathione Mtb	Peptide Mtb	-0.26	1.89E-02	4.24E-01	-0.28	1.71E-02	3.60E-01	-0.08	6.49E-01	9.39E-01	-0.37	4.57E-02	8.69E-01	18	Down	6.95E-02	3.82E-01	Down	1.64E-01	7.13E-01	Down	1.47E-01	8.56E-01	Down	1.43E-01	5.22E-01	Peptide	Gamma-glutamyl Amino Acid	33949	LC/MS Pos Early	1535	205.082	1948-29-4	165527	NA	HMDB11667	443	0	0	0	0	0	NA	NA
cinnamoylglycine	Xenobiotics	Xenobiotics	-0.25	2.11E-02	4.24E-01	-0.28	1.80E-02	3.60E-01	-0.12	4.76E-01	9.10E-01	-0.28	1.42E-01	8.84E-01	41	Down	1.87E-01	6.56E-01	Down	1.89E-01	7.13E-01	Down	8.91E-01	9.93E-01	Down	1.65E-01	5.22E-01	Xenobiotics	Food Component/Plant	38637	LC/MS Neg	3127	204.067	16534-24-0	709625	NA	HMDB11621	3708	0.01	0.02	0	0.02	0.03	MNAR	1
lactose	Carbohydrate Mtb (others)	Carbohydrate Mtb	0.23	3.19E-02	4.82E-01	0.28	1.86E-02	3.60E-01	0.23	1.67E-01	8.51E-01	0.03	8.66E-01	1.00E+00	13	Up	3.32E-01	7.39E-01	Up	2.56E-01	7.31E-01	Up	5.59E-01	8.84E-01	Down	9.14E-01	9.91E-01	Carbohydrate	Disaccharides and Oligosaccharides	567	LC/MS Polar	3500	387.114	5965-66-2	84571	C00243	HMDB00186	954	0.04	0.06	0.02	0.02	0.03	MNAR	1
1-linolenoylglycerol (18:3)	Monoacylglycerol	Glycerolipid Mtb	-0.22	4.27E-02	5.01E-01	-0.29	1.62E-02	3.60E-01	-0.14	4.11E-01	9.06E-01	-0.07	7.27E-01	1.00E+00	12	Down	5.61E-03	1.37E-01	Down	4.49E-04	2.20E-02	Down	6.41E-01	8.98E-01	Down	5.75E-01	9.71E-01	Lipid	Monoacylglycerol	34393	LC/MS Neg	6214	277.217	124151-74-2	53480978	NA	HMDB11569	2126	0.01	0.01	0.02	0	0.06	MAR	1
lactosyl-N-nervonoyl-sphingosine (d18:1/24:1)*	Cerebrosides	Sphingolipid Mtb	0.22	4.52E-02	5.02E-01	0.28	1.93E-02	3.60E-01	0.05	7.76E-01	9.62E-01	0.19	3.10E-01	9.37E-01	5	Up	2.85E-02	3.49E-01	Up	2.34E-02	3.57E-01	Up	3.76E-01	8.67E-01	Up	2.33E-01	6.00E-01	Lipid	Sphingolipid Metabolism	57370	LC/MS Pos Late	3778	972.735	NA	NA	NA	NA	2281	0	0	0	0	0	NA	NA
palmitoylcarnitine (C16)	Fatty Acid Mtb (Carnitine)	Fatty Acid Mtb	0.19	7.99E-02	5.49E-01	0.28	1.79E-02	3.60E-01	-0.15	3.75E-01	9.06E-01	0.25	1.82E-01	8.88E-01	24	Up	3.77E-01	7.39E-01	Up	2.66E-01	7.31E-01	Up	7.46E-01	9.93E-01	Down	9.61E-01	9.91E-01	Lipid	Fatty Acid Metabolism(Acyl Carnitine)	44681	LC/MS Pos Late	1425	400.342	6865-14-1	461	C02990	HMDB00222	1347	0	0	0	0	0	NA	NA
16-hydroxypalmitate	Fatty Acid (Monohydroxy)	Fatty Acid Mtb	-0.15	1.60E-01	6.29E-01	-0.29	1.63E-02	3.60E-01	0	9.77E-01	9.98E-01	0.22	2.40E-01	9.19E-01	13	Up	5.28E-01	8.51E-01	Up	9.36E-01	9.76E-01	Up	7.51E-01	9.93E-01	Up	5.43E-02	4.76E-01	Lipid	Fatty Acid, Monohydroxy	39609	LC/MS Neg	5236.2	271.228	506-13-8	10466	C18218	HMDB06294	1419	0	0	0	0	0	NA	NA
alpha-tocopherol	Cofactors & Vitamins	Cofactors & Vitamins	0.25	2.04E-02	4.24E-01	0.27	2.33E-02	4.22E-01	0.22	1.95E-01	8.77E-01	0.21	2.69E-01	9.25E-01	20	Up	1.40E-01	5.27E-01	Up	1.77E-01	7.13E-01	Up	4.31E-01	8.67E-01	Up	2.87E-01	7.02E-01	Cofactors and Vitamins	Tocopherol Metabolism	1561	LC/MS Pos Late	2522	430.378	59-02-9;10191-41-0	14985	C02477	HMDB01893	3385	0	0	0	0	0	NA	NA
threonine	Gly, Ser, Thr Mtb	Amin Acid Mtb	-0.3	5.90E-03	2.67E-01	-0.27	2.40E-02	4.25E-01	-0.25	1.45E-01	8.51E-01	-0.51	6.79E-03	8.69E-01	10	Down	7.12E-02	3.82E-01	Down	1.10E-01	5.87E-01	Down	7.74E-01	9.93E-01	Down	1.76E-02	4.76E-01	Amino Acid	Glycine, Serine and Threonine Metabolism	1284	LC/MS Pos Early	1514	120.066	72-19-5	6288	C00188	HMDB00167	15	0	0	0	0	0	NA	NA
myristoyl dihydrosphingomyelin (d18:0/14:0)*	Sphingomyelin	Sphingolipid Mtb	0.24	2.81E-02	4.77E-01	0.27	2.48E-02	4.30E-01	0.32	5.75E-02	7.60E-01	-0.02	9.21E-01	1.00E+00	35	Up	8.58E-02	3.82E-01	Up	9.57E-02	5.86E-01	Up	9.69E-02	8.56E-01	Up	9.97E-01	9.97E-01	Lipid	Sphingolipid Metabolism	57365	LC/MS Pos Late	2060	677.559	NA	NA	NA	NA	2233	0	0	0	0	0	NA	NA
1-stearoyl-2-adrenoyl-GPC (18:0/22:4)*	Phosphatidylcholine	Glycerophosopholipid Mtb	0.23	3.80E-02	4.91E-01	0.26	2.63E-02	4.46E-01	0.07	6.61E-01	9.39E-01	0.27	1.42E-01	8.84E-01	42	Down	6.68E-01	8.73E-01	Down	8.45E-01	9.60E-01	Down	2.38E-01	8.56E-01	Up	7.12E-01	9.84E-01	Lipid	Phospholipid Metabolism	55061	LC/MS Pos Late	2444	838.632	NA	NA	NA	NA	1607	0	0	0	0	0	NA	NA
tryptophan betaine	Trp Mtb	Amin Acid Mtb	-0.33	2.55E-03	2.04E-01	-0.44	2.43E-04	4.64E-02	-0.12	4.71E-01	9.10E-01	-0.15	4.27E-01	9.66E-01	18	Down	2.45E-01	7.05E-01	Down	2.69E-01	7.31E-01	Down	9.03E-01	9.93E-01	Down	1.69E-01	5.22E-01	Amino Acid	Tryptophan Metabolism	37097	LC/MS Pos Early	2673	247.144	20671-76-5	442106	C09213	HMDB61115	256	0	0	0	0.02	0	MAR	NA
1-pentadecanoylglycerol (15:0)	Monoacylglycerol	Glycerolipid Mtb	-0.38	4.63E-04	8.82E-02	-0.44	2.38E-04	4.64E-02	-0.36	3.29E-02	7.60E-01	-0.18	3.49E-01	9.38E-01	12	Down	5.61E-03	1.37E-01	Down	4.49E-04	2.20E-02	Down	6.41E-01	8.98E-01	Down	5.75E-01	9.71E-01	Lipid	Monoacylglycerol	47898	LC/MS Neg	6200	241.217	104140-07-0	190750	NA	NA	2116	0.07	0.06	0.08	0.09	0.03	MNAR	1
16a-hydroxy DHEA 3-sulfate	Steroid	Sterol Mtb	0.22	4.34E-02	5.01E-01	0.26	2.88E-02	4.71E-01	0.07	6.58E-01	9.39E-01	0.25	1.72E-01	8.88E-01	24	Up	8.39E-02	3.82E-01	Up	7.02E-02	5.63E-01	Up	8.21E-01	9.93E-01	Up	1.32E-01	5.22E-01	Lipid	Steroid	38168	LC/MS Neg	4240	383.153	NA	NA	NA	NA	2443	0.01	0.01	0	0	0.03	MAR	NA
1-linoleoyl-GPC (18:2)	Lysophosphatidylcholine	Glycerophosopholipid Mtb	-0.21	5.44E-02	5.20E-01	-0.26	2.90E-02	4.71E-01	-0.19	2.55E-01	9.02E-01	-0.03	8.86E-01	1.00E+00	25	Down	6.88E-01	8.73E-01	Down	5.51E-01	8.18E-01	Down	8.60E-01	9.93E-01	Up	7.48E-01	9.84E-01	Lipid	Lysolipid	34419	LC/MS Pos Late	1465	520.34	NA	11988421	C04100	HMDB10386	1908	0	0	0	0	0	NA	NA
oleoylcarnitine (C18)	Fatty Acid Mtb (Carnitine)	Fatty Acid Mtb	0.23	3.69E-02	4.91E-01	0.26	2.99E-02	4.75E-01	0.12	4.89E-01	9.15E-01	0.25	1.83E-01	8.88E-01	24	Up	3.77E-01	7.39E-01	Up	2.66E-01	7.31E-01	Up	7.46E-01	9.93E-01	Down	9.61E-01	9.91E-01	Lipid	Fatty Acid Metabolism(Acyl Carnitine)	35160	LC/MS Pos Late	1423	426.358	38677-66-6	6441392;53477789	NA	HMDB05065	1352	0	0	0	0	0	NA	NA
1-margaroyl-2-linoleoyl-GPC (17:0/18:2)*	Phosphatidylcholine	Glycerophosopholipid Mtb	-0.28	1.12E-02	3.28E-01	-0.25	3.39E-02	4.78E-01	-0.31	7.19E-02	7.60E-01	-0.33	7.87E-02	8.69E-01	42	Down	6.68E-01	8.73E-01	Down	8.45E-01	9.60E-01	Down	2.38E-01	8.56E-01	Up	7.12E-01	9.84E-01	Lipid	Phospholipid Metabolism	52500	LC/MS Pos Late	2242	772.585	NA	NA	NA	NA	1659	0	0	0	0	0	NA	NA
cystathionine	Met, Cys Mtb	Amin Acid Mtb	-0.26	1.50E-02	3.81E-01	-0.24	4.08E-02	4.78E-01	-0.3	7.42E-02	7.60E-01	-0.32	9.10E-02	8.69E-01	17	Down	2.41E-01	7.05E-01	Down	3.00E-01	7.42E-01	Down	9.92E-01	9.93E-01	Down	7.65E-02	4.76E-01	Amino Acid	Methionine, Cysteine, SAM and Taurine Metabolism	15705	LC/MS Pos Early	2270	223.075	535-34-2	439258	C02291	HMDB00099	342	0	0	0	0	0	NA	NA
methyl-4-hydroxybenzoate sulfate	Benzoate Mtb	Xenobiotics	0.25	2.07E-02	4.24E-01	0.24	3.81E-02	4.78E-01	0.28	9.31E-02	7.60E-01	0.21	2.50E-01	9.19E-01	12	Down	4.31E-01	7.88E-01	Down	3.16E-01	7.42E-01	Up	4.94E-01	8.67E-01	Down	2.25E-01	6.00E-01	Xenobiotics	Benzoate Metabolism	48429	LC/MS Neg	2873	230.997	NA	NA	NA	NA	3514	0.01	0	0.02	0.02	0	MAR	NA
behenoyl dihydrosphingomyelin (d18:0/22:0)*	Sphingomyelin	Sphingolipid Mtb	0.23	3.04E-02	4.82E-01	0.25	3.40E-02	4.78E-01	0.2	2.23E-01	8.77E-01	0.17	3.59E-01	9.38E-01	35	Up	8.58E-02	3.82E-01	Up	9.57E-02	5.86E-01	Up	9.69E-02	8.56E-01	Up	9.97E-01	9.97E-01	Lipid	Sphingolipid Metabolism	57331	LC/MS Pos Late	3150	789.684	NA	NA	NA	NA	2235	0	0	0	0	0	NA	NA
histidyltryptophan	Dipeptide	Peptide Mtb	0.23	3.66E-02	4.91E-01	0.24	3.91E-02	4.78E-01	0.15	3.81E-01	9.06E-01	0.25	1.75E-01	8.88E-01	16	Up	4.34E-01	7.88E-01	Up	3.18E-01	7.42E-01	Up	9.02E-01	9.93E-01	Up	9.00E-01	9.91E-01	Peptide	Dipeptide	41912	LC/MS Pos Early	3320	342.156	23403-90-9	6539217	NA	NA	621	0	0	0	0	0	NA	NA
gamma-glutamylhistidine	Glutathione Mtb	Peptide Mtb	-0.23	3.72E-02	4.91E-01	-0.24	4.07E-02	4.78E-01	-0.12	4.93E-01	9.15E-01	-0.31	1.01E-01	8.69E-01	18	Down	6.95E-02	3.82E-01	Down	1.64E-01	7.13E-01	Down	1.47E-01	8.56E-01	Down	1.43E-01	5.22E-01	Peptide	Gamma-glutamyl Amino Acid	18245	LC/MS Pos Early	2740	285.119	37460-15-4	7017195	NA	NA	444	0	0	0	0	0	NA	NA
cys-gly, oxidized	Glutathione Mtb	Peptide Mtb	-0.22	4.12E-02	4.91E-01	-0.25	4.13E-02	4.78E-01	-0.1	5.69E-01	9.36E-01	-0.29	1.27E-01	8.84E-01	18	Down	6.95E-02	3.82E-01	Down	1.64E-01	7.13E-01	Down	1.47E-01	8.56E-01	Down	1.43E-01	5.22E-01	Amino Acid	Glutathione Metabolism	18368	LC/MS Neg	925	353.06	7729-20-6	333293	NA	NA	430	0	0	0	0	0	NA	NA
sphingomyelin (d18:1/15:0, d16:1/17:0)*	Sphingomyelin	Sphingolipid Mtb	0.22	4.61E-02	5.02E-01	0.25	3.62E-02	4.78E-01	0.27	1.05E-01	8.18E-01	0.01	9.75E-01	1.00E+00	35	Up	8.58E-02	3.82E-01	Up	9.57E-02	5.86E-01	Up	9.69E-02	8.56E-01	Up	9.97E-01	9.97E-01	Lipid	Sphingolipid Metabolism	52433	LC/MS Pos Late	2082	689.559	121999-58-4	NA	NA	NA	2244	0	0	0	0	0	NA	NA
mannose	Carbohydrate Mtb (others)	Carbohydrate Mtb	0.21	4.85E-02	5.20E-01	0.25	3.62E-02	4.78E-01	0.12	4.57E-01	9.10E-01	0.21	2.63E-01	9.24E-01	13	Up	3.32E-01	7.39E-01	Up	2.56E-01	7.31E-01	Up	5.59E-01	8.84E-01	Down	9.14E-01	9.91E-01	Carbohydrate	Fructose, Mannose and Galactose Metabolism	48153	LC/MS Polar	2200	225.062	3458-28-4	18950	C00159	HMDB00169	993	0	0	0	0	0	NA	NA
sucrose	Carbohydrate Mtb (others)	Carbohydrate Mtb	0.21	5.36E-02	5.20E-01	0.24	4.02E-02	4.78E-01	0.14	4.16E-01	9.06E-01	0.16	4.03E-01	9.52E-01	13	Up	3.32E-01	7.39E-01	Up	2.56E-01	7.31E-01	Up	5.59E-01	8.84E-01	Down	9.14E-01	9.91E-01	Carbohydrate	Disaccharides and Oligosaccharides	1519	LC/MS Polar	3092	387.114	57-50-1	5988	C00089	HMDB00258	972	0	0.01	0	0	0	MAR	NA
3-methyl-2-oxovalerate	Leu, Ile, Val Mtb	Amin Acid Mtb	0.21	5.00E-02	5.20E-01	0.24	4.19E-02	4.78E-01	0.21	2.05E-01	8.77E-01	0.07	7.00E-01	1.00E+00	27	Up	9.71E-01	9.71E-01	Down	9.70E-01	9.88E-01	Up	2.04E-01	8.56E-01	Down	1.60E-01	5.22E-01	Amino Acid	Leucine, Isoleucine and Valine Metabolism	15676	LC/MS Neg	2064.2	129.056	1460-34-0;51829-07-3	47	C00671	HMDB03736	299	0	0	0	0	0	NA	NA
glycine	Gly, Ser, Thr Mtb	Amin Acid Mtb	-0.21	5.28E-02	5.20E-01	-0.25	3.58E-02	4.78E-01	-0.01	9.53E-01	9.98E-01	-0.31	9.88E-02	8.69E-01	10	Down	7.12E-02	3.82E-01	Down	1.10E-01	5.87E-01	Down	7.74E-01	9.93E-01	Down	1.76E-02	4.76E-01	Amino Acid	Glycine, Serine and Threonine Metabolism	58	LC/MS Pos Early	1375	76.0393	56-40-6	750	C00037	HMDB00123	1	0	0	0	0	0	NA	NA
oleamide	Fatty Acid Mtb (others)	Fatty Acid Mtb	0.21	6.01E-02	5.33E-01	0.24	4.20E-02	4.78E-01	0.04	8.15E-01	9.64E-01	0.26	1.74E-01	8.88E-01	20	Up	3.65E-01	7.39E-01	Up	4.09E-01	7.80E-01	Up	9.57E-01	9.93E-01	Up	2.19E-01	6.00E-01	Lipid	Fatty Acid, Amide	32458	LC/MS Neg	6581	280.265	301-02-0	5283387	C19670	HMDB02117	1281	0.02	0.03	0.01	0.04	0	MNAR	1
1,3-dimethylurate	Xanthine Mtb	Xenobiotics	0.19	7.92E-02	5.49E-01	0.25	3.51E-02	4.78E-01	0.08	6.43E-01	9.39E-01	0.1	5.79E-01	1.00E+00	14	Up	8.02E-01	8.96E-01	Up	7.50E-01	9.26E-01	Up	9.62E-01	9.93E-01	Up	9.71E-01	9.91E-01	Xenobiotics	Xanthine Metabolism	32391	LC/MS Neg	1671.4	195.052	944-73-0	70346	NA	HMDB01857	3526	0.04	0.06	0.04	0.02	0.03	MNAR	1
N6,N6,N6-trimethyllysine	Lys Mtb	Amin Acid Mtb	-0.18	8.74E-02	5.49E-01	-0.25	3.35E-02	4.78E-01	0.07	6.65E-01	9.39E-01	-0.24	2.01E-01	8.95E-01	11	Down	1.11E-01	4.55E-01	Down	2.05E-01	7.16E-01	Down	4.71E-01	8.67E-01	Down	6.14E-02	4.76E-01	Amino Acid	Lysine Metabolism	1498	LC/MS Pos Early	2825	189.16	23284-33-5	440120	C03793	HMDB01325	91	0	0	0	0	0	NA	NA
1-stearoyl-2-linoleoyl-GPC (18:0/18:2)*	Phosphatidylcholine	Glycerophosopholipid Mtb	-0.19	7.88E-02	5.49E-01	-0.25	3.91E-02	4.78E-01	-0.19	2.67E-01	9.04E-01	0.06	7.66E-01	1.00E+00	42	Down	6.68E-01	8.73E-01	Down	8.45E-01	9.60E-01	Down	2.38E-01	8.56E-01	Up	7.12E-01	9.84E-01	Lipid	Phospholipid Metabolism	52452	LC/MS Pos Late	2380	786.601	NA	NA	NA	NA	1619	0	0	0	0	0	NA	NA
quinate	Xenobiotics	Xenobiotics	-0.18	9.56E-02	5.80E-01	-0.26	3.20E-02	4.78E-01	-0.12	4.70E-01	9.10E-01	0.04	8.25E-01	1.00E+00	41	Down	1.87E-01	6.56E-01	Down	1.89E-01	7.13E-01	Down	8.91E-01	9.93E-01	Down	1.65E-01	5.22E-01	Xenobiotics	Food Component/Plant	18335	LC/MS Polar	2432.9	191.056	77-95-2	6508	C00296	HMDB03072	3828	0	0	0	0	0	NA	NA
tryptophylleucine	Dipeptide	Peptide Mtb	0.15	1.81E-01	6.62E-01	0.25	3.90E-02	4.78E-01	0.03	8.83E-01	9.86E-01	-0.13	5.06E-01	9.98E-01	16	Up	4.34E-01	7.88E-01	Up	3.18E-01	7.42E-01	Up	9.02E-01	9.93E-01	Up	9.00E-01	9.91E-01	Peptide	Dipeptide	40080	LC/MS Neg	3910	316.167	13123-35-8	323786	NA	NA	771	0.01	0.01	0.02	0	0	MAR	1
isoleucylglycine	Dipeptide	Peptide Mtb	0.14	1.92E-01	6.66E-01	0.25	3.87E-02	4.78E-01	-0.09	5.99E-01	9.36E-01	0.01	9.63E-01	1.00E+00	16	Up	4.34E-01	7.88E-01	Up	3.18E-01	7.42E-01	Up	9.02E-01	9.93E-01	Up	9.00E-01	9.91E-01	Peptide	Dipeptide	40008	LC/MS Neg	1992	187.109	868-28-0	342532	NA	NA	631	0.09	0.11	0.07	0.04	0.09	MNAR	1
glycerol 3-phosphate	none	Glycerolipid Mtb	-0.19	8.82E-02	5.49E-01	-0.24	4.40E-02	4.94E-01	-0.04	7.99E-01	9.62E-01	-0.15	4.25E-01	9.66E-01	NA	NA	NA	NA	NA	NA	NA	NA	NA	NA	NA	NA	NA	Lipid	Glycerolipid Metabolism	43847	LC/MS Pos Early	580	173.021	29849-82-9	754	C00093	HMDB00126	2103	0	0	0	0	0	NA	NA
stearate (18:0)	Fatty Acid (Long Chain)	Fatty Acid Mtb	0.21	5.07E-02	5.20E-01	0.24	4.55E-02	5.03E-01	-0.03	8.73E-01	9.86E-01	0.44	1.87E-02	8.69E-01	14	Up	2.95E-01	7.39E-01	Up	3.51E-01	7.80E-01	Down	5.93E-01	8.98E-01	Up	2.21E-02	4.76E-01	Lipid	Long Chain Fatty Acid	1358	LC/MS Neg	5872	283.264	57-11-4	5281	C01530	HMDB00827	1114	0	0	0	0	0	NA	NA
gamma-glutamyl-epsilon-lysine	Glutathione Mtb	Peptide Mtb	-0.26	1.66E-02	4.07E-01	-0.23	5.38E-02	5.04E-01	-0.29	8.08E-02	7.60E-01	-0.35	6.42E-02	8.69E-01	18	Down	6.95E-02	3.82E-01	Down	1.64E-01	7.13E-01	Down	1.47E-01	8.56E-01	Down	1.43E-01	5.22E-01	Peptide	Gamma-glutamyl Amino Acid	33934	LC/MS Pos Early	2717	276.155	17105-15-6	7015684;7015685	NA	HMDB03869	448	0	0	0	0	0	NA	NA
S-methylcysteine	Met, Cys Mtb	Amin Acid Mtb	-0.25	2.03E-02	4.24E-01	-0.23	5.10E-02	5.04E-01	-0.32	6.00E-02	7.60E-01	-0.26	1.64E-01	8.88E-01	17	Down	2.41E-01	7.05E-01	Down	3.00E-01	7.42E-01	Down	9.92E-01	9.93E-01	Down	7.65E-02	4.76E-01	Amino Acid	Methionine, Cysteine, SAM and Taurine Metabolism	39592	LC/MS Neg	880	134.028	1187-84-4	24417	NA	HMDB02108	346	0	0	0	0	0	NA	NA
cytosine	Pyrimidine Mtb	Nucleotide Mtb	-0.25	2.01E-02	4.24E-01	-0.24	4.72E-02	5.04E-01	-0.3	7.83E-02	7.60E-01	-0.26	1.60E-01	8.88E-01	15	Up	6.98E-02	3.82E-01	Up	8.05E-02	5.63E-01	Up	1.00E-01	8.56E-01	Up	8.62E-01	9.91E-01	Nucleotide	Pyrimidine Metabolism, Cytidine containing	573	LC/MS Pos Early	2060	112.05	71-30-7	597	C00380	HMDB00630	3313	0.09	0.04	0.12	0.13	0.13	MNAR	1
methionine	Met, Cys Mtb	Amin Acid Mtb	-0.24	2.65E-02	4.65E-01	-0.23	5.52E-02	5.04E-01	-0.19	2.66E-01	9.04E-01	-0.37	4.61E-02	8.69E-01	17	Down	2.41E-01	7.05E-01	Down	3.00E-01	7.42E-01	Down	9.92E-01	9.93E-01	Down	7.65E-02	4.76E-01	Amino Acid	Methionine, Cysteine, SAM and Taurine Metabolism	1302	LC/MS Pos Early	2526	150.058	63-68-3	6137	C00073	HMDB00696	327	0	0	0	0	0	NA	NA
pantothenate (Vitamin B5)	Cofactors & Vitamins	Cofactors & Vitamins	0.23	3.13E-02	4.82E-01	0.23	5.22E-02	5.04E-01	0.18	2.86E-01	9.06E-01	0.33	7.79E-02	8.69E-01	20	Up	1.40E-01	5.27E-01	Up	1.77E-01	7.13E-01	Up	4.31E-01	8.67E-01	Up	2.87E-01	7.02E-01	Cofactors and Vitamins	Pantothenate and CoA Metabolism	1508	LC/MS Neg	1498.7	218.103	0137-08-06	6613	C00864	HMDB00210	3368	0	0	0	0	0	NA	NA
propionylglycine (C3)	Leu, Ile, Val Mtb	Amin Acid Mtb	-0.24	2.97E-02	4.82E-01	-0.23	5.39E-02	5.04E-01	-0.21	2.12E-01	8.77E-01	-0.31	9.96E-02	8.69E-01	27	Up	9.71E-01	9.71E-01	Down	9.70E-01	9.88E-01	Up	2.04E-01	8.56E-01	Down	1.60E-01	5.22E-01	Lipid	Fatty Acid Metabolism (also BCAA Metabolism)	31932	LC/MS Neg	960	130.051	21709-90-0	98681	NA	HMDB00783	1320	0.05	0.05	0.05	0.04	0.06	MNAR	1
4-cholesten-3-one	Sterol	Sterol Mtb	0.23	3.53E-02	4.91E-01	0.23	5.15E-02	5.04E-01	0.27	1.14E-01	8.18E-01	0.13	4.73E-01	9.98E-01	7	Up	3.12E-01	7.39E-01	Up	3.85E-01	7.80E-01	Up	4.61E-01	8.67E-01	Up	5.26E-01	9.55E-01	Lipid	Sterol	38125	LC/MS Pos Late	2520	385.346	601-57-0	91477	C00599	HMDB00921	2370	0	0	0	0	0	NA	NA
sphingomyelin (d18:1/18:1, d18:2/18:0)	Sphingomyelin	Sphingolipid Mtb	0.22	4.52E-02	5.02E-01	0.23	5.02E-02	5.04E-01	0.31	6.38E-02	7.60E-01	0.01	9.72E-01	1.00E+00	35	Up	8.58E-02	3.82E-01	Up	9.57E-02	5.86E-01	Up	9.69E-02	8.56E-01	Up	9.97E-01	9.97E-01	Lipid	Sphingolipid Metabolism	37529	LC/MS Pos Late	2167	729.591	108392-10-5	6443882	NA	NA	2247	0	0	0	0	0	NA	NA
gentisate	Phe, Tyr Mtb	Amin Acid Mtb	0.21	5.23E-02	5.20E-01	0.23	5.53E-02	5.04E-01	0.27	1.18E-01	8.18E-01	0.08	6.77E-01	1.00E+00	25	Down	8.30E-01	8.96E-01	Down	6.70E-01	9.26E-01	Up	3.18E-01	8.67E-01	Down	3.41E-01	7.89E-01	Amino Acid	Phenylalanine and Tyrosine Metabolism	18280	LC/MS Polar	905	153.019	490-79-9	3469	C00628	HMDB00152	178	0.03	0.04	0.01	0.04	0.03	MNAR	1
trigonelline (N'-methylnicotinate)	Cofactors & Vitamins	Cofactors & Vitamins	-0.21	5.59E-02	5.26E-01	-0.23	5.26E-02	5.04E-01	-0.16	3.57E-01	9.06E-01	-0.21	2.68E-01	9.25E-01	20	Up	1.40E-01	5.27E-01	Up	1.77E-01	7.13E-01	Up	4.31E-01	8.67E-01	Up	2.87E-01	7.02E-01	Cofactors and Vitamins	Nicotinate and Nicotinamide Metabolism	32401	LC/MS Pos Early	1388	138.055	535-83-1	5570	C01004	HMDB00875	3359	0	0	0	0	0	NA	NA
sphingosine	Sphingolipid Mtb (others)	Sphingolipid Mtb	0.21	5.74E-02	5.30E-01	0.23	5.55E-02	5.04E-01	0.13	4.36E-01	9.06E-01	0.24	2.02E-01	8.95E-01	4	Up	7.61E-04	3.73E-02	Up	9.09E-04	2.23E-02	Up	3.59E-02	8.56E-01	Up	1.71E-01	5.22E-01	Lipid	Sphingolipid Metabolism	17747	LC/MS Pos Late	1393	300.29	123-78-4	5353955	C00319	HMDB00252	2258	0	0	0	0	0	NA	NA
ceramide (d18:1/14:0, d16:1/16:0)*	Ceramide	Sphingolipid Mtb	0.2	7.02E-02	5.41E-01	0.23	4.77E-02	5.04E-01	0.14	4.10E-01	9.06E-01	0.09	6.41E-01	1.00E+00	10	Up	1.80E-02	2.94E-01	Up	2.91E-02	3.57E-01	Up	2.37E-01	8.56E-01	Up	7.78E-02	4.76E-01	Lipid	Ceramides	57432	LC/MS Pos Late	2477	510.488	NA	NA	NA	NA	2615	0	0	0	0	0	NA	NA
inosine	Purine Mtb	Nucleotide Mtb	0.19	8.19E-02	5.49E-01	0.23	4.75E-02	5.04E-01	0.23	1.78E-01	8.69E-01	-0.07	7.09E-01	1.00E+00	15	Up	5.42E-02	3.82E-01	Up	1.20E-01	5.87E-01	Up	1.84E-02	8.56E-01	Up	7.89E-01	9.84E-01	Nucleotide	Purine Metabolism, (Hypo)Xanthine/Inosine containing	1123	LC/MS Neg	1602.1	267.074	58-63-9	6021	C00294	HMDB00195	3196	0	0	0	0	0	NA	NA
palmitoleoylcarnitine (C16:1)*	Fatty Acid Mtb (Carnitine)	Fatty Acid Mtb	0.18	9.58E-02	5.80E-01	0.23	5.10E-02	5.04E-01	0.03	8.53E-01	9.80E-01	0.17	3.54E-01	9.38E-01	24	Up	3.77E-01	7.39E-01	Up	2.66E-01	7.31E-01	Up	7.46E-01	9.93E-01	Down	9.61E-01	9.91E-01	Lipid	Fatty Acid Metabolism(Acyl Carnitine)	53223	LC/MS Pos Late	1357	398.327	NA	NA	NA	NA	1348	0	0	0	0	0	NA	NA
3-methylhistidine	His Mtb	Amin Acid Mtb	-0.18	9.91E-02	5.80E-01	-0.23	4.94E-02	5.04E-01	-0.13	4.40E-01	9.06E-01	-0.01	9.46E-01	1.00E+00	12	Down	7.26E-01	8.89E-01	Down	7.19E-01	9.26E-01	Up	3.85E-01	8.67E-01	Down	1.27E-01	5.22E-01	Amino Acid	Histidine Metabolism	15677	LC/MS Neg	906.3	168.078	368-16-1	64969	C01152	HMDB00479	66	0	0	0	0	0	NA	NA
2-linoleoylglycerol (18:2)	Monoacylglycerol	Glycerolipid Mtb	-0.31	4.91E-03	2.67E-01	-0.42	4.01E-04	5.10E-02	-0.04	8.11E-01	9.64E-01	-0.18	3.38E-01	9.38E-01	12	Down	5.61E-03	1.37E-01	Down	4.49E-04	2.20E-02	Down	6.41E-01	8.98E-01	Down	5.75E-01	9.71E-01	Lipid	Monoacylglycerol	32506	LC/MS Neg	6250	279.233	3443-82-1	5365676	NA	HMDB11538	2125	0	0	0	0.02	0	MAR	NA
N-palmitoyl-sphingosine (d18:1/16:0)	Ceramide	Sphingolipid Mtb	0.39	4.13E-04	8.82E-02	0.43	3.69E-04	5.10E-02	0.32	5.92E-02	7.60E-01	0.29	1.23E-01	8.84E-01	10	Up	1.80E-02	2.94E-01	Up	2.91E-02	3.57E-01	Up	2.37E-01	8.56E-01	Up	7.78E-02	4.76E-01	Lipid	Sphingolipid Metabolism	44877	LC/MS Pos Late	2893	538.519	24696-26-2	5283564	NA	HMDB04949	2263	0	0	0	0	0	NA	NA
1-palmitoyl-2-stearoyl-GPC (16:0/18:0)	Phosphatidylcholine	Glycerophosopholipid Mtb	-0.21	5.90E-02	5.30E-01	-0.23	5.85E-02	5.25E-01	-0.28	9.96E-02	7.87E-01	0	9.90E-01	1.00E+00	42	Down	6.68E-01	8.73E-01	Down	8.45E-01	9.60E-01	Down	2.38E-01	8.56E-01	Up	7.12E-01	9.84E-01	Lipid	Phospholipid Metabolism	52616	LC/MS Pos Late	2653	762.601	59403-51-9	NA	NA	NA	1673	0	0	0	0	0	NA	NA
glutamate	Glu Mtb	Amin Acid Mtb	0.25	2.28E-02	4.46E-01	0.22	6.37E-02	5.39E-01	0.17	3.10E-01	9.06E-01	0.48	9.95E-03	8.69E-01	10	Up	8.41E-01	8.96E-01	Up	5.25E-01	8.04E-01	Down	8.21E-01	9.93E-01	Down	4.69E-01	8.84E-01	Amino Acid	Glutamate Metabolism	57	LC/MS Pos Early	1500	148.06	56-86-0	611	C00025	HMDB00148	42	0	0	0	0	0	NA	NA
N-stearoyl-sphingosine (d18:1/18:0)*	Ceramide	Sphingolipid Mtb	0.24	2.39E-02	4.56E-01	0.22	6.68E-02	5.39E-01	0.23	1.80E-01	8.69E-01	0.39	3.54E-02	8.69E-01	10	Up	1.80E-02	2.94E-01	Up	2.91E-02	3.57E-01	Up	2.37E-01	8.56E-01	Up	7.78E-02	4.76E-01	Lipid	Sphingolipid Metabolism	54979	LC/MS Pos Late	3392	566.551	104404-17-3	5283565	NA	HMDB04950	2265	0	0	0	0	0	NA	NA
gamma-glutamylmethionine	Glutathione Mtb	Peptide Mtb	-0.24	2.57E-02	4.65E-01	-0.22	6.42E-02	5.39E-01	-0.22	2.00E-01	8.77E-01	-0.38	4.00E-02	8.69E-01	18	Down	6.95E-02	3.82E-01	Down	1.64E-01	7.13E-01	Down	1.47E-01	8.56E-01	Down	1.43E-01	5.22E-01	Peptide	Gamma-glutamyl Amino Acid	44872	LC/MS Pos Early	2640	279.101	17663-87-5	7009567	NA	HMDB29155	449	0	0	0	0	0	NA	NA
sphingomyelin (d18:1/22:2, d18:2/22:1, d16:1/24:2)*	Sphingomyelin	Sphingolipid Mtb	0.24	2.94E-02	4.82E-01	0.22	6.40E-02	5.39E-01	0.39	2.03E-02	7.60E-01	0.08	6.70E-01	1.00E+00	35	Up	8.58E-02	3.82E-01	Up	9.57E-02	5.86E-01	Up	9.69E-02	8.56E-01	Up	9.97E-01	9.97E-01	Lipid	Sphingolipid Metabolism	57477	LC/MS Pos Late	2209	783.638	NA	NA	NA	NA	2290	0	0	0	0	0	NA	NA
5,6-dihydrothymine	Pyrimidine Mtb	Nucleotide Mtb	0.23	3.22E-02	4.82E-01	0.22	6.75E-02	5.39E-01	0.35	3.74E-02	7.60E-01	0.16	4.06E-01	9.52E-01	15	Up	6.98E-02	3.82E-01	Up	8.05E-02	5.63E-01	Up	1.00E-01	8.56E-01	Up	8.62E-01	9.91E-01	Nucleotide	Pyrimidine Metabolism, Thymine containing	1418	LC/MS Pos Early	1280	129.066	0696-04-08	93556	C00906	HMDB00079	3332	0	0	0	0	0	NA	NA
4-imidazoleacetate	His Mtb	Amin Acid Mtb	0.22	3.94E-02	4.91E-01	0.21	7.07E-02	5.39E-01	0.24	1.63E-01	8.51E-01	0.25	1.91E-01	8.92E-01	12	Down	7.26E-01	8.89E-01	Down	7.19E-01	9.26E-01	Up	3.85E-01	8.67E-01	Down	1.27E-01	5.22E-01	Amino Acid	Histidine Metabolism	32349	LC/MS Pos Early	2055	127.05	645-65-8	96215	C02835	HMDB02024	81	0	0	0	0	0	NA	NA
gamma-glutamyltyrosine	Glutathione Mtb	Peptide Mtb	-0.22	3.93E-02	4.91E-01	-0.22	6.35E-02	5.39E-01	-0.35	4.09E-02	7.60E-01	-0.06	7.36E-01	1.00E+00	18	Down	6.95E-02	3.82E-01	Down	1.64E-01	7.13E-01	Down	1.47E-01	8.56E-01	Down	1.43E-01	5.22E-01	Peptide	Gamma-glutamyl Amino Acid	2734	LC/MS Neg	1240	309.109	7432-23-7	94340	NA	HMDB11741	453	0	0	0	0	0	NA	NA
lactate	Glycolysis	Carbohydrate Mtb	0.21	4.58E-02	5.02E-01	0.21	7.49E-02	5.39E-01	0.23	1.67E-01	8.51E-01	0.21	2.58E-01	9.23E-01	5	Up	6.18E-02	3.82E-01	Up	7.17E-02	5.63E-01	Up	2.34E-01	8.56E-01	Up	4.08E-01	8.61E-01	Carbohydrate	Glycolysis, Gluconeogenesis, and Pyruvate Metabolism	527	LC/MS Neg	681.6	89.0244	79-33-4	612	C00186	HMDB00190	898	0	0	0	0	0	NA	NA
3-hydroxybutyrylcarnitine (1)	Fatty Acid Mtb (Carnitine)	Fatty Acid Mtb	0.21	5.14E-02	5.20E-01	0.22	6.74E-02	5.39E-01	0.23	1.81E-01	8.69E-01	0.18	3.40E-01	9.38E-01	24	Up	3.77E-01	7.39E-01	Up	2.66E-01	7.31E-01	Up	7.46E-01	9.93E-01	Down	9.61E-01	9.91E-01	Lipid	Fatty Acid Metabolism(Acyl Carnitine)	43264	LC/MS Pos Early	2400	248.149	NA	53481617	NA	HMDB13127	1335	0	0	0	0	0	NA	NA
phosphocholine	Glycerophosopholipid Mtb (others)	Glycerophosopholipid Mtb	-0.21	4.93E-02	5.20E-01	-0.21	7.21E-02	5.39E-01	-0.14	4.16E-01	9.06E-01	-0.32	8.58E-02	8.69E-01	23	Down	3.29E-01	7.39E-01	Down	3.94E-01	7.80E-01	Down	3.38E-01	8.67E-01	Down	8.03E-01	9.84E-01	Lipid	Phospholipid Metabolism	34396	LC/MS Pos Early	700	184.073	72556-74-2	1014	C00588	HMDB01565	1586	0.01	0	0.02	0	0	MAR	NA
arachidate (20:0)	Fatty Acid (Long Chain)	Fatty Acid Mtb	0.21	5.84E-02	5.30E-01	0.21	7.92E-02	5.39E-01	0.04	8.00E-01	9.62E-01	0.42	2.71E-02	8.69E-01	14	Up	2.95E-01	7.39E-01	Up	3.51E-01	7.80E-01	Down	5.93E-01	8.98E-01	Up	2.21E-02	4.76E-01	Lipid	Long Chain Fatty Acid	1118	LC/MS Neg	6295	311.296	506-30-9	10467	C06425	HMDB02212	1126	0	0	0	0	0	NA	NA
pentadecanoate (15:0)	Fatty Acid (Long Chain)	Fatty Acid Mtb	0.2	6.56E-02	5.38E-01	0.21	7.81E-02	5.39E-01	0	9.94E-01	9.98E-01	0.45	1.64E-02	8.69E-01	14	Up	2.95E-01	7.39E-01	Up	3.51E-01	7.80E-01	Down	5.93E-01	8.98E-01	Up	2.21E-02	4.76E-01	Lipid	Long Chain Fatty Acid	1361	LC/MS Neg	5521	241.217	1002-84-2;10002-84-2	13849	C16537	HMDB00826	1108	0	0	0	0	0	NA	NA
1-palmitoleoylglycerol (16:1)*	Monoacylglycerol	Glycerolipid Mtb	-0.2	6.61E-02	5.38E-01	-0.22	6.07E-02	5.39E-01	-0.18	2.86E-01	9.06E-01	-0.14	4.55E-01	9.94E-01	12	Down	5.61E-03	1.37E-01	Down	4.49E-04	2.20E-02	Down	6.41E-01	8.98E-01	Down	5.75E-01	9.71E-01	Lipid	Monoacylglycerol	52431	LC/MS Neg	6094	253.217	NA	NA	NA	NA	2136	0	0	0	0	0	NA	NA
ethylmalonate	Leu, Ile, Val Mtb	Amin Acid Mtb	-0.2	6.26E-02	5.38E-01	-0.22	6.57E-02	5.39E-01	-0.19	2.61E-01	9.04E-01	-0.16	4.04E-01	9.52E-01	27	Up	9.71E-01	9.71E-01	Down	9.70E-01	9.88E-01	Up	2.04E-01	8.56E-01	Down	1.60E-01	5.22E-01	Amino Acid	Leucine, Isoleucine and Valine Metabolism	15765	LC/MS Polar	2785	131.035	601-75-2	11756	NA	HMDB00622	309	0	0	0	0	0	NA	NA
docosahexaenoate (DHA; 22:6n3)	Fatty Acid (Polyunsaturated)	Fatty Acid Mtb	-0.19	7.32E-02	5.47E-01	-0.21	8.09E-02	5.39E-01	-0.46	6.40E-03	7.60E-01	0.23	2.15E-01	9.09E-01	12	Down	6.66E-01	8.73E-01	Down	4.94E-01	7.81E-01	Down	1.64E-01	8.56E-01	Up	4.30E-02	4.76E-01	Lipid	Polyunsaturated Fatty Acid (n3 and n6)	44675	LC/MS Neg	5525	327.233	6217-54-5	445580	C06429	HMDB02183	1147	0	0	0	0	0	NA	NA
succinate	TCA Cycle	Carbohydrate Mtb	0.19	8.84E-02	5.49E-01	0.22	6.98E-02	5.39E-01	0.17	3.13E-01	9.06E-01	0.07	6.90E-01	1.00E+00	10	Down	8.31E-01	8.96E-01	Down	8.82E-01	9.60E-01	Up	4.42E-01	8.67E-01	Down	1.48E-01	5.22E-01	Energy	TCA Cycle	1437	LC/MS Polar	3149	117.019	110-15-6	1110	C00042	HMDB00254	1077	0	0	0	0	0	NA	NA
sphingomyelin (d18:1/17:0, d17:1/18:0, d19:1/16:0)	Sphingomyelin	Sphingolipid Mtb	0.19	7.59E-02	5.49E-01	0.21	7.66E-02	5.39E-01	0.21	2.15E-01	8.77E-01	0.09	6.49E-01	1.00E+00	35	Up	8.58E-02	3.82E-01	Up	9.57E-02	5.86E-01	Up	9.69E-02	8.56E-01	Up	9.97E-01	9.97E-01	Lipid	Sphingolipid Metabolism	52615	LC/MS Pos Late	2312	717.591	121999-64-2	NA	NA	NA	2246	0	0	0	0	0	NA	NA
theophylline	Xanthine Mtb	Xenobiotics	0.19	7.79E-02	5.49E-01	0.21	8.21E-02	5.39E-01	0.13	4.48E-01	9.06E-01	0.22	2.35E-01	9.19E-01	14	Up	8.02E-01	8.96E-01	Up	7.50E-01	9.26E-01	Up	9.62E-01	9.93E-01	Up	9.71E-01	9.91E-01	Xenobiotics	Xanthine Metabolism	18394	LC/MS Pos Early	1870	181.072	58-55-9	2153	C07130	HMDB01889	3523	0	0	0	0	0	NA	NA
1-stearoyl-2-dihomo-linolenoyl-GPC (18:0/20:3n3 or 6)*	Phosphatidylcholine	Glycerophosopholipid Mtb	0.19	8.64E-02	5.49E-01	0.21	8.28E-02	5.39E-01	0.2	2.41E-01	8.87E-01	0.07	6.90E-01	1.00E+00	42	Down	6.68E-01	8.73E-01	Down	8.45E-01	9.60E-01	Down	2.38E-01	8.56E-01	Up	7.12E-01	9.84E-01	Lipid	Phospholipid Metabolism	52629	LC/MS Pos Late	2384	812.616	NA	NA	NA	NA	1689	0	0	0	0	0	NA	NA
1-palmitoyl-2-linoleoyl-GPE (16:0/18:2)	Phosphatidylethanolamine	Glycerophosopholipid Mtb	-0.19	8.69E-02	5.49E-01	-0.21	7.24E-02	5.39E-01	-0.12	4.96E-01	9.15E-01	-0.18	3.33E-01	9.38E-01	16	Down	2.23E-01	7.05E-01	Down	2.32E-01	7.31E-01	Down	4.96E-01	8.67E-01	Down	5.47E-01	9.57E-01	Lipid	Phospholipid Metabolism	42449	LC/MS Pos Late	2275	716.523	NA	9546747	NA	HMDB05322	1654	0	0	0	0	0	NA	NA
4-hydroxycoumarin	Xenobiotics	Xenobiotics	-0.2	7.49E-02	5.49E-01	-0.22	6.74E-02	5.39E-01	-0.24	1.65E-01	8.51E-01	-0.03	8.77E-01	1.00E+00	41	Down	1.87E-01	6.56E-01	Down	1.89E-01	7.13E-01	Down	8.91E-01	9.93E-01	Down	1.65E-01	5.22E-01	Xenobiotics	Drug	37445	LC/MS Neg	2470	161.024	1076-38-6	54682930	C20414	NA	4081	0.11	0.1	0.13	0.11	0.09	MNAR	1
1-(1-enyl-stearoyl)-2-dihomo-linolenoyl-GPE (P-18:0/20:3)*	Plasmenylethanolamide	Glycerophosopholipid Mtb	0.18	1.01E-01	5.80E-01	0.21	7.23E-02	5.39E-01	0.21	2.13E-01	8.77E-01	-0.01	9.74E-01	1.00E+00	17	Down	6.91E-01	8.73E-01	Down	9.88E-01	9.88E-01	Down	5.42E-01	8.84E-01	Down	4.39E-01	8.61E-01	Lipid	Plasmalogen	57343	LC/MS Pos Late	2669	754.574	NA	NA	NA	NA	2090	0	0.01	0	0	0	MAR	NA
sphingomyelin (d18:1/19:0, d19:1/18:0)*	Sphingomyelin	Sphingolipid Mtb	0.18	1.01E-01	5.80E-01	0.21	7.76E-02	5.39E-01	0.13	4.27E-01	9.06E-01	0.09	6.43E-01	1.00E+00	35	Up	8.58E-02	3.82E-01	Up	9.57E-02	5.86E-01	Up	9.69E-02	8.56E-01	Up	9.97E-01	9.97E-01	Lipid	Sphingolipid Metabolism	57475	LC/MS Pos Late	2330	745.622	NA	NA	NA	NA	2295	0	0	0	0	0	NA	NA
androstenediol (3alpha, 17alpha) monsulfate (2)	Steroid	Sterol Mtb	0.18	9.90E-02	5.80E-01	0.2	8.33E-02	5.39E-01	0.1	5.63E-01	9.36E-01	0.19	2.99E-01	9.34E-01	24	Up	8.39E-02	3.82E-01	Up	7.02E-02	5.63E-01	Up	8.21E-01	9.93E-01	Up	1.32E-01	5.22E-01	Lipid	Steroid	37207	LC/MS Neg	4712	369.174	NA	NA	NA	NA	2453	0.1	0.12	0.06	0.13	0.09	MNAR	1
1-methylhistidine	His Mtb	Amin Acid Mtb	-0.17	1.16E-01	5.88E-01	-0.21	7.49E-02	5.39E-01	-0.01	9.60E-01	9.98E-01	-0.2	2.79E-01	9.25E-01	12	Down	7.26E-01	8.89E-01	Down	7.19E-01	9.26E-01	Up	3.85E-01	8.67E-01	Down	1.27E-01	5.22E-01	Amino Acid	Histidine Metabolism	30460	LC/MS Pos Early	2755	170.092	332-80-9	92105	C01152	HMDB00001	65	0	0	0	0	0	NA	NA
3-hydroxypyridine sulfate	Xenobiotics	Xenobiotics	-0.18	1.09E-01	5.88E-01	-0.21	8.32E-02	5.39E-01	-0.2	2.45E-01	8.89E-01	-0.03	8.59E-01	1.00E+00	41	Down	1.87E-01	6.56E-01	Down	1.89E-01	7.13E-01	Down	8.91E-01	9.93E-01	Down	1.65E-01	5.22E-01	Xenobiotics	Chemical	48448	LC/MS Neg	1595.5	173.987	1955-23-3	NA	NA	NA	4451	0	0	0	0	0	NA	NA
1,2,3-benzenetriol sulfate (2)	Xenobiotics	Xenobiotics	-0.17	1.24E-01	6.04E-01	-0.21	7.75E-02	5.39E-01	0.13	4.42E-01	9.06E-01	-0.4	3.50E-02	8.69E-01	41	Down	1.87E-01	6.56E-01	Down	1.89E-01	7.13E-01	Down	8.91E-01	9.93E-01	Down	1.65E-01	5.22E-01	Xenobiotics	Chemical	48762	LC/MS Neg	1709	204.981	NA	NA	NA	NA	4449	0.01	0.01	0.02	0	0.03	MAR	1
stearoylcarnitine (C18)	Fatty Acid Mtb (Carnitine)	Fatty Acid Mtb	0.16	1.30E-01	6.16E-01	0.21	7.28E-02	5.39E-01	0.01	9.53E-01	9.98E-01	0.16	3.99E-01	9.52E-01	24	Up	3.77E-01	7.39E-01	Up	2.66E-01	7.31E-01	Up	7.46E-01	9.93E-01	Down	9.61E-01	9.91E-01	Lipid	Fatty Acid Metabolism(Acyl Carnitine)	34409	LC/MS Pos Late	1485	428.373	18822-91-8	6426855	NA	HMDB00848	1349	0	0	0	0	0	NA	NA
glycosyl ceramide (d18:1/23:1, d17:1/24:1)*	Ceramide	Sphingolipid Mtb	0.15	1.56E-01	6.29E-01	0.21	7.97E-02	5.39E-01	0	9.87E-01	9.98E-01	0.13	4.91E-01	9.98E-01	10	Up	1.80E-02	2.94E-01	Up	2.91E-02	3.57E-01	Up	2.37E-01	8.56E-01	Up	7.78E-02	4.76E-01	Lipid	Ceramides	57448	LC/MS Pos Late	3667	796.666	NA	NA	NA	NA	2622	0.14	0.13	0.12	0.18	0.16	MAR	1
3-methylglutaconate	Leu, Ile, Val Mtb	Amin Acid Mtb	-0.13	2.43E-01	7.24E-01	-0.21	7.48E-02	5.39E-01	0.27	1.18E-01	8.18E-01	-0.29	1.24E-01	8.84E-01	27	Up	9.71E-01	9.71E-01	Down	9.70E-01	9.88E-01	Up	2.04E-01	8.56E-01	Down	1.60E-01	5.22E-01	Amino Acid	Leucine, Isoleucine and Valine Metabolism	38667	LC/MS Polar	2579.6	143.035	5746-90-7	1551553	NA	HMDB00522	283	0.02	0.03	0.02	0	0.06	MNAR	1
2-arachidonoyl-GPE* (20:4)*	Lysophosphatidylethanolamine	Glycerophosopholipid Mtb	0.12	2.67E-01	7.47E-01	0.21	7.62E-02	5.39E-01	-0.09	6.13E-01	9.39E-01	0	9.87E-01	1.00E+00	16	Down	5.21E-01	8.51E-01	Down	8.81E-01	9.60E-01	Down	1.68E-01	8.56E-01	Down	7.09E-01	9.84E-01	Lipid	Lysolipid	32815	LC/MS Neg	5793	500.278	NA	NA	NA	NA	1949	0.02	0.01	0.01	0.02	0.06	MNAR	1
dopamine 3-O-sulfate	Phe, Tyr Mtb	Amin Acid Mtb	-0.09	3.90E-01	8.14E-01	-0.21	7.83E-02	5.39E-01	0.25	1.51E-01	8.51E-01	-0.05	7.85E-01	1.00E+00	25	Down	8.30E-01	8.96E-01	Down	6.70E-01	9.26E-01	Up	3.18E-01	8.67E-01	Down	3.41E-01	7.89E-01	Amino Acid	Phenylalanine and Tyrosine Metabolism	48407	LC/MS Neg	1556.2	232.029	NA	122136	C13690	HMDB06275	198	0	0	0	0	0	NA	NA
dimethyl sulfone	Xenobiotics	Xenobiotics	0.03	7.66E-01	9.50E-01	0.21	8.02E-02	5.39E-01	-0.31	7.38E-02	7.60E-01	-0.28	1.49E-01	8.88E-01	41	Down	1.87E-01	6.56E-01	Down	1.89E-01	7.13E-01	Down	8.91E-01	9.93E-01	Down	1.65E-01	5.22E-01	Xenobiotics	Chemical	43424	LC/MS Pos Early	832	95.0161	67-71-0	6213	C11142	HMDB04983	4394	0.18	0.19	0.15	0.2	0.19	MAR	1
3-methylglutarylcarnitine (2)	Lys Mtb	Amin Acid Mtb	-0.12	2.58E-01	7.42E-01	-0.2	8.51E-02	5.46E-01	0.23	1.67E-01	8.51E-01	-0.24	1.97E-01	8.95E-01	11	Down	1.11E-01	4.55E-01	Down	2.05E-01	7.16E-01	Down	4.71E-01	8.67E-01	Down	6.14E-02	4.76E-01	Amino Acid	Leucine, Isoleucine and Valine Metabolism	46548	LC/MS Pos Early	2675	290.16	NA	128145	NA	HMDB00552	287	0	0	0	0	0	NA	NA
gamma-glutamylvaline	Glutathione Mtb	Peptide Mtb	0.2	6.90E-02	5.38E-01	0.2	8.72E-02	5.50E-01	0.2	2.32E-01	8.77E-01	0.17	3.62E-01	9.40E-01	18	Down	6.95E-02	3.82E-01	Down	1.64E-01	7.13E-01	Down	1.47E-01	8.56E-01	Down	1.43E-01	5.22E-01	Peptide	Gamma-glutamyl Amino Acid	43829	LC/MS Pos Early	2700	247.129	2746-34-1	7015683	NA	HMDB11172	454	0	0	0	0	0	NA	NA
dopamine 4-sulfate	Phe, Tyr Mtb	Amin Acid Mtb	-0.08	4.66E-01	8.54E-01	-0.21	8.71E-02	5.50E-01	0.26	1.34E-01	8.33E-01	0	9.82E-01	1.00E+00	25	Down	8.30E-01	8.96E-01	Down	6.70E-01	9.26E-01	Up	3.18E-01	8.67E-01	Down	3.41E-01	7.89E-01	Amino Acid	Phenylalanine and Tyrosine Metabolism	48406	LC/MS Neg	1511	232.029	NA	123932	C13691	HMDB04148	197	0.03	0.03	0.02	0.02	0.06	MNAR	1
sphingomyelin (d18:0/20:0, d16:0/22:0)*	Sphingomyelin	Sphingolipid Mtb	0.18	8.82E-02	5.49E-01	0.2	8.86E-02	5.52E-01	0.16	3.51E-01	9.06E-01	0.12	5.04E-01	9.98E-01	35	Up	8.58E-02	3.82E-01	Up	9.57E-02	5.86E-01	Up	9.69E-02	8.56E-01	Up	9.97E-01	9.97E-01	Lipid	Sphingolipid Metabolism	57476	LC/MS Pos Late	2600	761.653	NA	NA	NA	NA	2291	0	0	0	0	0	NA	NA
azelate (nonanedioate; C9)	Fatty Acid Mtb (Dicarboxylate)	Fatty Acid Mtb	-0.12	2.66E-01	7.47E-01	-0.2	8.90E-02	5.52E-01	0.16	3.52E-01	9.06E-01	-0.14	4.71E-01	9.98E-01	16	Up	6.05E-01	8.72E-01	Up	7.65E-01	9.26E-01	Up	4.67E-01	8.67E-01	Up	7.76E-01	9.84E-01	Lipid	Fatty Acid, Dicarboxylate	18362	LC/MS Neg	1276	187.098	123-99-9	2266	C08261	HMDB00784	1246	0	0	0	0	0	NA	NA
1-pentadecanoyl-2-arachidonoyl-GPC (15:0/20:4)*	Phosphatidylcholine	Glycerophosopholipid Mtb	0.14	1.88E-01	6.63E-01	0.2	9.15E-02	5.62E-01	0.03	8.79E-01	9.86E-01	0.07	7.17E-01	1.00E+00	42	Down	6.68E-01	8.73E-01	Down	8.45E-01	9.60E-01	Down	2.38E-01	8.56E-01	Up	7.12E-01	9.84E-01	Lipid	Phospholipid Metabolism	53194	LC/MS Pos Late	1988	768.554	NA	NA	NA	NA	1747	0	0	0	0	0	NA	NA
orotate	Pyrimidine Mtb	Nucleotide Mtb	0.14	1.87E-01	6.63E-01	0.2	9.20E-02	5.62E-01	0.13	4.36E-01	9.06E-01	-0.08	6.79E-01	1.00E+00	15	Up	6.98E-02	3.82E-01	Up	8.05E-02	5.63E-01	Up	1.00E-01	8.56E-01	Up	8.62E-01	9.91E-01	Nucleotide	Pyrimidine Metabolism, Orotate containing	1505	LC/MS Polar	1638.1	155.01	50887-69-9	967	C00295	HMDB00226	3273	0	0.01	0	0	0	MAR	NA
hydantoin-5-propionic acid	His Mtb	Amin Acid Mtb	-0.22	4.04E-02	4.91E-01	-0.2	9.30E-02	5.63E-01	-0.14	3.91E-01	9.06E-01	-0.43	2.25E-02	8.69E-01	12	Down	7.26E-01	8.89E-01	Down	7.19E-01	9.26E-01	Up	3.85E-01	8.67E-01	Down	1.27E-01	5.22E-01	Amino Acid	Histidine Metabolism	40473	LC/MS Polar	2080	171.041	5624-26-0	782	C05565	HMDB01212	69	0.01	0.01	0	0	0	MAR	NA
glucose	Glycolysis	Carbohydrate Mtb	0.18	1.02E-01	5.80E-01	0.2	9.40E-02	5.64E-01	0.2	2.37E-01	8.77E-01	0.07	7.22E-01	1.00E+00	5	Up	6.18E-02	3.82E-01	Up	7.17E-02	5.63E-01	Up	2.34E-01	8.56E-01	Up	4.08E-01	8.61E-01	Carbohydrate	Glycolysis, Gluconeogenesis, and Pyruvate Metabolism	48152	LC/MS Polar	2342	225.062	50-99-7	79025	C00031	HMDB00122	881	0	0	0	0	0	NA	NA
2-methylcitrate/homocitrate	TCA Cycle	Carbohydrate Mtb	-0.16	1.39E-01	6.29E-01	-0.2	9.47E-02	5.64E-01	0.08	6.27E-01	9.39E-01	-0.33	8.11E-02	8.69E-01	10	Down	8.31E-01	8.96E-01	Down	8.82E-01	9.60E-01	Up	4.42E-01	8.67E-01	Down	1.48E-01	5.22E-01	Energy	TCA Cycle	52282	LC/MS Neg	575	205.035	NA	NA	NA	NA	1089	0	0	0	0	0	NA	NA
linoleamide (18:2n6)	Fatty Acid Mtb (others)	Fatty Acid Mtb	0.16	1.49E-01	6.29E-01	0.2	9.55E-02	5.65E-01	0.02	9.22E-01	9.97E-01	0.16	3.97E-01	9.52E-01	20	Up	3.65E-01	7.39E-01	Up	4.09E-01	7.80E-01	Up	9.57E-01	9.93E-01	Up	2.19E-01	6.00E-01	Lipid	Fatty Acid, Amide	32455	LC/MS Pos Late	1580	280.264	766652	6435901	NA	NA	1284	0	0	0	0	0	NA	NA
1-palmityl-2-oleoyl-GPC (O-16:0/18:1)*	Plasmenylcholin	Glycerophosopholipid Mtb	0.19	7.17E-02	5.43E-01	0.2	9.77E-02	5.73E-01	0.36	3.36E-02	7.60E-01	-0.03	8.55E-01	1.00E+00	20	Up	8.79E-01	8.97E-01	Up	7.81E-01	9.26E-01	Up	6.37E-01	8.98E-01	Down	4.24E-01	8.61E-01	Lipid	Phospholipid Metabolism	52717	LC/MS Pos Late	2456	746.606	NA	NA	NA	NA	1711	0	0	0	0	0	NA	NA
trimethylamine N-oxide	Glycerophosopholipid Mtb (others)	Glycerophosopholipid Mtb	-0.16	1.52E-01	6.29E-01	-0.2	9.98E-02	5.81E-01	0.01	9.53E-01	9.98E-01	-0.18	3.31E-01	9.38E-01	23	Down	3.29E-01	7.39E-01	Down	3.94E-01	7.80E-01	Down	3.38E-01	8.67E-01	Down	8.03E-01	9.84E-01	Lipid	Phospholipid Metabolism	40406	LC/MS Pos Early	2100	76.0757	1184-78-7	1145	C01104	HMDB00925	1596	0	0	0	0	0	NA	NA
1-dihomo-linolenylglycerol (20:3)	Monoacylglycerol	Glycerolipid Mtb	-0.09	4.02E-01	8.20E-01	-0.19	1.02E-01	5.91E-01	0.04	8.05E-01	9.62E-01	0.17	3.57E-01	9.38E-01	12	Down	5.61E-03	1.37E-01	Down	4.49E-04	2.20E-02	Down	6.41E-01	8.98E-01	Down	5.75E-01	9.71E-01	Lipid	Monoacylglycerol	48341	LC/MS Neg	6400	305.249	NA	NA	NA	NA	2134	0	0	0.01	0	0	MAR	NA
methionine sulfoxide	Met, Cys Mtb	Amin Acid Mtb	-0.16	1.48E-01	6.29E-01	-0.19	1.05E-01	5.97E-01	0.04	8.19E-01	9.66E-01	-0.28	1.42E-01	8.84E-01	17	Down	2.41E-01	7.05E-01	Down	3.00E-01	7.42E-01	Down	9.92E-01	9.93E-01	Down	7.65E-02	4.76E-01	Amino Acid	Methionine, Cysteine, SAM and Taurine Metabolism	18374	LC/MS Pos Early	1272	166.053	3226-65-1	158980	C02989	HMDB02005	332	0	0	0	0	0	NA	NA
N-alpha-acetylornithine	Urea Cycle, Arg & Pro Mtb	Amin Acid Mtb	-0.16	1.44E-01	6.29E-01	-0.19	1.06E-01	5.97E-01	-0.05	7.69E-01	9.62E-01	-0.17	3.60E-01	9.38E-01	21	Down	3.12E-01	7.39E-01	Down	4.67E-01	7.80E-01	Down	9.93E-01	9.93E-01	Down	4.49E-02	4.76E-01	Amino Acid	Urea cycle; Arginine and Proline Metabolism	32984	LC/MS Pos Early	2000	175.108	1572591	439232	C00437	HMDB03357	384	0	0	0.01	0	0	MAR	NA
1-oleoyl-2-linoleoyl-GPE (18:1/18:2)*	Phosphatidylethanolamine	Glycerophosopholipid Mtb	-0.16	1.46E-01	6.29E-01	-0.19	1.07E-01	5.97E-01	-0.02	9.21E-01	9.97E-01	-0.23	2.27E-01	9.19E-01	16	Down	2.23E-01	7.05E-01	Down	2.32E-01	7.31E-01	Down	4.96E-01	8.67E-01	Down	5.47E-01	9.57E-01	Lipid	Phospholipid Metabolism	52687	LC/MS Pos Late	2270	742.538	NA	9546753	NA	HMDB05349	1695	0	0	0	0	0	NA	NA
3-phenylpropionate (hydrocinnamate)	Phe, Tyr Mtb	Amin Acid Mtb	-0.16	1.46E-01	6.29E-01	-0.19	1.07E-01	5.97E-01	-0.09	5.92E-01	9.36E-01	-0.1	5.92E-01	1.00E+00	25	Down	8.30E-01	8.96E-01	Down	6.70E-01	9.26E-01	Up	3.18E-01	8.67E-01	Down	3.41E-01	7.89E-01	Amino Acid	Phenylalanine and Tyrosine Metabolism	15749	LC/MS Neg	2860	149.061	501-52-0	107	C05629	HMDB00764	188	0.06	0.05	0.06	0.11	0.03	MNAR	1
octadecanedioate (C18)	Fatty Acid Mtb (Dicarboxylate)	Fatty Acid Mtb	0.1	3.38E-01	7.96E-01	0.19	1.05E-01	5.97E-01	-0.13	4.35E-01	9.06E-01	0.05	8.00E-01	1.00E+00	16	Up	6.05E-01	8.72E-01	Up	7.65E-01	9.26E-01	Up	4.67E-01	8.67E-01	Up	7.76E-01	9.84E-01	Lipid	Fatty Acid, Dicarboxylate	36754	LC/MS Neg	5043	313.238	871-70-5	70095	NA	HMDB00782	1253	0.02	0.03	0.02	0.02	0	MNAR	1
1-palmitoyl-2-oleoyl-GPC (16:0/18:1)	Phosphatidylcholine	Glycerophosopholipid Mtb	0.18	9.66E-02	5.80E-01	0.19	1.09E-01	6.01E-01	0.01	9.66E-01	9.98E-01	0.37	5.05E-02	8.69E-01	42	Down	6.68E-01	8.73E-01	Down	8.45E-01	9.60E-01	Down	2.38E-01	8.56E-01	Up	7.12E-01	9.84E-01	Lipid	Phospholipid Metabolism	52461	LC/MS Pos Late	2358	760.585	26853-31-6;26853-31-6	6436017	NA	NA	1604	0	0	0	0	0	NA	NA
3-methylcytidine	Pyrimidine Mtb	Nucleotide Mtb	0.2	6.82E-02	5.38E-01	0.19	1.18E-01	6.02E-01	0.29	9.00E-02	7.60E-01	0.13	4.96E-01	9.98E-01	15	Up	6.98E-02	3.82E-01	Up	8.05E-02	5.63E-01	Up	1.00E-01	8.56E-01	Up	8.62E-01	9.91E-01	Nucleotide	Pyrimidine Metabolism, Cytidine containing	35132	LC/MS Pos Early	2176	258.108	21028-20-6	159649	NA	NA	3314	0.09	0.1	0.09	0.02	0.16	MNAR	1
androstenediol (3beta,17beta) monosulfate (2)	Steroid	Sterol Mtb	0.2	6.41E-02	5.38E-01	0.18	1.25E-01	6.02E-01	0.09	5.97E-01	9.36E-01	0.46	1.43E-02	8.69E-01	24	Up	8.39E-02	3.82E-01	Up	7.02E-02	5.63E-01	Up	8.21E-01	9.93E-01	Up	1.32E-01	5.22E-01	Lipid	Steroid	37210	LC/MS Neg	4500	369.174	NA	NA	NA	NA	2450	0.02	0.02	0.02	0.02	0.03	MAR	1
beta-citrylglutamate	Glu Mtb	Amin Acid Mtb	0.2	6.64E-02	5.38E-01	0.18	1.25E-01	6.02E-01	0.46	7.70E-03	7.60E-01	-0.1	5.80E-01	1.00E+00	10	Up	8.41E-01	8.96E-01	Up	5.25E-01	8.04E-01	Down	8.21E-01	9.93E-01	Down	4.69E-01	8.84E-01	Amino Acid	Glutamate Metabolism	54923	LC/MS Pos Early	900	322.077	73590-26-8	NA	NA	NA	53	0.01	0.01	0.01	0	0	MAR	NA
galactonate	Carbohydrate Mtb (others)	Carbohydrate Mtb	-0.2	7.18E-02	5.43E-01	-0.19	1.13E-01	6.02E-01	-0.05	7.65E-01	9.62E-01	-0.45	1.79E-02	8.69E-01	13	Up	3.32E-01	7.39E-01	Up	2.56E-01	7.31E-01	Up	5.59E-01	8.84E-01	Down	9.14E-01	9.91E-01	Carbohydrate	Fructose, Mannose and Galactose Metabolism	27719	LC/MS Polar	3085	195.051	299-28-5	128869	C00880	HMDB00565	1011	0.02	0.03	0.01	0.02	0	MAR	1
sphingomyelin (d18:2/24:2)*	Sphingomyelin	Sphingolipid Mtb	0.19	7.62E-02	5.49E-01	0.19	1.19E-01	6.02E-01	0.34	4.72E-02	7.60E-01	0.02	9.02E-01	1.00E+00	35	Up	8.58E-02	3.82E-01	Up	9.57E-02	5.86E-01	Up	9.69E-02	8.56E-01	Up	9.97E-01	9.97E-01	Lipid	Sphingolipid Metabolism	57479	LC/MS Pos Late	2215	809.653	NA	NA	NA	NA	2286	0	0	0	0	0	NA	NA
androstenediol (3beta,17beta) monosulfate (1)	Steroid	Sterol Mtb	0.18	9.88E-02	5.80E-01	0.19	1.15E-01	6.02E-01	0.1	5.34E-01	9.26E-01	0.25	1.75E-01	8.88E-01	24	Up	8.39E-02	3.82E-01	Up	7.02E-02	5.63E-01	Up	8.21E-01	9.93E-01	Up	1.32E-01	5.22E-01	Lipid	Steroid	37211	LC/MS Neg	4500	369.174	521-17-5	13847309	NA	HMDB03818	2449	0	0	0	0.02	0	MAR	NA
1-myristoylglycerol (14:0)	Monoacylglycerol	Glycerolipid Mtb	-0.18	1.00E-01	5.80E-01	-0.18	1.24E-01	6.02E-01	-0.16	3.35E-01	9.06E-01	-0.21	2.74E-01	9.25E-01	12	Down	5.61E-03	1.37E-01	Down	4.49E-04	2.20E-02	Down	6.41E-01	8.98E-01	Down	5.75E-01	9.71E-01	Lipid	Monoacylglycerol	35625	LC/MS Neg	6353.3	227.202	75685-84-6	79050	C01885	HMDB11561	2113	0.01	0	0.02	0	0	MAR	NA
N-nervonoyl-sphingadiene (d18:2/24:1)*	Sphingomyelin	Sphingolipid Mtb	0.17	1.15E-01	5.88E-01	0.19	1.18E-01	6.02E-01	0.14	3.99E-01	9.06E-01	0.15	4.22E-01	9.66E-01	35	Up	8.58E-02	3.82E-01	Up	9.57E-02	5.86E-01	Up	9.69E-02	8.56E-01	Up	9.97E-01	9.97E-01	Lipid	Sphingolipid Metabolism	57442	LC/MS Pos Late	3858	646.613	NA	NA	NA	NA	2288	0	0	0	0	0	NA	NA
1-stearoyl-2-linoleoyl-GPI (18:0/18:2)	Phosphatidylinositol	Glycerophosopholipid Mtb	-0.17	1.09E-01	5.88E-01	-0.18	1.20E-01	6.02E-01	-0.15	3.67E-01	9.06E-01	-0.17	3.65E-01	9.42E-01	5	Down	6.95E-01	8.73E-01	Down	9.23E-01	9.76E-01	Down	4.59E-01	8.67E-01	Down	7.29E-01	9.84E-01	Lipid	Phospholipid Metabolism	52468	LC/MS Polar	910	861.55	NA	NA	NA	NA	1635	0	0	0	0	0	NA	NA
ceramide (d18:1/17:0, d17:1/18:0)*	Ceramide	Sphingolipid Mtb	0.16	1.28E-01	6.08E-01	0.18	1.23E-01	6.02E-01	0.07	6.61E-01	9.39E-01	0.22	2.38E-01	9.19E-01	10	Up	1.80E-02	2.94E-01	Up	2.91E-02	3.57E-01	Up	2.37E-01	8.56E-01	Up	7.78E-02	4.76E-01	Lipid	Ceramides	57434	LC/MS Pos Late	3055	552.535	NA	NA	NA	NA	2616	0	0.01	0	0	0	MAR	NA
glycosyl-N-nervonoyl-sphingosine (d18:1/24:1)*	Cerebrosides	Sphingolipid Mtb	0.16	1.41E-01	6.29E-01	0.19	1.17E-01	6.02E-01	0.15	3.68E-01	9.06E-01	0.06	7.41E-01	1.00E+00	5	Up	2.85E-02	3.49E-01	Up	2.34E-02	3.57E-01	Up	3.76E-01	8.67E-01	Up	2.33E-01	6.00E-01	Lipid	Sphingolipid Metabolism	57369	LC/MS Pos Late	3990	810.682	NA	NA	NA	NA	2275	0	0	0	0	0	NA	NA
linoleoylcholine*	Fatty Acid Mtb (others)	Fatty Acid Mtb	-0.15	1.63E-01	6.29E-01	-0.18	1.18E-01	6.02E-01	-0.08	6.35E-01	9.39E-01	-0.11	5.49E-01	9.99E-01	20	Up	3.65E-01	7.39E-01	Up	4.09E-01	7.80E-01	Up	9.57E-01	9.93E-01	Up	2.19E-01	6.00E-01	Lipid	Fatty Acid Metabolism (Acyl Choline)	57463	LC/MS Pos Late	1388	366.337	NA	NA	NA	NA	2667	0	0	0	0	0	NA	NA
1-palmitoyl-2-docosahexaenoyl-GPC (16:0/22:6)	Phosphatidylcholine	Glycerophosopholipid Mtb	-0.15	1.64E-01	6.29E-01	-0.18	1.21E-01	6.02E-01	-0.29	8.24E-02	7.60E-01	0.19	3.03E-01	9.36E-01	42	Down	6.68E-01	8.73E-01	Down	8.45E-01	9.60E-01	Down	2.38E-01	8.56E-01	Up	7.12E-01	9.84E-01	Lipid	Phospholipid Metabolism	52610	LC/MS Pos Late	2023	806.569	59403-54-2	6441886	NA	NA	1672	0	0	0	0	0	NA	NA
1,2-dilinoleoyl-GPE (18:2/18:2)*	Phosphatidylethanolamine	Glycerophosopholipid Mtb	-0.16	1.56E-01	6.29E-01	-0.19	1.10E-01	6.02E-01	-0.11	5.17E-01	9.24E-01	-0.08	6.56E-01	1.00E+00	16	Down	2.23E-01	7.05E-01	Down	2.32E-01	7.31E-01	Down	4.96E-01	8.67E-01	Down	5.47E-01	9.57E-01	Lipid	Phospholipid Metabolism	53174	LC/MS Pos Late	2083	740.523	NA	9546812	NA	NA	1693	0.1	0.12	0.07	0.09	0.09	MNAR	1
3-methoxycatechol sulfate (1)	Benzoate Mtb	Xenobiotics	-0.16	1.46E-01	6.29E-01	-0.19	1.15E-01	6.02E-01	0.05	7.76E-01	9.62E-01	-0.33	8.17E-02	8.69E-01	12	Down	4.31E-01	7.88E-01	Down	3.16E-01	7.42E-01	Up	4.94E-01	8.67E-01	Down	2.25E-01	6.00E-01	Xenobiotics	Benzoate Metabolism	48763	LC/MS Neg	2163	218.997	NA	NA	NA	NA	3512	0.01	0.01	0.02	0	0.03	MAR	1
palmitic amide	Fatty Acid Mtb (others)	Fatty Acid Mtb	0.15	1.76E-01	6.55E-01	0.18	1.22E-01	6.02E-01	-0.02	9.16E-01	9.97E-01	0.2	2.85E-01	9.25E-01	20	Up	3.65E-01	7.39E-01	Up	4.09E-01	7.80E-01	Up	9.57E-01	9.93E-01	Up	2.19E-01	6.00E-01	Lipid	Fatty Acid, Amide	42095	LC/MS Pos Late	1661	256.264	629-54-9	69421	NA	NA	1280	0	0	0	0	0	NA	NA
phosphatidylcholine (15:0/18:1, 17:0/16:1)*	Phosphatidylcholine	Glycerophosopholipid Mtb	0.14	2.01E-01	6.84E-01	0.19	1.18E-01	6.02E-01	-0.03	8.65E-01	9.83E-01	0.17	3.73E-01	9.46E-01	42	Down	6.68E-01	8.73E-01	Down	8.45E-01	9.60E-01	Down	2.38E-01	8.56E-01	Up	7.12E-01	9.84E-01	Lipid	Phospholipid Metabolism	53178	LC/MS Pos Late	2224	746.569	NA	NA	NA	NA	1750	0	0	0	0	0	NA	NA
hexanoylglutamine	Fatty Acid Mtb (others)	Fatty Acid Mtb	0.11	2.91E-01	7.68E-01	0.19	1.12E-01	6.02E-01	-0.09	6.07E-01	9.37E-01	0.07	7.05E-01	1.00E+00	20	Up	3.65E-01	7.39E-01	Up	4.09E-01	7.80E-01	Up	9.57E-01	9.93E-01	Up	2.19E-01	6.00E-01	Lipid	Fatty Acid Metabolism (Acyl Glutamine)	54907	LC/MS Neg	2780	243.135	NA	NA	NA	NA	2681	0.01	0.01	0.02	0.02	0	MNAR	1
ectoine	Xenobiotics	Xenobiotics	-0.11	2.96E-01	7.68E-01	-0.19	1.23E-01	6.02E-01	0.06	7.09E-01	9.41E-01	-0.06	7.37E-01	1.00E+00	41	Down	1.87E-01	6.56E-01	Down	1.89E-01	7.13E-01	Down	8.91E-01	9.93E-01	Down	1.65E-01	5.22E-01	Xenobiotics	Chemical	35651	LC/MS Pos Early	1980	143.082	#VALUE!	126041	C06231	NA	4396	0.06	0.07	0.08	0.02	0	MNAR	1
1-arachidonoyl-GPE* (20:4)*	Lysophosphatidylethanolamine	Glycerophosopholipid Mtb	0.11	3.12E-01	7.76E-01	0.19	1.12E-01	6.02E-01	0.01	9.75E-01	9.98E-01	-0.1	6.04E-01	1.00E+00	16	Down	5.21E-01	8.51E-01	Down	8.81E-01	9.60E-01	Down	1.68E-01	8.56E-01	Down	7.09E-01	9.84E-01	Lipid	Lysolipid	35186	LC/MS Pos Late	1470	502.293	NA	42607465	NA	HMDB11517	1948	0	0	0	0	0	NA	NA
myo-inositol	Glycerophosopholipid Mtb (others)	Glycerophosopholipid Mtb	-0.13	2.21E-01	7.01E-01	-0.18	1.27E-01	6.07E-01	0.14	4.05E-01	9.06E-01	-0.29	1.11E-01	8.79E-01	23	Down	3.29E-01	7.39E-01	Down	3.94E-01	7.80E-01	Down	3.38E-01	8.67E-01	Down	8.03E-01	9.84E-01	Lipid	Inositol Metabolism	1124	LC/MS Polar	3506.3	225.062	87-89-8	892	C00137	HMDB00211	1557	0	0	0	0	0	NA	NA
acisoga	Polyamine Mtb	Amin Acid Mtb	0.12	2.58E-01	7.42E-01	0.18	1.27E-01	6.07E-01	0.06	7.11E-01	9.41E-01	-0.05	7.70E-01	1.00E+00	4	Up	5.56E-01	8.51E-01	Up	7.92E-01	9.26E-01	Up	2.25E-01	8.56E-01	Up	9.67E-01	9.91E-01	Amino Acid	Polyamine Metabolism	43258	LC/MS Neg	2297	183.114	106692-36-8	129397	NA	NA	408	0.14	0.17	0.12	0.13	0.13	MNAR	1
alpha-ketoglutarate	TCA Cycle	Carbohydrate Mtb	0.21	5.45E-02	5.20E-01	0.18	1.31E-01	6.10E-01	0.32	5.54E-02	7.60E-01	0.18	3.39E-01	9.38E-01	10	Down	8.31E-01	8.96E-01	Down	8.82E-01	9.60E-01	Up	4.42E-01	8.67E-01	Down	1.48E-01	5.22E-01	Energy	TCA Cycle	528	LC/MS Polar	2700	145.014	305-72-6;328-50-7;22202-68-2	51	C00026	HMDB00208	1074	0	0	0	0	0	NA	NA
1-palmityl-2-palmitoyl-GPC (O-16:0/16:0)*	Plasmenylcholin	Glycerophosopholipid Mtb	0.17	1.17E-01	5.88E-01	0.18	1.31E-01	6.10E-01	0.26	1.21E-01	8.18E-01	0	9.90E-01	1.00E+00	20	Up	8.79E-01	8.97E-01	Up	7.81E-01	9.26E-01	Up	6.37E-01	8.98E-01	Down	4.24E-01	8.61E-01	Lipid	Phospholipid Metabolism	57332	LC/MS Pos Late	2415	720.59	NA	145911	NA	NA	1744	0	0	0	0	0	NA	NA
arachidonate (20:4n6)	Fatty Acid (Polyunsaturated)	Fatty Acid Mtb	-0.17	1.10E-01	5.88E-01	-0.18	1.32E-01	6.10E-01	-0.31	6.15E-02	7.60E-01	0.05	7.87E-01	1.00E+00	12	Down	6.66E-01	8.73E-01	Down	4.94E-01	7.81E-01	Down	1.64E-01	8.56E-01	Up	4.30E-02	4.76E-01	Lipid	Polyunsaturated Fatty Acid (n3 and n6)	1110	LC/MS Neg	5535	303.233	506-32-1	444899	C00219	HMDB01043	1156	0	0	0	0	0	NA	NA
2-hydroxybutyrate/2-hydroxyisobutyrate	Met, Cys Mtb	Amin Acid Mtb	0.16	1.46E-01	6.29E-01	0.18	1.32E-01	6.10E-01	0.16	3.55E-01	9.06E-01	0.07	7.25E-01	1.00E+00	17	Down	2.41E-01	7.05E-01	Down	3.00E-01	7.42E-01	Down	9.92E-01	9.93E-01	Down	7.65E-02	4.76E-01	Amino Acid	Methionine, Cysteine, SAM and Taurine Metabolism	52281	LC/MS Polar	1258	103.04	NA	NA	NA	NA	364	0	0	0	0	0	NA	NA
2-aminophenol sulfate	Xenobiotics	Xenobiotics	-0.15	1.67E-01	6.35E-01	-0.18	1.30E-01	6.10E-01	-0.03	8.68E-01	9.83E-01	-0.18	3.44E-01	9.38E-01	41	Down	1.87E-01	6.56E-01	Down	1.89E-01	7.13E-01	Down	8.91E-01	9.93E-01	Down	1.65E-01	5.22E-01	Xenobiotics	Chemical	43266	LC/MS Neg	1677	188.002	NA	181670	NA	HMDB61116	4350	0	0	0	0	0	NA	NA
5alpha-androstan-3beta,17beta-diol disulfate	Steroid	Sterol Mtb	0.2	5.89E-02	5.30E-01	0.17	1.37E-01	6.13E-01	0.21	1.96E-01	8.77E-01	0.33	7.33E-02	8.69E-01	24	Up	8.39E-02	3.82E-01	Up	7.02E-02	5.63E-01	Up	8.21E-01	9.93E-01	Up	1.32E-01	5.22E-01	Lipid	Steroid	37190	LC/MS Neg	3880	225.07	571-20-0	242332	C12525	HMDB00493	2473	0.01	0.01	0.01	0.04	0	MNAR	1
dihydroorotate	Pyrimidine Mtb	Nucleotide Mtb	0.2	6.60E-02	5.38E-01	0.18	1.37E-01	6.13E-01	0.15	3.62E-01	9.06E-01	0.38	4.40E-02	8.69E-01	15	Up	6.98E-02	3.82E-01	Up	8.05E-02	5.63E-01	Up	1.00E-01	8.56E-01	Up	8.62E-01	9.91E-01	Nucleotide	Pyrimidine Metabolism, Orotate containing	601	LC/MS Polar	1910	157.025	155-54-4	648	C00337	HMDB03349	3272	0	0	0.01	0	0	MAR	NA
1-palmitoyl-GPE (16:0)	Lysophosphatidylethanolamine	Glycerophosopholipid Mtb	-0.17	1.15E-01	5.88E-01	-0.18	1.38E-01	6.13E-01	-0.26	1.30E-01	8.33E-01	-0.04	8.16E-01	1.00E+00	16	Down	5.21E-01	8.51E-01	Down	8.81E-01	9.60E-01	Down	1.68E-01	8.56E-01	Down	7.09E-01	9.84E-01	Lipid	Lysolipid	35631	LC/MS Pos Late	1544	454.293	53862-35-4	9547069	NA	HMDB11503	1935	0	0	0	0	0	NA	NA
homocitrulline	Urea Cycle, Arg & Pro Mtb	Amin Acid Mtb	-0.16	1.42E-01	6.29E-01	-0.18	1.34E-01	6.13E-01	-0.01	9.68E-01	9.98E-01	-0.28	1.33E-01	8.84E-01	21	Down	3.12E-01	7.39E-01	Down	4.67E-01	7.80E-01	Down	9.93E-01	9.93E-01	Down	4.49E-02	4.76E-01	Amino Acid	Urea cycle; Arginine and Proline Metabolism	22138	LC/MS Pos Early	1908	190.119	1190-49-4	65072	C02427	HMDB00679	375	0	0	0	0	0	NA	NA
5-hydroxylysine	Lys Mtb	Amin Acid Mtb	-0.15	1.63E-01	6.29E-01	-0.18	1.37E-01	6.13E-01	-0.03	8.38E-01	9.75E-01	-0.21	2.70E-01	9.25E-01	11	Down	1.11E-01	4.55E-01	Down	2.05E-01	7.16E-01	Down	4.71E-01	8.67E-01	Down	6.14E-02	4.76E-01	Amino Acid	Lysine Metabolism	15685	LC/MS Pos Early	2790	163.108	13204-98-3	1029	C16741	HMDB00450	92	0	0.01	0	0	0	MAR	NA
1-stearyl-2-docosapentaenoyl-GPC (O-18:0/22:5n3)*	Plasmenylcholin	Glycerophosopholipid Mtb	0.15	1.67E-01	6.35E-01	0.18	1.36E-01	6.13E-01	0.17	3.19E-01	9.06E-01	0.03	8.91E-01	1.00E+00	20	Up	8.79E-01	8.97E-01	Up	7.81E-01	9.26E-01	Up	6.37E-01	8.98E-01	Down	4.24E-01	8.61E-01	Lipid	Phospholipid Metabolism	57334	LC/MS Pos Late	2358	822.637	NA	NA	NA	NA	1668	0	0	0	0	0	NA	NA
myristoleoylcarnitine (C14:1)*	Fatty Acid Mtb (Carnitine)	Fatty Acid Mtb	0.14	2.03E-01	6.84E-01	0.18	1.36E-01	6.13E-01	0.06	7.38E-01	9.47E-01	0.1	5.94E-01	1.00E+00	24	Up	3.77E-01	7.39E-01	Up	2.66E-01	7.31E-01	Up	7.46E-01	9.93E-01	Down	9.61E-01	9.91E-01	Lipid	Fatty Acid Metabolism(Acyl Carnitine)	48182	LC/MS Pos Late	1316	370.295	889848-55-9	NA	NA	NA	1354	0	0	0	0	0	NA	NA
prolylglycine	Dipeptide	Peptide Mtb	-0.2	6.85E-02	5.38E-01	-0.18	1.42E-01	6.24E-01	-0.14	3.94E-01	9.06E-01	-0.39	3.80E-02	8.69E-01	16	Up	4.34E-01	7.88E-01	Up	3.18E-01	7.42E-01	Up	9.02E-01	9.93E-01	Up	9.00E-01	9.91E-01	Peptide	Dipeptide	40703	LC/MS Pos Early	2136	173.092	2578-57-6	7408076;6426709	NA	NA	718	0	0	0	0	0	NA	NA
maltose	Carbohydrate Mtb (others)	Carbohydrate Mtb	0.19	8.20E-02	5.49E-01	0.17	1.42E-01	6.25E-01	0.3	7.48E-02	7.60E-01	0.09	6.23E-01	1.00E+00	13	Up	3.32E-01	7.39E-01	Up	2.56E-01	7.31E-01	Up	5.59E-01	8.84E-01	Down	9.14E-01	9.91E-01	Carbohydrate	Glycogen Metabolism	15586	LC/MS Polar	3329.4	387.114	6363-53-7	10991489	C00208	HMDB00163	950	0.02	0.03	0.02	0.02	0.03	MAR	1
asparagine	Ala, Asp Mtb	Amin Acid Mtb	-0.17	1.24E-01	6.04E-01	-0.17	1.44E-01	6.27E-01	-0.21	2.22E-01	8.77E-01	-0.1	5.89E-01	1.00E+00	5	Down	7.44E-01	8.89E-01	Down	7.40E-01	9.26E-01	Down	9.61E-01	9.93E-01	Down	7.62E-01	9.84E-01	Amino Acid	Alanine and Aspartate Metabolism	512	LC/MS Pos Early	1225	133.061	70-47-3	6267	C00152	HMDB00168	33	0	0	0	0	0	NA	NA
citraconate/glutaconate	TCA Cycle	Carbohydrate Mtb	-0.15	1.85E-01	6.63E-01	-0.18	1.45E-01	6.27E-01	-0.17	3.20E-01	9.06E-01	-0.02	9.31E-01	1.00E+00	10	Down	8.31E-01	8.96E-01	Down	8.82E-01	9.60E-01	Up	4.42E-01	8.67E-01	Down	1.48E-01	5.22E-01	Energy	TCA Cycle	47076	LC/MS Polar	2600	129.019	NA	NA	NA	NA	1088	0	0	0	0	0	NA	NA
1-dihomo-linolenoyl-GPE (20:3n3 or 6)*	Lysophosphatidylethanolamine	Glycerophosopholipid Mtb	0.09	4.21E-01	8.34E-01	0.17	1.46E-01	6.28E-01	-0.11	5.09E-01	9.18E-01	-0.04	8.28E-01	1.00E+00	16	Down	5.21E-01	8.51E-01	Down	8.81E-01	9.60E-01	Down	1.68E-01	8.56E-01	Down	7.09E-01	9.84E-01	Lipid	Lysolipid	44630	LC/MS Neg	6032	502.294	NA	NA	NA	NA	1952	0	0	0	0	0	NA	NA
1-palmitoylglycerol (16:0)	Monoacylglycerol	Glycerolipid Mtb	-0.3	6.29E-03	2.67E-01	-0.41	5.81E-04	6.33E-02	-0.16	3.57E-01	9.06E-01	-0.02	8.94E-01	1.00E+00	12	Down	5.61E-03	1.37E-01	Down	4.49E-04	2.20E-02	Down	6.41E-01	8.98E-01	Down	5.75E-01	9.71E-01	Lipid	Monoacylglycerol	21127	LC/MS Neg	6550	255.233	542-44-9	14900	NA	HMDB31074	2117	0	0	0	0	0	NA	NA
1-eicosenoyl-GPC (20:1)*	Lysophosphatidylcholine	Glycerophosopholipid Mtb	-0.12	2.74E-01	7.49E-01	-0.17	1.49E-01	6.38E-01	0.04	8.05E-01	9.62E-01	-0.1	5.78E-01	1.00E+00	25	Down	6.88E-01	8.73E-01	Down	5.51E-01	8.18E-01	Down	8.60E-01	9.93E-01	Up	7.48E-01	9.84E-01	Lipid	Lysolipid	44560	LC/MS Pos Late	1630	550.387	NA	NA	NA	NA	1916	0	0	0	0	0	NA	NA
4-guanidinobutanoate	Urea Cycle, Arg & Pro Mtb	Amin Acid Mtb	-0.1	3.35E-01	7.96E-01	-0.17	1.51E-01	6.38E-01	0.17	3.24E-01	9.06E-01	-0.19	3.17E-01	9.38E-01	21	Down	3.12E-01	7.39E-01	Down	4.67E-01	7.80E-01	Down	9.93E-01	9.93E-01	Down	4.49E-02	4.76E-01	Amino Acid	Guanidino and Acetamido Metabolism	15681	LC/MS Pos Early	2320	146.092	463-003;463-00-3	500	C01035	HMDB03464	421	0	0	0	0	0	NA	NA
N-(2-furoyl)glycine	Xenobiotics	Xenobiotics	-0.1	3.75E-01	8.14E-01	-0.17	1.52E-01	6.38E-01	0.06	7.24E-01	9.41E-01	-0.01	9.46E-01	1.00E+00	41	Down	1.87E-01	6.56E-01	Down	1.89E-01	7.13E-01	Down	8.91E-01	9.93E-01	Down	1.65E-01	5.22E-01	Xenobiotics	Food Component/Plant	31536	LC/MS Neg	1525.8	168.03	5657-19-2;5657-19-2	21863	NA	HMDB00439	3794	0	0	0.01	0	0	MAR	NA
1-stearoyl-2-arachidonoyl-GPI (18:0/20:4)	Phosphatidylinositol	Glycerophosopholipid Mtb	0.08	4.76E-01	8.54E-01	0.17	1.51E-01	6.38E-01	-0.16	3.57E-01	9.06E-01	-0.01	9.49E-01	1.00E+00	5	Down	6.95E-01	8.73E-01	Down	9.23E-01	9.76E-01	Down	4.59E-01	8.67E-01	Down	7.29E-01	9.84E-01	Lipid	Phospholipid Metabolism	52449	LC/MS Polar	870	885.549	383907-33-3	NA	NA	NA	1628	0	0	0	0	0	NA	NA
1-(1-enyl-stearoyl)-2-arachidonoyl-GPE (P-18:0/20:4)*	Plasmenylethanolamide	Glycerophosopholipid Mtb	0.08	4.61E-01	8.54E-01	0.17	1.51E-01	6.38E-01	-0.03	8.53E-01	9.80E-01	-0.14	4.52E-01	9.93E-01	17	Down	6.91E-01	8.73E-01	Down	9.88E-01	9.88E-01	Down	5.42E-01	8.84E-01	Down	4.39E-01	8.61E-01	Lipid	Plasmalogen	52475	LC/MS Pos Late	2511	752.559	NA	9547058	NA	HMDB05779	2086	0	0	0	0	0	NA	NA
sphingomyelin	Sphingomyelin	Sphingolipid Mtb	0.15	1.75E-01	6.55E-01	0.17	1.54E-01	6.41E-01	0.15	3.73E-01	9.06E-01	0.04	8.43E-01	1.00E+00	35	Up	8.58E-02	3.82E-01	Up	9.57E-02	5.86E-01	Up	9.69E-02	8.56E-01	Up	9.97E-01	9.97E-01	Lipid	Sphingolipid Metabolism	19503	LC/MS Pos Late	2400	731.606	85187-10-6;85187-10-6	6453725	C00550	HMDB01348	2237	0	0	0	0	0	NA	NA
xanthurenate	Trp Mtb	Amin Acid Mtb	-0.2	6.12E-02	5.36E-01	-0.17	1.57E-01	6.47E-01	-0.31	6.74E-02	7.60E-01	-0.2	2.85E-01	9.25E-01	18	Down	2.45E-01	7.05E-01	Down	2.69E-01	7.31E-01	Down	9.03E-01	9.93E-01	Down	1.69E-01	5.22E-01	Amino Acid	Tryptophan Metabolism	15679	LC/MS Neg	1476	204.03	59-007	5699	C02470	HMDB00881	243	0.1	0.08	0.12	0.07	0.16	MNAR	1
theanine	Xenobiotics	Xenobiotics	0.11	3.10E-01	7.75E-01	0.17	1.59E-01	6.47E-01	0.18	2.82E-01	9.06E-01	-0.21	2.71E-01	9.25E-01	41	Down	1.87E-01	6.56E-01	Down	1.89E-01	7.13E-01	Down	8.91E-01	9.93E-01	Down	1.65E-01	5.22E-01	Xenobiotics	Food Component/Plant	22206	LC/MS Pos Early	2180	175.108	3081-61-6	439378	C01047	HMDB34365	3858	0.06	0.07	0.05	0	0.13	MNAR	1
2-methylmalonylcarnitine (C4-DC)	Fatty Acid Mtb (Carnitine)	Fatty Acid Mtb	-0.11	3.31E-01	7.89E-01	-0.17	1.59E-01	6.47E-01	0.12	4.81E-01	9.10E-01	-0.14	4.47E-01	9.88E-01	24	Up	3.77E-01	7.39E-01	Up	2.66E-01	7.31E-01	Up	7.46E-01	9.93E-01	Down	9.61E-01	9.91E-01	Lipid	Fatty Acid Synthesis	35482	LC/MS Pos Early	2440	262.128	149181-64-6	53481628	NA	HMDB13133	1304	0	0.01	0	0	0	MAR	NA
1-margaroyl-2-arachidonoyl-GPC (17:0/20:4)*	Phosphatidylcholine	Glycerophosopholipid Mtb	0.09	4.02E-01	8.20E-01	0.17	1.57E-01	6.47E-01	0.04	8.16E-01	9.64E-01	-0.14	4.46E-01	9.88E-01	42	Down	6.68E-01	8.73E-01	Down	8.45E-01	9.60E-01	Down	2.38E-01	8.56E-01	Up	7.12E-01	9.84E-01	Lipid	Phospholipid Metabolism	53193	LC/MS Pos Late	2165	796.585	NA	NA	NA	NA	1731	0	0	0	0	0	NA	NA
arabitol/xylitol	Pentose Mtb	Carbohydrate Mtb	-0.09	4.10E-01	8.27E-01	-0.17	1.58E-01	6.47E-01	0.08	6.49E-01	9.39E-01	0.02	9.11E-01	1.00E+00	5	Up	8.73E-01	8.97E-01	Up	4.65E-01	7.80E-01	Down	2.45E-01	8.56E-01	Up	9.51E-01	9.91E-01	Carbohydrate	Pentose Metabolism	48885	LC/MS Polar	1932.4	151.061	NA	NA	NA	NA	938	0	0	0	0	0	NA	NA
1-stearoyl-2-docosahexaenoyl-GPE (18:0/22:6)*	Phosphatidylethanolamine	Glycerophosopholipid Mtb	-0.16	1.35E-01	6.27E-01	-0.16	1.62E-01	6.51E-01	-0.25	1.36E-01	8.33E-01	-0.01	9.61E-01	1.00E+00	16	Down	2.23E-01	7.05E-01	Down	2.32E-01	7.31E-01	Down	4.96E-01	8.67E-01	Down	5.47E-01	9.57E-01	Lipid	Phospholipid Metabolism	52466	LC/MS Pos Late	2317	792.554	NA	9546798	NA	HMDB05334	1647	0	0	0	0	0	NA	NA
2,3-dihydroxyisovalerate	Xenobiotics	Xenobiotics	-0.1	3.80E-01	8.14E-01	-0.17	1.62E-01	6.51E-01	0.05	7.55E-01	9.60E-01	0	9.97E-01	1.00E+00	41	Down	1.87E-01	6.56E-01	Down	1.89E-01	7.13E-01	Down	8.91E-01	9.93E-01	Down	1.65E-01	5.22E-01	Xenobiotics	Food Component/Plant	38276	LC/MS Polar	1050	133.051	1756-18-9	677	C04039	HMDB12141	3636	0	0	0	0	0	NA	NA
glycodeoxycholate sulfate	Bile Acid Mtb	Sterol Mtb	-0.2	6.70E-02	5.38E-01	-0.16	1.67E-01	6.59E-01	-0.3	8.08E-02	7.60E-01	-0.22	2.44E-01	9.19E-01	17	Down	5.48E-01	8.51E-01	Down	4.61E-01	7.80E-01	Down	5.44E-01	8.84E-01	Up	6.29E-01	9.84E-01	Lipid	Secondary Bile Acid Metabolism	52975	LC/MS Neg	4875	263.628	NA	NA	NA	NA	2586	0.07	0.05	0.06	0.13	0.13	MNAR	0.96
N-formylmethionine	Met, Cys Mtb	Amin Acid Mtb	-0.18	8.77E-02	5.49E-01	-0.16	1.71E-01	6.59E-01	-0.17	2.94E-01	9.06E-01	-0.29	1.18E-01	8.84E-01	17	Down	2.41E-01	7.05E-01	Down	3.00E-01	7.42E-01	Down	9.92E-01	9.93E-01	Down	7.65E-02	4.76E-01	Amino Acid	Methionine, Cysteine, SAM and Taurine Metabolism	2829	LC/MS Neg	1543.8	176.039	4289-98-9	439750	C03145	HMDB01015	329	0	0	0	0	0	NA	NA
3-hydroxyhippurate	Benzoate Mtb	Xenobiotics	-0.18	1.00E-01	5.80E-01	-0.16	1.71E-01	6.59E-01	-0.14	4.28E-01	9.06E-01	-0.32	9.23E-02	8.69E-01	12	Down	4.31E-01	7.88E-01	Down	3.16E-01	7.42E-01	Up	4.94E-01	8.67E-01	Down	2.25E-01	6.00E-01	Xenobiotics	Benzoate Metabolism	39600	LC/MS Neg	1687	194.046	1637-75-8	450268	NA	HMDB06116	3459	0	0	0	0	0	NA	NA
prolylalanine	Dipeptide	Peptide Mtb	-0.18	1.09E-01	5.88E-01	-0.17	1.67E-01	6.59E-01	-0.12	4.63E-01	9.10E-01	-0.31	1.02E-01	8.69E-01	16	Up	4.34E-01	7.88E-01	Up	3.18E-01	7.42E-01	Up	9.02E-01	9.93E-01	Up	9.00E-01	9.91E-01	Peptide	Dipeptide	40705	LC/MS Pos Early	2290	187.108	6422-36-2	418041	NA	NA	712	0	0	0	0	0.03	MAR	NA
androstenediol (3beta,17beta) disulfate (2)	Steroid	Sterol Mtb	0.17	1.22E-01	6.04E-01	0.16	1.73E-01	6.59E-01	0.09	5.96E-01	9.36E-01	0.33	7.10E-02	8.69E-01	24	Up	8.39E-02	3.82E-01	Up	7.02E-02	5.63E-01	Up	8.21E-01	9.93E-01	Up	1.32E-01	5.22E-01	Lipid	Steroid	37203	LC/MS Neg	4065	224.062	NA	87120982	C04295	HMDB03818	2459	0	0.01	0	0	0	MAR	NA
N-nervonoyl-hexadecasphingosine (d16:1/24:1)*	Sphingomyelin	Sphingolipid Mtb	0.17	1.28E-01	6.08E-01	0.16	1.74E-01	6.59E-01	0.16	3.39E-01	9.06E-01	0.19	3.19E-01	9.38E-01	35	Up	8.58E-02	3.82E-01	Up	9.57E-02	5.86E-01	Up	9.69E-02	8.56E-01	Up	9.97E-01	9.97E-01	Lipid	Sphingolipid Metabolism	57435	LC/MS Pos Late	3850	620.598	NA	NA	NA	NA	2287	0.07	0.08	0.06	0.09	0.03	MAR	1
glycosyl ceramide (d18:2/24:1, d18:1/24:2)*	Ceramide	Sphingolipid Mtb	0.15	1.62E-01	6.29E-01	0.16	1.66E-01	6.59E-01	0.13	4.44E-01	9.06E-01	0.14	4.70E-01	9.98E-01	10	Up	1.80E-02	2.94E-01	Up	2.91E-02	3.57E-01	Up	2.37E-01	8.56E-01	Up	7.78E-02	4.76E-01	Lipid	Ceramides	57453	LC/MS Pos Late	3380	808.666	NA	NA	NA	NA	2623	0	0	0	0	0	NA	NA
phenylalanylleucine	Dipeptide	Peptide Mtb	0.14	1.87E-01	6.63E-01	0.16	1.70E-01	6.59E-01	0.1	5.39E-01	9.26E-01	0.12	5.07E-01	9.98E-01	16	Up	4.34E-01	7.88E-01	Up	3.18E-01	7.42E-01	Up	9.02E-01	9.93E-01	Up	9.00E-01	9.91E-01	Peptide	Dipeptide	40192	LC/MS Neg	4179	277.156	3303-55-7	4078229	NA	NA	703	0.08	0.08	0.07	0.07	0.09	MAR	1
17-methylstearate	Fatty Acid Mtb (others)	Fatty Acid Mtb	0.1	3.73E-01	8.14E-01	0.16	1.69E-01	6.59E-01	-0.13	4.45E-01	9.06E-01	0.13	4.85E-01	9.98E-01	20	Up	3.65E-01	7.39E-01	Up	4.09E-01	7.80E-01	Up	9.57E-01	9.93E-01	Up	2.19E-01	6.00E-01	Lipid	Fatty Acid, Branched	38296	LC/MS Neg	5993	297.28	2724-59-6	3083779	NA	NA	1220	0	0	0	0	0	NA	NA
1-arachidonoyl-GPI* (20:4)*	Lysophosphatidylinositol	Glycerophosopholipid Mtb	0.09	4.01E-01	8.20E-01	0.16	1.73E-01	6.59E-01	-0.29	8.77E-02	7.60E-01	0.3	1.10E-01	8.79E-01	6	Up	7.93E-01	8.96E-01	Up	7.94E-01	9.26E-01	Down	6.38E-01	8.98E-01	Up	3.54E-01	7.89E-01	Lipid	Lysolipid	34214	LC/MS Neg	5482	619.289	NA	NA	NA	HMDB61690	1969	0	0	0	0	0	NA	NA
phenylpyruvate	Phe, Tyr Mtb	Amin Acid Mtb	0.03	7.54E-01	9.47E-01	0.16	1.69E-01	6.59E-01	-0.21	2.12E-01	8.77E-01	-0.2	2.90E-01	9.25E-01	25	Down	8.30E-01	8.96E-01	Down	6.70E-01	9.26E-01	Up	3.18E-01	8.67E-01	Down	3.41E-01	7.89E-01	Amino Acid	Phenylalanine and Tyrosine Metabolism	566	LC/MS Polar	845	163.04	0156-06-09	997	C00166	HMDB00205	113	0	0	0	0	0	NA	NA
urea	Urea Cycle, Arg & Pro Mtb	Amin Acid Mtb	-0.19	7.77E-02	5.49E-01	-0.16	1.77E-01	6.61E-01	-0.17	3.08E-01	9.06E-01	-0.35	5.81E-02	8.69E-01	21	Down	3.12E-01	7.39E-01	Down	4.67E-01	7.80E-01	Down	9.93E-01	9.93E-01	Down	4.49E-02	4.76E-01	Amino Acid	Urea cycle; Arginine and Proline Metabolism	1670	LC/MS Pos Early	700	121.072	57-13-6	1176	C00086	HMDB00294	367	0	0	0	0	0	NA	NA
N-acetylglycine	Gly, Ser, Thr Mtb	Amin Acid Mtb	-0.17	1.13E-01	5.88E-01	-0.16	1.79E-01	6.61E-01	-0.02	9.28E-01	9.98E-01	-0.43	2.18E-02	8.69E-01	10	Down	7.12E-02	3.82E-01	Down	1.10E-01	5.87E-01	Down	7.74E-01	9.93E-01	Down	1.76E-02	4.76E-01	Amino Acid	Glycine, Serine and Threonine Metabolism	27710	LC/MS Pos Early	826	118.05	543-24-8	10972	NA	HMDB00532	2	0	0	0	0	0	NA	NA
prolylproline	Dipeptide	Peptide Mtb	-0.16	1.47E-01	6.29E-01	-0.16	1.79E-01	6.61E-01	-0.26	1.24E-01	8.31E-01	-0.02	9.32E-01	1.00E+00	16	Up	4.34E-01	7.88E-01	Up	3.18E-01	7.42E-01	Up	9.02E-01	9.93E-01	Up	9.00E-01	9.91E-01	Peptide	Dipeptide	40731	LC/MS Pos Early	2475	213.123	20488-28-2	11902928;11622593	NA	NA	724	0.1	0.08	0.11	0.13	0.13	MNAR	0.914286
histidine	His Mtb	Amin Acid Mtb	-0.16	1.55E-01	6.29E-01	-0.16	1.79E-01	6.61E-01	-0.02	9.29E-01	9.98E-01	-0.32	8.80E-02	8.69E-01	12	Down	7.26E-01	8.89E-01	Down	7.19E-01	9.26E-01	Up	3.85E-01	8.67E-01	Down	1.27E-01	5.22E-01	Amino Acid	Histidine Metabolism	59	LC/MS Neg	755.9	154.062	5934-29-2	6274	C00135	HMDB00177	63	0	0	0	0	0	NA	NA
N-acetylneuraminate	Carbohydrate Mtb (others)	Carbohydrate Mtb	0.14	1.93E-01	6.67E-01	0.16	1.79E-01	6.61E-01	0.17	3.13E-01	9.06E-01	0.04	8.12E-01	1.00E+00	13	Up	3.32E-01	7.39E-01	Up	2.56E-01	7.31E-01	Up	5.59E-01	8.84E-01	Down	9.14E-01	9.91E-01	Carbohydrate	Aminosugar Metabolism	32377	LC/MS Polar	3072.6	308.099	131-48-6	439197	C00270	HMDB00230	1049	0	0	0	0	0	NA	NA
suberoylcarnitine (C8-DC)	Fatty Acid Mtb (Carnitine)	Fatty Acid Mtb	0.13	2.39E-01	7.22E-01	0.16	1.79E-01	6.61E-01	0.14	4.04E-01	9.06E-01	-0.02	9.23E-01	1.00E+00	24	Up	3.77E-01	7.39E-01	Up	2.66E-01	7.31E-01	Up	7.46E-01	9.93E-01	Down	9.61E-01	9.91E-01	Lipid	Fatty Acid Metabolism(Acyl Carnitine)	52990	LC/MS Pos Early	2964	318.191	NA	NA	NA	NA	1355	0	0.01	0	0	0	MAR	NA
heme	Cofactors & Vitamins	Cofactors & Vitamins	0.19	8.61E-02	5.49E-01	0.16	1.83E-01	6.63E-01	0.19	2.64E-01	9.04E-01	0.31	1.01E-01	8.69E-01	20	Up	1.40E-01	5.27E-01	Up	1.77E-01	7.13E-01	Up	4.31E-01	8.67E-01	Up	2.87E-01	7.02E-01	Cofactors and Vitamins	Hemoglobin and Porphyrin Metabolism	41754	LC/MS Pos Late	1124	616.176	14875-96-8	26945	C00032	HMDB03178	3421	0.11	0.14	0.07	0.11	0.09	MNAR	1
methylsuccinate	Leu, Ile, Val Mtb	Amin Acid Mtb	-0.19	7.79E-02	5.49E-01	-0.16	1.82E-01	6.63E-01	-0.31	6.67E-02	7.60E-01	-0.19	3.05E-01	9.37E-01	27	Up	9.71E-01	9.71E-01	Down	9.70E-01	9.88E-01	Up	2.04E-01	8.56E-01	Down	1.60E-01	5.22E-01	Amino Acid	Leucine, Isoleucine and Valine Metabolism	15745	LC/MS Polar	2800	131.035	498-21-5	10349	NA	HMDB01844	310	0	0	0	0	0	NA	NA
gamma-glutamylphenylalanine	Glutathione Mtb	Peptide Mtb	-0.13	2.18E-01	7.01E-01	-0.16	1.83E-01	6.63E-01	-0.08	6.58E-01	9.39E-01	-0.1	5.87E-01	1.00E+00	18	Down	6.95E-02	3.82E-01	Down	1.64E-01	7.13E-01	Down	1.47E-01	8.56E-01	Down	1.43E-01	5.22E-01	Peptide	Gamma-glutamyl Amino Acid	33422	LC/MS Neg	1825	293.114	7432-24-8	111299	NA	HMDB00594	450	0	0	0	0	0	NA	NA
2-arachidonoyl-GPC* (20:4)*	Lysophosphatidylcholine	Glycerophosopholipid Mtb	0.09	3.88E-01	8.14E-01	0.16	1.83E-01	6.63E-01	-0.13	4.46E-01	9.06E-01	0.13	5.03E-01	9.98E-01	25	Down	6.88E-01	8.73E-01	Down	5.51E-01	8.18E-01	Down	8.60E-01	9.93E-01	Up	7.48E-01	9.84E-01	Lipid	Lysolipid	33387	LC/MS Neg	5965	618.341	NA	NA	NA	HMDB61699	1921	0.01	0.02	0.01	0.02	0	MAR	1
1-palmitoleoyl-GPI* (16:1)*	Lysophosphatidylinositol	Glycerophosopholipid Mtb	0.14	1.86E-01	6.63E-01	0.16	1.85E-01	6.65E-01	-0.02	8.89E-01	9.86E-01	0.3	1.14E-01	8.84E-01	6	Up	7.93E-01	8.96E-01	Up	7.94E-01	9.26E-01	Down	6.38E-01	8.98E-01	Up	3.54E-01	7.89E-01	Lipid	Lysolipid	36618	LC/MS Neg	5445	569.273	NA	NA	NA	NA	1959	0.14	0.16	0.12	0.16	0.09	MNAR	1
choline	Glycerophosopholipid Mtb (others)	Glycerophosopholipid Mtb	-0.22	3.72E-02	4.91E-01	-0.15	1.88E-01	6.69E-01	-0.22	1.89E-01	8.77E-01	-0.55	3.18E-03	8.69E-01	23	Down	3.29E-01	7.39E-01	Down	3.94E-01	7.80E-01	Down	3.38E-01	8.67E-01	Down	8.03E-01	9.84E-01	Lipid	Phospholipid Metabolism	15506	LC/MS Pos Early	1961	104.107	67-48-1	305	C00114	HMDB00097	1585	0	0	0	0	0	NA	NA
1-palmitoyl-2-docosahexaenoyl-GPE (16:0/22:6)*	Phosphatidylethanolamine	Glycerophosopholipid Mtb	-0.15	1.70E-01	6.39E-01	-0.16	1.87E-01	6.69E-01	-0.26	1.30E-01	8.33E-01	0.04	8.26E-01	1.00E+00	16	Down	2.23E-01	7.05E-01	Down	2.32E-01	7.31E-01	Down	4.96E-01	8.67E-01	Down	5.47E-01	9.57E-01	Lipid	Phospholipid Metabolism	52465	LC/MS Pos Late	2119	764.523	NA	9546799	NA	HMDB05324	1653	0	0	0	0	0	NA	NA
sphingomyelin (d18:1/25:0, d19:0/24:1, d20:1/23:0, d19:1/24:0)*	Sphingomyelin	Sphingolipid Mtb	0.11	3.19E-01	7.84E-01	0.16	1.89E-01	6.69E-01	0.04	8.35E-01	9.73E-01	-0.01	9.62E-01	1.00E+00	35	Up	8.58E-02	3.82E-01	Up	9.57E-02	5.86E-01	Up	9.69E-02	8.56E-01	Up	9.97E-01	9.97E-01	Lipid	Sphingolipid Metabolism	57478	LC/MS Pos Late	3220	829.716	NA	NA	NA	NA	2289	0	0	0	0	0	NA	NA
N-acetylthreonine	Gly, Ser, Thr Mtb	Amin Acid Mtb	0.14	1.99E-01	6.82E-01	0.15	1.90E-01	6.70E-01	0.23	1.71E-01	8.51E-01	-0.06	7.45E-01	1.00E+00	10	Down	7.12E-02	3.82E-01	Down	1.10E-01	5.87E-01	Down	7.74E-01	9.93E-01	Down	1.76E-02	4.76E-01	Amino Acid	Glycine, Serine and Threonine Metabolism	33939	LC/MS Neg	821.6	160.061	17093-74-2	152204	NA	NA	16	0	0	0	0	0	NA	NA
3-carboxy-4-methyl-5-propyl-2-furanpropanoate (CMPF)	Fatty Acid Mtb (Dicarboxylate)	Fatty Acid Mtb	-0.15	1.79E-01	6.60E-01	-0.15	1.96E-01	6.83E-01	-0.29	8.30E-02	7.60E-01	0.11	5.64E-01	9.99E-01	16	Up	6.05E-01	8.72E-01	Up	7.65E-01	9.26E-01	Up	4.67E-01	8.67E-01	Up	7.76E-01	9.84E-01	Lipid	Fatty Acid, Dicarboxylate	31787	LC/MS Neg	2840	239.093	86879-39-2	123979	NA	HMDB61112	1256	0	0	0	0	0	NA	NA
guanidinoacetate	Urea Cycle, Arg & Pro Mtb	Amin Acid Mtb	0.14	2.01E-01	6.84E-01	0.15	1.97E-01	6.83E-01	0.11	5.07E-01	9.18E-01	0.11	5.46E-01	9.99E-01	21	Down	3.12E-01	7.39E-01	Down	4.67E-01	7.80E-01	Down	9.93E-01	9.93E-01	Down	4.49E-02	4.76E-01	Amino Acid	Creatine Metabolism	43802	LC/MS Pos Early	1937	118.061	352-97-6	763	C00581	HMDB00128	396	0	0	0	0	0	NA	NA
1-linoleoyl-2-linolenoyl-GPC (18:2/18:3)*	Phosphatidylcholine	Glycerophosopholipid Mtb	-0.13	2.23E-01	7.06E-01	-0.15	1.96E-01	6.83E-01	-0.08	6.47E-01	9.39E-01	-0.12	5.06E-01	9.98E-01	42	Down	6.68E-01	8.73E-01	Down	8.45E-01	9.60E-01	Down	2.38E-01	8.56E-01	Up	7.12E-01	9.84E-01	Lipid	Phospholipid Metabolism	53176	LC/MS Pos Late	1939	780.554	NA	NA	NA	NA	1621	0	0	0	0	0	NA	NA
bilirubin (E,Z or Z,E)*	Cofactors & Vitamins	Cofactors & Vitamins	0.13	2.27E-01	7.09E-01	0.15	1.95E-01	6.83E-01	0.13	4.40E-01	9.06E-01	0.04	8.51E-01	1.00E+00	20	Up	1.40E-01	5.27E-01	Up	1.77E-01	7.13E-01	Up	4.31E-01	8.67E-01	Up	2.87E-01	7.02E-01	Cofactors and Vitamins	Hemoglobin and Porphyrin Metabolism	47886	LC/MS Pos Late	1270	585.271	NA	5799469	NA	NA	3424	0	0	0	0	0	NA	NA
glycosyl-N-palmitoyl-sphingosine (d18:1/16:0)	Cerebrosides	Sphingolipid Mtb	0.15	1.56E-01	6.29E-01	0.15	1.99E-01	6.84E-01	0.13	4.24E-01	9.06E-01	0.2	2.93E-01	9.25E-01	5	Up	2.85E-02	3.49E-01	Up	2.34E-02	3.57E-01	Up	3.76E-01	8.67E-01	Up	2.33E-01	6.00E-01	Lipid	Sphingolipid Metabolism	53013	LC/MS Pos Late	2623	700.572	NA	NA	NA	NA	2269	0	0	0	0	0	NA	NA
cortisone	Steroid	Sterol Mtb	0.1	3.65E-01	8.11E-01	0.15	1.99E-01	6.84E-01	-0.03	8.76E-01	9.86E-01	0.05	7.91E-01	1.00E+00	24	Up	8.39E-02	3.82E-01	Up	7.02E-02	5.63E-01	Up	8.21E-01	9.93E-01	Up	1.32E-01	5.22E-01	Lipid	Steroid	1769	LC/MS Neg	4572.5	359.186	53-06-5	222786	C00762	HMDB02802	2437	0.01	0	0.01	0.02	0	MAR	NA
hippurate	Benzoate Mtb	Xenobiotics	-0.08	4.53E-01	8.54E-01	-0.15	2.00E-01	6.84E-01	0.2	2.30E-01	8.77E-01	-0.16	3.95E-01	9.52E-01	12	Down	4.31E-01	7.88E-01	Down	3.16E-01	7.42E-01	Up	4.94E-01	8.67E-01	Down	2.25E-01	6.00E-01	Xenobiotics	Benzoate Metabolism	15753	LC/MS Neg	2106.9	178.051	495-69-2	464	C01586	HMDB00714	3454	0	0	0	0	0	NA	NA
fructose	Carbohydrate Mtb (others)	Carbohydrate Mtb	0.32	3.02E-03	2.04E-01	0.4	7.21E-04	6.87E-02	0.08	6.24E-01	9.39E-01	0.31	1.02E-01	8.69E-01	13	Up	3.32E-01	7.39E-01	Up	2.56E-01	7.31E-01	Up	5.59E-01	8.84E-01	Down	9.14E-01	9.91E-01	Carbohydrate	Fructose, Mannose and Galactose Metabolism	48195	LC/MS Polar	2022.2	225.062	57-48-7	5984	C00095	HMDB00660	987	0	0	0	0	0	NA	NA
glycosyl-N-stearoyl-sphingosine (d18:1/18:0)	Cerebrosides	Sphingolipid Mtb	0.11	2.96E-01	7.68E-01	0.15	2.04E-01	6.96E-01	-0.03	8.51E-01	9.80E-01	0.12	5.05E-01	9.98E-01	5	Up	2.85E-02	3.49E-01	Up	2.34E-02	3.57E-01	Up	3.76E-01	8.67E-01	Up	2.33E-01	6.00E-01	Lipid	Sphingolipid Metabolism	52234	LC/MS Pos Late	3053	728.604	NA	NA	NA	NA	2270	0	0	0	0	0	NA	NA
1-eicosadienoyl-GPC* (20:2)*	Lysophosphatidylcholine	Glycerophosopholipid Mtb	-0.15	1.60E-01	6.29E-01	-0.15	2.08E-01	7.03E-01	-0.15	3.76E-01	9.06E-01	-0.18	3.41E-01	9.38E-01	25	Down	6.88E-01	8.73E-01	Down	5.51E-01	8.18E-01	Down	8.60E-01	9.93E-01	Up	7.48E-01	9.84E-01	Lipid	Lysolipid	33871	LC/MS Pos Late	1577	548.371	NA	NA	NA	HMDB10392	1913	0	0	0	0	0	NA	NA
palmitoyl-palmitoyl-glycerol (16:0/16:0) [1]*	Diacylglycerol	Glycerolipid Mtb	-0.13	2.19E-01	7.01E-01	-0.15	2.08E-01	7.03E-01	-0.16	3.32E-01	9.06E-01	-0.03	8.85E-01	1.00E+00	25	Down	6.05E-01	8.72E-01	Down	6.89E-01	9.26E-01	Down	4.34E-01	8.67E-01	Up	9.37E-01	9.91E-01	Lipid	Diacylglycerol	54991	LC/MS Pos Late	3568	586.54	NA	NA	NA	NA	2181	0.02	0.01	0.02	0.02	0.06	MNAR	1
N-acetylglutamate	Glu Mtb	Amin Acid Mtb	-0.18	1.05E-01	5.87E-01	-0.15	2.11E-01	7.05E-01	-0.21	2.22E-01	8.77E-01	-0.28	1.33E-01	8.84E-01	10	Up	8.41E-01	8.96E-01	Up	5.25E-01	8.04E-01	Down	8.21E-01	9.93E-01	Down	4.69E-01	8.84E-01	Amino Acid	Glutamate Metabolism	15720	LC/MS Pos Early	1050	190.071	1430871	70914	C00624	HMDB01138	44	0	0	0	0	0	NA	NA
picolinate	Trp Mtb	Amin Acid Mtb	-0.14	2.13E-01	6.94E-01	-0.15	2.10E-01	7.05E-01	-0.04	8.00E-01	9.62E-01	-0.21	2.72E-01	9.25E-01	18	Down	2.45E-01	7.05E-01	Down	2.69E-01	7.31E-01	Down	9.03E-01	9.93E-01	Down	1.69E-01	5.22E-01	Amino Acid	Tryptophan Metabolism	1512	LC/MS Pos Early	910	124.039	98-98-6	1018	C10164	HMDB02243	244	0	0	0	0	0	NA	NA
docosahexaenoylcholine	Glycerophosopholipid Mtb (others)	Glycerophosopholipid Mtb	-0.12	2.55E-01	7.41E-01	-0.15	2.15E-01	7.18E-01	-0.15	3.64E-01	9.06E-01	0.02	9.25E-01	1.00E+00	23	Down	3.29E-01	7.39E-01	Down	3.94E-01	7.80E-01	Down	3.38E-01	8.67E-01	Down	8.03E-01	9.84E-01	Lipid	Phospholipid Metabolism	53263	LC/MS Pos Late	1378	414.337	NA	NA	NA	NA	1728	0	0	0	0	0	NA	NA
hexadecanedioate (C16)	Fatty Acid Mtb (Dicarboxylate)	Fatty Acid Mtb	0.14	2.05E-01	6.84E-01	0.15	2.18E-01	7.20E-01	0.12	4.68E-01	9.10E-01	0.13	4.85E-01	9.98E-01	16	Up	6.05E-01	8.72E-01	Up	7.65E-01	9.26E-01	Up	4.67E-01	8.67E-01	Up	7.76E-01	9.84E-01	Lipid	Fatty Acid, Dicarboxylate	35678	LC/MS Neg	4615	285.207	505-54-4	10459	C19615	HMDB00672	1252	0	0	0	0	0	NA	NA
3-acetylphenol sulfate	Xenobiotics	Xenobiotics	-0.13	2.38E-01	7.22E-01	-0.15	2.17E-01	7.20E-01	-0.17	3.13E-01	9.06E-01	-0.02	9.22E-01	1.00E+00	41	Down	1.87E-01	6.56E-01	Down	1.89E-01	7.13E-01	Down	8.91E-01	9.93E-01	Down	1.65E-01	5.22E-01	Xenobiotics	Chemical	48693	LC/MS Neg	2477	215.002	NA	NA	NA	NA	4348	0.14	0.13	0.14	0.18	0.16	MNAR	1
1-palmitoyl-2-linoleoyl-GPI (16:0/18:2)	Glycerophosopholipid Mtb (others)	Glycerophosopholipid Mtb	-0.14	2.03E-01	6.84E-01	-0.15	2.20E-01	7.23E-01	-0.22	2.02E-01	8.77E-01	-0.01	9.37E-01	1.00E+00	23	Down	3.29E-01	7.39E-01	Down	3.94E-01	7.80E-01	Down	3.38E-01	8.67E-01	Down	8.03E-01	9.84E-01	Lipid	Phospholipid Metabolism	52450	LC/MS Polar	910	833.519	NA	NA	NA	NA	1631	0.02	0.03	0	0.07	0	MAR	1
2-hydroxyphenylacetate	Phe, Tyr Mtb	Amin Acid Mtb	0.16	1.24E-01	6.04E-01	0.14	2.22E-01	7.24E-01	0.25	1.35E-01	8.33E-01	0.15	4.07E-01	9.54E-01	25	Down	8.30E-01	8.96E-01	Down	6.70E-01	9.26E-01	Up	3.18E-01	8.67E-01	Down	3.41E-01	7.89E-01	Amino Acid	Phenylalanine and Tyrosine Metabolism	1432	LC/MS Polar	858.6	151.04	614-75-5	11970	C05852	HMDB00669	195	0	0	0	0	0	NA	NA
N-acetyl-beta-alanine	Pyrimidine Mtb	Nucleotide Mtb	0.12	2.76E-01	7.50E-01	0.15	2.22E-01	7.24E-01	0.05	7.58E-01	9.61E-01	0.11	5.69E-01	9.99E-01	15	Up	6.98E-02	3.82E-01	Up	8.05E-02	5.63E-01	Up	1.00E-01	8.56E-01	Up	8.62E-01	9.91E-01	Nucleotide	Pyrimidine Metabolism, Uracil containing	37432	LC/MS Neg	773	130.051	3025-95-4	76406	C01073	NA	3304	0	0.01	0	0	0	MAR	NA
glycocholenate sulfate*	Bile Acid Mtb	Sterol Mtb	0.19	8.19E-02	5.49E-01	0.12	2.97E-01	7.32E-01	0.27	1.16E-01	8.18E-01	0.38	4.17E-02	8.69E-01	17	Down	5.48E-01	8.51E-01	Down	4.61E-01	7.80E-01	Down	5.44E-01	8.84E-01	Up	6.29E-01	9.84E-01	Lipid	Secondary Bile Acid Metabolism	32599	LC/MS Neg	4750	254.623	NA	NA	NA	NA	2581	0	0	0	0	0	NA	NA
1-(1-enyl-stearoyl)-GPC (P-18:0) *	Plasmenylethanolamide	Glycerophosopholipid Mtb	-0.18	1.03E-01	5.80E-01	-0.13	2.90E-01	7.32E-01	-0.2	2.33E-01	8.77E-01	-0.38	4.35E-02	8.69E-01	17	Down	6.91E-01	8.73E-01	Down	9.88E-01	9.88E-01	Down	5.42E-01	8.84E-01	Down	4.39E-01	8.61E-01	Lipid	Lysoplasmalogen	52702	LC/MS Pos Late	1645	508.376	NA	NA	NA	NA	2098	0.06	0.05	0.07	0.04	0.06	MNAR	1
androstenediol (3beta,17beta) disulfate (1)	Steroid	Sterol Mtb	0.17	1.16E-01	5.88E-01	0.14	2.33E-01	7.32E-01	0.09	6.02E-01	9.36E-01	0.43	2.09E-02	8.69E-01	24	Up	8.39E-02	3.82E-01	Up	7.02E-02	5.63E-01	Up	8.21E-01	9.93E-01	Up	1.32E-01	5.22E-01	Lipid	Steroid	37202	LC/MS Neg	3740	224.062	NA	87120982	C04295	HMDB03818	2458	0	0	0	0	0	NA	NA
N6-carbamoylthreonyladenosine	Purine Mtb	Nucleotide Mtb	0.17	1.16E-01	5.88E-01	0.14	2.37E-01	7.32E-01	0.24	1.50E-01	8.51E-01	0.21	2.62E-01	9.24E-01	15	Up	5.42E-02	3.82E-01	Up	1.20E-01	5.87E-01	Up	1.84E-02	8.56E-01	Up	7.89E-01	9.84E-01	Nucleotide	Purine Metabolism, Adenine containing	35157	LC/MS Neg	2164	411.127	24719-82-2	161466	NA	HMDB41623	3235	0	0	0	0	0.03	MAR	NA
pyroglutamylvaline	Dipeptide	Peptide Mtb	0.17	1.15E-01	5.88E-01	0.14	2.37E-01	7.32E-01	0.22	1.91E-01	8.77E-01	0.22	2.36E-01	9.19E-01	16	Up	4.34E-01	7.88E-01	Up	3.18E-01	7.42E-01	Up	9.02E-01	9.93E-01	Up	9.00E-01	9.91E-01	Peptide	Dipeptide	32394	LC/MS Neg	1755	227.104	21282-10-0	152416	NA	NA	732	0	0	0.01	0	0	MAR	NA
1-myristoyl-2-linoleoyl-GPC (14:0/18:2)*	Phosphatidylcholine	Glycerophosopholipid Mtb	-0.17	1.16E-01	5.88E-01	-0.13	2.74E-01	7.32E-01	-0.36	3.54E-02	7.60E-01	-0.12	5.28E-01	9.98E-01	42	Down	6.68E-01	8.73E-01	Down	8.45E-01	9.60E-01	Down	2.38E-01	8.56E-01	Up	7.12E-01	9.84E-01	Lipid	Phospholipid Metabolism	52707	LC/MS Pos Late	1976	730.538	NA	NA	NA	NA	1682	0	0	0	0	0	NA	NA
gamma-glutamylleucine	Glutathione Mtb	Peptide Mtb	-0.17	1.13E-01	5.88E-01	-0.13	2.85E-01	7.32E-01	-0.21	2.14E-01	8.77E-01	-0.32	9.05E-02	8.69E-01	18	Down	6.95E-02	3.82E-01	Down	1.64E-01	7.13E-01	Down	1.47E-01	8.56E-01	Down	1.43E-01	5.22E-01	Peptide	Gamma-glutamyl Amino Acid	18369	LC/MS Pos Early	2991	261.144	2566-39-4	151023	NA	HMDB11171	446	0	0	0	0	0	NA	NA
linoleoyl ethanolamide	Glycerophosopholipid Mtb (others)	Glycerophosopholipid Mtb	-0.17	1.14E-01	5.88E-01	-0.14	2.31E-01	7.32E-01	-0.39	2.03E-02	7.60E-01	0	1.00E+00	1.00E+00	23	Down	3.29E-01	7.39E-01	Down	3.94E-01	7.80E-01	Down	3.38E-01	8.67E-01	Down	8.03E-01	9.84E-01	Lipid	Endocannabinoid	52608	LC/MS Neg	6150	322.275	68171-52-8	5283446	NA	HMDB12252	1545	0.08	0.1	0.06	0.11	0.06	MNAR	1
2-aminoadipate	Lys Mtb	Amin Acid Mtb	-0.17	1.24E-01	6.04E-01	-0.14	2.52E-01	7.32E-01	-0.32	5.89E-02	7.60E-01	-0.09	6.19E-01	1.00E+00	11	Down	1.11E-01	4.55E-01	Down	2.05E-01	7.16E-01	Down	4.71E-01	8.67E-01	Down	6.14E-02	4.76E-01	Amino Acid	Lysine Metabolism	6146	LC/MS Polar	3500	160.061	542-32-5;1118-90-7	469	C00956	HMDB00510	95	0	0	0	0	0	NA	NA
taurodeoxycholate	Bile Acid Mtb	Sterol Mtb	-0.17	1.32E-01	6.19E-01	-0.13	2.60E-01	7.32E-01	-0.29	8.54E-02	7.60E-01	-0.13	4.80E-01	9.98E-01	17	Down	5.48E-01	8.51E-01	Down	4.61E-01	7.80E-01	Down	5.44E-01	8.84E-01	Up	6.29E-01	9.84E-01	Lipid	Secondary Bile Acid Metabolism	12261	LC/MS Neg	5257.4	498.289	207737-97-1	2733768	C05463	HMDB00896	2553	0.12	0.1	0.13	0.13	0.16	MNAR	1
4-hydroxyphenylacetylglutamine	Peptides (others)	Peptide Mtb	0.16	1.50E-01	6.29E-01	0.13	2.55E-01	7.32E-01	0.3	7.76E-02	7.60E-01	0.05	8.07E-01	1.00E+00	4	Up	3.57E-01	7.39E-01	Up	4.58E-01	7.80E-01	Up	1.17E-01	8.56E-01	Down	6.55E-01	9.84E-01	Peptide	Acetylated Peptides	55017	LC/MS Neg	1650	279.099	NA	NA	NA	NA	871	0.01	0.03	0.01	0	0	MAR	1
sphingomyelin (d18:2/18:1)*	Sphingomyelin	Sphingolipid Mtb	0.16	1.47E-01	6.29E-01	0.13	2.80E-01	7.32E-01	0.4	1.67E-02	7.60E-01	-0.06	7.56E-01	1.00E+00	35	Up	8.58E-02	3.82E-01	Up	9.57E-02	5.86E-01	Up	9.69E-02	8.56E-01	Up	9.97E-01	9.97E-01	Lipid	Sphingolipid Metabolism	57474	LC/MS Pos Late	1904	727.575	NA	NA	NA	NA	2294	0	0	0	0	0	NA	NA
1-myristoyl-2-docosahexaenoyl-GPC (14:0/22:6)*	Phosphatidylcholine	Glycerophosopholipid Mtb	-0.15	1.52E-01	6.29E-01	-0.12	2.93E-01	7.32E-01	-0.4	1.67E-02	7.60E-01	0.04	8.16E-01	1.00E+00	42	Down	6.68E-01	8.73E-01	Down	8.45E-01	9.60E-01	Down	2.38E-01	8.56E-01	Up	7.12E-01	9.84E-01	Lipid	Phospholipid Metabolism	53196	LC/MS Pos Late	1859	778.538	NA	NA	NA	NA	1734	0	0	0	0	0	NA	NA
kynurenate	Trp Mtb	Amin Acid Mtb	-0.15	1.52E-01	6.29E-01	-0.13	2.85E-01	7.32E-01	-0.23	1.71E-01	8.51E-01	-0.15	4.17E-01	9.66E-01	18	Down	2.45E-01	7.05E-01	Down	2.69E-01	7.31E-01	Down	9.03E-01	9.93E-01	Down	1.69E-01	5.22E-01	Amino Acid	Tryptophan Metabolism	1417	LC/MS Neg	2224	188.035	492-27-3	3845	C01717	HMDB00715	237	0	0	0	0	0	NA	NA
1-linoleoyl-GPE (18:2)*	Lysophosphatidylethanolamine	Glycerophosopholipid Mtb	-0.16	1.45E-01	6.29E-01	-0.13	2.86E-01	7.32E-01	-0.19	2.64E-01	9.04E-01	-0.29	1.30E-01	8.84E-01	16	Down	5.21E-01	8.51E-01	Down	8.81E-01	9.60E-01	Down	1.68E-01	8.56E-01	Down	7.09E-01	9.84E-01	Lipid	Lysolipid	36600	LC/MS Pos Late	1482	478.293	NA	52925130	NA	HMDB11507	1944	0	0	0	0	0	NA	NA
taurolithocholate 3-sulfate	Bile Acid Mtb	Sterol Mtb	-0.15	1.57E-01	6.29E-01	-0.13	2.89E-01	7.32E-01	-0.24	1.54E-01	8.51E-01	-0.14	4.53E-01	9.94E-01	17	Down	5.48E-01	8.51E-01	Down	4.61E-01	7.80E-01	Down	5.44E-01	8.84E-01	Up	6.29E-01	9.84E-01	Lipid	Secondary Bile Acid Metabolism	36850	LC/MS Neg	5026.7	280.622	64936-83-0	440071	C03642	HMDB02580	2560	0.03	0.03	0.04	0.02	0.03	MNAR	0.636364
diacylglycerol (16:1/18:2 [2], 16:0/18:3 [1])*	Diacylglycerol	Glycerolipid Mtb	-0.16	1.41E-01	6.29E-01	-0.14	2.40E-01	7.32E-01	-0.26	1.18E-01	8.18E-01	-0.1	5.88E-01	1.00E+00	25	Down	6.05E-01	8.72E-01	Down	6.89E-01	9.26E-01	Down	4.34E-01	8.67E-01	Up	9.37E-01	9.91E-01	Lipid	Diacylglycerol	54966	LC/MS Pos Late	2733	608.525	NA	NA	NA	NA	2150	0	0	0	0	0	NA	NA
glycolithocholate sulfate*	Bile Acid Mtb	Sterol Mtb	-0.15	1.64E-01	6.29E-01	-0.14	2.50E-01	7.32E-01	-0.15	3.83E-01	9.06E-01	-0.2	2.88E-01	9.25E-01	17	Down	5.48E-01	8.51E-01	Down	4.61E-01	7.80E-01	Down	5.44E-01	8.84E-01	Up	6.29E-01	9.84E-01	Lipid	Secondary Bile Acid Metabolism	32620	LC/MS Neg	5011	255.631	15324-64-8	72222	C11301	HMDB02639	2558	0	0.01	0	0	0	MAR	NA
5alpha-androstan-3alpha,17beta-diol monosulfate (1)	Steroid	Sterol Mtb	0.15	1.79E-01	6.60E-01	0.13	2.69E-01	7.32E-01	0.11	4.99E-01	9.16E-01	0.27	1.55E-01	8.88E-01	24	Up	8.39E-02	3.82E-01	Up	7.02E-02	5.63E-01	Up	8.21E-01	9.93E-01	Up	1.32E-01	5.22E-01	Lipid	Steroid	37186	LC/MS Neg	4925	371.19	NA	NA	NA	NA	2463	0.12	0.11	0.11	0.2	0.13	MNAR	1
sphingomyelin (d18:1/20:2, d18:2/20:1, d16:1/22:2)*	Sphingomyelin	Sphingolipid Mtb	0.14	1.86E-01	6.63E-01	0.14	2.53E-01	7.32E-01	0.24	1.52E-01	8.51E-01	0.04	8.37E-01	1.00E+00	35	Up	8.58E-02	3.82E-01	Up	9.57E-02	5.86E-01	Up	9.69E-02	8.56E-01	Up	9.97E-01	9.97E-01	Lipid	Sphingolipid Metabolism	57481	LC/MS Pos Late	2039	755.606	NA	NA	NA	NA	2285	0	0	0	0	0	NA	NA
2-aminoheptanoate	Fatty Acid Mtb (others)	Fatty Acid Mtb	0.14	2.05E-01	6.84E-01	0.14	2.54E-01	7.32E-01	0.12	4.63E-01	9.10E-01	0.2	2.92E-01	9.25E-01	20	Up	3.65E-01	7.39E-01	Up	4.09E-01	7.80E-01	Up	9.57E-01	9.93E-01	Up	2.19E-01	6.00E-01	Lipid	Fatty Acid, Amino	43761	LC/MS Pos Early	3160	146.118	1115-90-8	227939	NA	NA	1287	0	0	0	0	0	NA	NA
4-hydroxyhippurate	Benzoate Mtb	Xenobiotics	0.14	2.12E-01	6.94E-01	0.13	2.91E-01	7.32E-01	0.3	7.71E-02	7.60E-01	-0.06	7.56E-01	1.00E+00	12	Down	4.31E-01	7.88E-01	Down	3.16E-01	7.42E-01	Up	4.94E-01	8.67E-01	Down	2.25E-01	6.00E-01	Xenobiotics	Benzoate Metabolism	35527	LC/MS Neg	1475	194.046	2482-25-9	151012	NA	HMDB13678	3460	0	0	0	0	0	NA	NA
4-hydroxychlorothalonil	Xenobiotics	Xenobiotics	0.13	2.18E-01	7.01E-01	0.13	2.80E-01	7.32E-01	0.07	6.92E-01	9.39E-01	0.25	1.80E-01	8.88E-01	41	Down	1.87E-01	6.56E-01	Down	1.89E-01	7.13E-01	Down	8.91E-01	9.93E-01	Down	1.65E-01	5.22E-01	Xenobiotics	Chemical	48441	LC/MS Neg	4427	244.908	28343-61-5	34217	NA	NA	4445	0	0	0	0	0	NA	NA
4-methyl-2-oxopentanoate	Leu, Ile, Val Mtb	Amin Acid Mtb	0.13	2.20E-01	7.01E-01	0.12	2.92E-01	7.32E-01	0.26	1.18E-01	8.18E-01	-0.03	8.85E-01	1.00E+00	27	Up	9.71E-01	9.71E-01	Down	9.70E-01	9.88E-01	Up	2.04E-01	8.56E-01	Down	1.60E-01	5.22E-01	Amino Acid	Leucine, Isoleucine and Valine Metabolism	22116	LC/MS Neg	2170	129.056	816-66-0	70	C00233	HMDB00695	265	0	0	0	0	0	NA	NA
1-stearoyl-GPC (18:0)	Lysophosphatidylcholine	Glycerophosopholipid Mtb	-0.13	2.24E-01	7.06E-01	-0.13	2.86E-01	7.32E-01	-0.15	3.75E-01	9.06E-01	-0.13	4.97E-01	9.98E-01	25	Down	6.88E-01	8.73E-01	Down	5.51E-01	8.18E-01	Down	8.60E-01	9.93E-01	Up	7.48E-01	9.84E-01	Lipid	Lysolipid	33961	LC/MS Pos Late	1606	524.371	19420-57-6	497299	NA	HMDB10384	1903	0	0	0	0	0	NA	NA
2-hydroxystearate	Fatty Acid (Monohydroxy)	Fatty Acid Mtb	0.13	2.28E-01	7.09E-01	0.14	2.51E-01	7.32E-01	0.1	5.71E-01	9.36E-01	0.15	4.32E-01	9.70E-01	13	Up	5.28E-01	8.51E-01	Up	9.36E-01	9.76E-01	Up	7.51E-01	9.93E-01	Up	5.43E-02	4.76E-01	Lipid	Fatty Acid, Monohydroxy	17945	LC/MS Neg	5695	299.259	629-22-1	69417	C03045	NA	1399	0	0	0	0	0	NA	NA
1-palmitoyl-2-adrenoyl-GPC (16:0/22:4)*	Phosphatidylcholine	Glycerophosopholipid Mtb	0.13	2.31E-01	7.15E-01	0.13	2.89E-01	7.32E-01	0.11	5.19E-01	9.25E-01	0.17	3.77E-01	9.50E-01	42	Down	6.68E-01	8.73E-01	Down	8.45E-01	9.60E-01	Down	2.38E-01	8.56E-01	Up	7.12E-01	9.84E-01	Lipid	Phospholipid Metabolism	52706	LC/MS Pos Late	2236	810.601	NA	NA	NA	NA	1686	0	0	0	0	0	NA	NA
N-palmitoyl-heptadecasphingosine (d17:1/16:0)*	Sphingomyelin	Sphingolipid Mtb	0.13	2.38E-01	7.22E-01	0.13	2.77E-01	7.32E-01	-0.05	7.85E-01	9.62E-01	0.37	4.68E-02	8.69E-01	35	Up	8.58E-02	3.82E-01	Up	9.57E-02	5.86E-01	Up	9.69E-02	8.56E-01	Up	9.97E-01	9.97E-01	Lipid	Sphingolipid Metabolism	57430	LC/MS Pos Late	2645	524.504	NA	NA	NA	NA	2298	0	0	0	0	0	NA	NA
1-linoleoyl-2-docosahexaenoyl-GPC (18:2/22:6)*	Phosphatidylcholine	Glycerophosopholipid Mtb	-0.13	2.39E-01	7.22E-01	-0.12	2.90E-01	7.32E-01	-0.21	2.13E-01	8.77E-01	-0.03	8.88E-01	1.00E+00	42	Down	6.68E-01	8.73E-01	Down	8.45E-01	9.60E-01	Down	2.38E-01	8.56E-01	Up	7.12E-01	9.84E-01	Lipid	Phospholipid Metabolism	53199	LC/MS Pos Late	1871	830.569	NA	NA	NA	NA	1698	0	0	0	0	0	NA	NA
1-docosahexaenoyl-GPC* (22:6)*	Lysophosphatidylcholine	Glycerophosopholipid Mtb	-0.13	2.37E-01	7.22E-01	-0.13	2.81E-01	7.32E-01	-0.24	1.56E-01	8.51E-01	0.01	9.45E-01	1.00E+00	25	Down	6.88E-01	8.73E-01	Down	5.51E-01	8.18E-01	Down	8.60E-01	9.93E-01	Up	7.48E-01	9.84E-01	Lipid	Lysolipid	33822	LC/MS Pos Late	1455	568.34	NA	NA	NA	HMDB10404	1929	0	0	0	0	0	NA	NA
1-stearoyl-2-linoleoyl-GPE (18:0/18:2)*	Phosphatidylethanolamine	Glycerophosopholipid Mtb	-0.13	2.44E-01	7.24E-01	-0.14	2.37E-01	7.32E-01	-0.07	6.90E-01	9.39E-01	-0.16	3.89E-01	9.52E-01	16	Down	2.23E-01	7.05E-01	Down	2.32E-01	7.31E-01	Down	4.96E-01	8.67E-01	Down	5.47E-01	9.57E-01	Lipid	Phospholipid Metabolism	52446	LC/MS Pos Late	2522	744.554	NA	9546749	NA	NA	1657	0	0	0	0	0	NA	NA
carboxyethyl-GABA	Glu Mtb	Amin Acid Mtb	0.12	2.50E-01	7.36E-01	0.14	2.38E-01	7.32E-01	0.27	1.09E-01	8.18E-01	-0.13	4.82E-01	9.98E-01	10	Up	8.41E-01	8.96E-01	Up	5.25E-01	8.04E-01	Down	8.21E-01	9.93E-01	Down	4.69E-01	8.84E-01	Amino Acid	Glutamate Metabolism	40007	LC/MS Pos Early	2085	176.092	908055	2572	NA	HMDB02201	55	0	0	0	0	0	NA	NA
indolepropionate	Trp Mtb	Amin Acid Mtb	-0.13	2.50E-01	7.36E-01	-0.14	2.56E-01	7.32E-01	-0.1	5.52E-01	9.36E-01	-0.08	6.80E-01	1.00E+00	18	Down	2.45E-01	7.05E-01	Down	2.69E-01	7.31E-01	Down	9.03E-01	9.93E-01	Down	1.69E-01	5.22E-01	Amino Acid	Tryptophan Metabolism	32405	LC/MS Pos Early	3205	190.086	830-96-6	3744	NA	HMDB02302	218	0	0.01	0	0	0	MAR	NA
alpha-hydroxyisovalerate	Leu, Ile, Val Mtb	Amin Acid Mtb	0.12	2.59E-01	7.44E-01	0.13	2.55E-01	7.32E-01	0.23	1.72E-01	8.51E-01	-0.08	6.53E-01	1.00E+00	27	Up	9.71E-01	9.71E-01	Down	9.70E-01	9.88E-01	Up	2.04E-01	8.56E-01	Down	1.60E-01	5.22E-01	Amino Acid	Leucine, Isoleucine and Valine Metabolism	46537	LC/MS Polar	1052	117.056	600-37-3	99823	NA	HMDB00407	300	0	0	0	0	0	NA	NA
3-hydroxy-2-ethylpropionate	Leu, Ile, Val Mtb	Amin Acid Mtb	0.12	2.67E-01	7.47E-01	0.14	2.31E-01	7.32E-01	0.04	8.36E-01	9.73E-01	0.15	4.23E-01	9.66E-01	27	Up	9.71E-01	9.71E-01	Down	9.70E-01	9.88E-01	Up	2.04E-01	8.56E-01	Down	1.60E-01	5.22E-01	Amino Acid	Leucine, Isoleucine and Valine Metabolism	32397	LC/MS Polar	1443.3	117.056	4374-62-3	188979	NA	HMDB00396	307	0	0	0	0	0	NA	NA
2-palmitoyl-GPC* (16:0)*	Lysophosphatidylcholine	Glycerophosopholipid Mtb	0.12	2.63E-01	7.47E-01	0.13	2.88E-01	7.32E-01	0.03	8.66E-01	9.83E-01	0.19	3.01E-01	9.34E-01	25	Down	6.88E-01	8.73E-01	Down	5.51E-01	8.18E-01	Down	8.60E-01	9.93E-01	Up	7.48E-01	9.84E-01	Lipid	Lysolipid	35253	LC/MS Neg	6215	570.341	NA	15061532	NA	HMDB61702	1896	0	0	0	0	0	NA	NA
beta-alanine	Pyrimidine Mtb	Nucleotide Mtb	-0.12	2.68E-01	7.47E-01	-0.13	2.72E-01	7.32E-01	-0.06	7.28E-01	9.41E-01	-0.17	3.68E-01	9.46E-01	15	Up	6.98E-02	3.82E-01	Up	8.05E-02	5.63E-01	Up	1.00E-01	8.56E-01	Up	8.62E-01	9.91E-01	Nucleotide	Pyrimidine Metabolism, Uracil containing	55	LC/MS Pos Early	1905	90.055	56-41-7;107-95-9	239	C00099	HMDB00056	3303	0	0	0	0.02	0	MAR	NA
palmitoyl-docosahexaenoyl-glycerol (16:0/22:6) [1]*	Diacylglycerol	Glycerolipid Mtb	-0.12	2.67E-01	7.47E-01	-0.14	2.42E-01	7.32E-01	-0.24	1.62E-01	8.51E-01	0.13	4.87E-01	9.98E-01	25	Down	6.05E-01	8.72E-01	Down	6.89E-01	9.26E-01	Down	4.34E-01	8.67E-01	Up	9.37E-01	9.91E-01	Lipid	Diacylglycerol	57373	LC/MS Pos Late	2749	658.54	NA	NA	NA	NA	2171	0.03	0.03	0.05	0.02	0	MAR	1
N-acetyltaurine	Met, Cys Mtb	Amin Acid Mtb	0.12	2.74E-01	7.49E-01	0.12	2.94E-01	7.32E-01	0.19	2.65E-01	9.04E-01	0.01	9.45E-01	1.00E+00	17	Down	2.41E-01	7.05E-01	Down	3.00E-01	7.42E-01	Down	9.92E-01	9.93E-01	Down	7.65E-02	4.76E-01	Amino Acid	Methionine, Cysteine, SAM and Taurine Metabolism	48187	LC/MS Neg	800	166.018	NA	159864	NA	NA	357	0	0	0	0	0	NA	NA
1-(1-enyl-oleoyl)-GPC (P-18:1)*	Plasmenylethanolamide	Glycerophosopholipid Mtb	-0.12	2.75E-01	7.49E-01	-0.13	2.74E-01	7.32E-01	0.02	9.22E-01	9.97E-01	-0.25	1.76E-01	8.88E-01	17	Down	6.91E-01	8.73E-01	Down	9.88E-01	9.88E-01	Down	5.42E-01	8.84E-01	Down	4.39E-01	8.61E-01	Lipid	Lysoplasmalogen	52701	LC/MS Pos Late	1547	506.361	NA	NA	NA	NA	2096	0.02	0.01	0.02	0.04	0	MAR	1
gamma-glutamylglutamine	Glutathione Mtb	Peptide Mtb	-0.12	2.86E-01	7.63E-01	-0.13	2.55E-01	7.32E-01	0.03	8.71E-01	9.84E-01	-0.22	2.34E-01	9.19E-01	18	Down	6.95E-02	3.82E-01	Down	1.64E-01	7.13E-01	Down	1.47E-01	8.56E-01	Down	1.43E-01	5.22E-01	Peptide	Gamma-glutamyl Amino Acid	2730	LC/MS Pos Early	1430	276.119	10148-81-9	150914	C05283	HMDB11738	442	0	0	0	0	0	NA	NA
caffeic acid sulfate	Xanthine Mtb	Xenobiotics	-0.12	2.84E-01	7.63E-01	-0.13	2.74E-01	7.32E-01	0	9.86E-01	9.98E-01	-0.24	2.11E-01	9.09E-01	14	Up	8.02E-01	8.96E-01	Up	7.50E-01	9.26E-01	Up	9.62E-01	9.93E-01	Up	9.71E-01	9.91E-01	Xenobiotics	Xanthine Metabolism	53254	LC/MS Polar	1307	258.992	NA	NA	NA	HMDB41708	3536	0.06	0.07	0.05	0.07	0.03	MNAR	1
nicotinamide	Cofactors & Vitamins	Cofactors & Vitamins	0.11	2.97E-01	7.68E-01	0.12	2.99E-01	7.32E-01	0.11	5.23E-01	9.25E-01	0.09	6.43E-01	1.00E+00	20	Up	1.40E-01	5.27E-01	Up	1.77E-01	7.13E-01	Up	4.31E-01	8.67E-01	Up	2.87E-01	7.02E-01	Cofactors and Vitamins	Nicotinate and Nicotinamide Metabolism	594	LC/MS Pos Early	1942	123.055	98-92-0	936	C00153	HMDB01406	3342	0	0	0	0	0	NA	NA
3-methoxytyrosine	Phe, Tyr Mtb	Amin Acid Mtb	-0.11	2.97E-01	7.68E-01	-0.13	2.76E-01	7.32E-01	-0.16	3.53E-01	9.06E-01	0.01	9.40E-01	1.00E+00	25	Down	8.30E-01	8.96E-01	Down	6.70E-01	9.26E-01	Up	3.18E-01	8.67E-01	Down	3.41E-01	7.89E-01	Amino Acid	Phenylalanine and Tyrosine Metabolism	12017	LC/MS Pos Early	2555	212.092	300-48-1	1670	NA	HMDB01434	156	0	0	0	0	0	NA	NA
orotidine	Pyrimidine Mtb	Nucleotide Mtb	0.11	3.02E-01	7.72E-01	0.13	2.58E-01	7.32E-01	0.06	7.03E-01	9.41E-01	0.09	6.28E-01	1.00E+00	15	Up	6.98E-02	3.82E-01	Up	8.05E-02	5.63E-01	Up	1.00E-01	8.56E-01	Up	8.62E-01	9.91E-01	Nucleotide	Pyrimidine Metabolism, Orotate containing	35172	LC/MS Polar	2250	287.052	314-50-1	92751	C01103	HMDB00788	3275	0	0	0	0	0	NA	NA
3-indoxyl sulfate	Trp Mtb	Amin Acid Mtb	0.11	3.01E-01	7.72E-01	0.12	2.94E-01	7.32E-01	0.18	2.75E-01	9.06E-01	-0.04	8.13E-01	1.00E+00	18	Down	2.45E-01	7.05E-01	Down	2.69E-01	7.31E-01	Down	9.03E-01	9.93E-01	Down	1.69E-01	5.22E-01	Amino Acid	Tryptophan Metabolism	27672	LC/MS Neg	2222.2	212.002	2642-37-7	10258	NA	HMDB00682	228	0	0	0	0	0	NA	NA
1-palmitoyl-2-palmitoleoyl-GPC (16:0/16:1)*	Phosphatidylcholine	Glycerophosopholipid Mtb	0.11	3.21E-01	7.85E-01	0.14	2.34E-01	7.32E-01	-0.11	5.31E-01	9.26E-01	0.24	1.96E-01	8.95E-01	42	Down	6.68E-01	8.73E-01	Down	8.45E-01	9.60E-01	Down	2.38E-01	8.56E-01	Up	7.12E-01	9.84E-01	Lipid	Phospholipid Metabolism	52470	LC/MS Pos Late	2160	732.554	NA	NA	NA	NA	1623	0	0	0	0	0	NA	NA
stearoylcholine*	Fatty Acid Mtb (others)	Fatty Acid Mtb	-0.11	3.23E-01	7.86E-01	-0.14	2.39E-01	7.32E-01	-0.05	7.81E-01	9.62E-01	-0.05	7.84E-01	1.00E+00	20	Up	3.65E-01	7.39E-01	Up	4.09E-01	7.80E-01	Up	9.57E-01	9.93E-01	Up	2.19E-01	6.00E-01	Lipid	Fatty Acid Metabolism (Acyl Choline)	57464	LC/MS Pos Late	1520	370.368	NA	NA	NA	NA	2668	0	0	0	0	0	NA	NA
6-hydroxyindole sulfate	Xenobiotics	Xenobiotics	0.1	3.37E-01	7.96E-01	0.13	2.62E-01	7.32E-01	0.11	5.26E-01	9.26E-01	-0.03	8.64E-01	1.00E+00	41	Down	1.87E-01	6.56E-01	Down	1.89E-01	7.13E-01	Down	8.91E-01	9.93E-01	Down	1.65E-01	5.22E-01	Xenobiotics	Chemical	48698	LC/MS Neg	2498	212.002	NA	NA	NA	NA	4462	0	0.01	0	0	0	MAR	NA
sphingomyelin (d18:1/24:1, d18:2/24:0)*	Sphingomyelin	Sphingolipid Mtb	-0.1	3.64E-01	8.11E-01	-0.13	2.63E-01	7.32E-01	0.1	5.49E-01	9.36E-01	-0.23	2.12E-01	9.09E-01	35	Up	8.58E-02	3.82E-01	Up	9.57E-02	5.86E-01	Up	9.69E-02	8.56E-01	Up	9.97E-01	9.97E-01	Lipid	Sphingolipid Metabolism	47153	LC/MS Pos Late	3033	813.684	94359-13-4	NA	NA	NA	2253	0	0	0	0	0	NA	NA
O-methylcatechol sulfate	Benzoate Mtb	Xenobiotics	-0.1	3.57E-01	8.11E-01	-0.13	2.69E-01	7.32E-01	-0.03	8.60E-01	9.80E-01	-0.07	7.07E-01	1.00E+00	12	Down	4.31E-01	7.88E-01	Down	3.16E-01	7.42E-01	Up	4.94E-01	8.67E-01	Down	2.25E-01	6.00E-01	Xenobiotics	Benzoate Metabolism	46111	LC/MS Neg	2344	203.002	NA	22473	NA	NA	3486	0	0	0	0	0	NA	NA
palmitoylcholine	Fatty Acid Mtb (others)	Fatty Acid Mtb	-0.1	3.63E-01	8.11E-01	-0.14	2.29E-01	7.32E-01	-0.03	8.77E-01	9.86E-01	-0.01	9.37E-01	1.00E+00	20	Up	3.65E-01	7.39E-01	Up	4.09E-01	7.80E-01	Up	9.57E-01	9.93E-01	Up	2.19E-01	6.00E-01	Lipid	Fatty Acid Metabolism (Acyl Choline)	52944	LC/MS Pos Late	1482	342.337	NA	151731	NA	NA	2664	0	0	0	0	0	NA	NA
13-HODE + 9-HODE	Fatty Acid (Monohydroxy)	Fatty Acid Mtb	-0.1	3.57E-01	8.11E-01	-0.14	2.33E-01	7.32E-01	-0.03	8.57E-01	9.80E-01	0.01	9.64E-01	1.00E+00	13	Up	5.28E-01	8.51E-01	Up	9.36E-01	9.76E-01	Up	7.51E-01	9.93E-01	Up	5.43E-02	4.76E-01	Lipid	Fatty Acid, Monohydroxy	37752	LC/MS Neg	5275	295.228	NA	43013	NA	NA	1423	0	0	0	0	0	NA	NA
methylpalmitate (15 or 2)	Fatty Acid Mtb (others)	Fatty Acid Mtb	0.09	3.90E-01	8.14E-01	0.12	2.91E-01	7.32E-01	-0.09	5.91E-01	9.36E-01	0.23	2.26E-01	9.19E-01	20	Up	3.65E-01	7.39E-01	Up	4.09E-01	7.80E-01	Up	9.57E-01	9.93E-01	Up	2.19E-01	6.00E-01	Lipid	Fatty Acid, Branched	38768	LC/MS Neg	5695	269.249	NA	17903417	NA	NA	1217	0	0	0	0	0	NA	NA
paraxanthine	Xanthine Mtb	Xenobiotics	0.09	3.84E-01	8.14E-01	0.12	2.94E-01	7.32E-01	0	9.93E-01	9.98E-01	0.11	5.60E-01	9.99E-01	14	Up	8.02E-01	8.96E-01	Up	7.50E-01	9.26E-01	Up	9.62E-01	9.93E-01	Up	9.71E-01	9.91E-01	Xenobiotics	Xanthine Metabolism	18254	LC/MS Neg	2279	179.058	611-59-6	4687	C13747	HMDB01860	3521	0.01	0.01	0.02	0	0	MNAR	1
sphingomyelin (d18:2/23:1)*	Sphingomyelin	Sphingolipid Mtb	0.09	3.79E-01	8.14E-01	0.12	3.01E-01	7.32E-01	0.09	5.85E-01	9.36E-01	-0.02	9.22E-01	1.00E+00	35	Up	8.58E-02	3.82E-01	Up	9.57E-02	5.86E-01	Up	9.69E-02	8.56E-01	Up	9.97E-01	9.97E-01	Lipid	Sphingolipid Metabolism	57482	LC/MS Pos Late	2315	797.653	NA	NA	NA	NA	2283	0	0	0	0	0	NA	NA
O-sulfo-L-tyrosine	Xenobiotics	Xenobiotics	0.09	4.03E-01	8.20E-01	0.13	2.75E-01	7.32E-01	0.09	5.90E-01	9.36E-01	-0.06	7.39E-01	1.00E+00	41	Down	1.87E-01	6.56E-01	Down	1.89E-01	7.13E-01	Down	8.91E-01	9.93E-01	Down	1.65E-01	5.22E-01	Xenobiotics	Chemical	45413	LC/MS Neg	990	260.023	NA	514186	NA	NA	4332	0	0	0	0	0	NA	NA
1-(1-enyl-palmitoyl)-2-oleoyl-GPE (P-16:0/18:1)*	Plasmenylethanolamide	Glycerophosopholipid Mtb	0.09	4.06E-01	8.22E-01	0.14	2.51E-01	7.32E-01	-0.01	9.41E-01	9.98E-01	0.06	7.67E-01	1.00E+00	17	Down	6.91E-01	8.73E-01	Down	9.88E-01	9.88E-01	Down	5.42E-01	8.84E-01	Down	4.39E-01	8.61E-01	Lipid	Plasmalogen	52477	LC/MS Pos Late	2600	702.543	NA	NA	NA	NA	2070	0	0	0	0	0	NA	NA
p-cresol sulfate	Phe, Tyr Mtb	Amin Acid Mtb	0.09	4.05E-01	8.22E-01	0.12	2.87E-01	7.32E-01	0.05	7.85E-01	9.62E-01	0	9.89E-01	1.00E+00	25	Down	8.30E-01	8.96E-01	Down	6.70E-01	9.26E-01	Up	3.18E-01	8.67E-01	Down	3.41E-01	7.89E-01	Amino Acid	Phenylalanine and Tyrosine Metabolism	36103	LC/MS Neg	2890	187.007	3233-57-7	4615423	C01468	HMDB11635	141	0	0	0	0	0	NA	NA
1-linoleoyl-GPA (18:2)*	Glycerophosopholipid Mtb (others)	Glycerophosopholipid Mtb	0.09	4.14E-01	8.30E-01	0.13	2.90E-01	7.32E-01	0.17	3.17E-01	9.06E-01	-0.19	3.09E-01	9.37E-01	23	Down	3.29E-01	7.39E-01	Down	3.94E-01	7.80E-01	Down	3.38E-01	8.67E-01	Down	8.03E-01	9.84E-01	Lipid	Lysolipid	52690	LC/MS Neg	5483	433.236	NA	NA	NA	HMDB07856	1996	0.04	0.03	0.05	0.02	0.03	MNAR	1
4-vinylguaiacol sulfate	Xenobiotics	Xenobiotics	-0.09	4.22E-01	8.34E-01	-0.13	2.81E-01	7.32E-01	0.07	6.84E-01	9.39E-01	-0.13	4.80E-01	9.98E-01	41	Down	1.87E-01	6.56E-01	Down	1.89E-01	7.13E-01	Down	8.91E-01	9.93E-01	Down	1.65E-01	5.22E-01	Xenobiotics	Food Component/Plant	48442	LC/MS Neg	3354	229.018	NA	NA	NA	NA	3901	0.02	0.03	0.02	0.02	0.03	MNAR	1
uracil	Pyrimidine Mtb	Nucleotide Mtb	0.08	4.41E-01	8.43E-01	0.13	2.79E-01	7.32E-01	-0.06	7.24E-01	9.41E-01	0.09	6.17E-01	1.00E+00	15	Up	6.98E-02	3.82E-01	Up	8.05E-02	5.63E-01	Up	1.00E-01	8.56E-01	Up	8.62E-01	9.91E-01	Nucleotide	Pyrimidine Metabolism, Uracil containing	605	LC/MS Polar	1089.7	111.02	66-22-8	1174	C00106	HMDB00300	3286	0.01	0.01	0.01	0	0	MAR	NA
phosphate	Carbohydrate Mtb (others)	Carbohydrate Mtb	-0.08	4.79E-01	8.54E-01	-0.12	2.93E-01	7.32E-01	-0.1	5.68E-01	9.36E-01	0.16	4.05E-01	9.52E-01	13	Up	3.32E-01	7.39E-01	Up	2.56E-01	7.31E-01	Up	5.59E-01	8.84E-01	Down	9.14E-01	9.91E-01	Energy	Oxidative Phosphorylation	42109	LC/MS Pos Early	576	98.9842	7664-38-2	1061	C00009	HMDB01429	1093	0	0	0	0	0	NA	NA
erucate (22:1n9)	Fatty Acid (Long Chain)	Fatty Acid Mtb	-0.08	4.74E-01	8.54E-01	-0.13	2.63E-01	7.32E-01	-0.2	2.37E-01	8.77E-01	0.35	6.62E-02	8.69E-01	14	Up	2.95E-01	7.39E-01	Up	3.51E-01	7.80E-01	Down	5.93E-01	8.98E-01	Up	2.21E-02	4.76E-01	Lipid	Long Chain Fatty Acid	1552	LC/MS Neg	6355.6	337.311	112-86-7	5281116	C08316	HMDB02068	1134	0	0	0	0	0	NA	NA
S-methylmethionine	Met, Cys Mtb	Amin Acid Mtb	-0.08	4.77E-01	8.54E-01	-0.13	2.83E-01	7.32E-01	0.14	4.13E-01	9.06E-01	-0.16	3.86E-01	9.52E-01	17	Down	2.41E-01	7.05E-01	Down	3.00E-01	7.42E-01	Down	9.92E-01	9.93E-01	Down	7.65E-02	4.76E-01	Amino Acid	Methionine, Cysteine, SAM and Taurine Metabolism	38127	LC/MS Pos Early	2584	164.074	582174	458	C05319	NA	330	0.07	0.1	0.05	0.02	0.09	MAR	1
1-arachidonylglycerol (20:4)	Monoacylglycerol	Glycerolipid Mtb	-0.08	4.71E-01	8.54E-01	-0.14	2.46E-01	7.32E-01	0	9.92E-01	9.98E-01	0.09	6.44E-01	1.00E+00	12	Down	5.61E-03	1.37E-01	Down	4.49E-04	2.20E-02	Down	6.41E-01	8.98E-01	Down	5.75E-01	9.71E-01	Lipid	Monoacylglycerol	34397	LC/MS Neg	6250	303.233	35474-99-8	5282281	C13857	HMDB11549	2127	0	0	0.01	0	0	MAR	NA
3-hydroxylaurate	Fatty Acid (Monohydroxy)	Fatty Acid Mtb	-0.08	4.85E-01	8.57E-01	-0.12	3.00E-01	7.32E-01	-0.18	2.78E-01	9.06E-01	0.28	1.32E-01	8.84E-01	13	Up	5.28E-01	8.51E-01	Up	9.36E-01	9.76E-01	Up	7.51E-01	9.93E-01	Up	5.43E-02	4.76E-01	Lipid	Fatty Acid, Monohydroxy	32457	LC/MS Neg	5175	215.165	53941-38-1	94216	NA	HMDB00387	1406	0	0	0	0	0	NA	NA
1-(1-enyl-stearoyl)-2-oleoyl-GPE (P-18:0/18:1)	Plasmenylethanolamide	Glycerophosopholipid Mtb	0.07	5.16E-01	8.62E-01	0.14	2.37E-01	7.32E-01	-0.01	9.48E-01	9.98E-01	-0.1	5.93E-01	1.00E+00	17	Down	6.91E-01	8.73E-01	Down	9.88E-01	9.88E-01	Down	5.42E-01	8.84E-01	Down	4.39E-01	8.61E-01	Lipid	Plasmalogen	52614	LC/MS Pos Late	2950	730.574	144371-68-6	NA	NA	NA	2078	0.01	0.01	0	0	0	MAR	NA
1-(1-enyl-palmitoyl)-2-arachidonoyl-GPE (P-16:0/20:4)*	Plasmenylethanolamide	Glycerophosopholipid Mtb	0.07	5.14E-01	8.62E-01	0.14	2.56E-01	7.32E-01	-0.06	7.19E-01	9.41E-01	-0.02	9.28E-01	1.00E+00	17	Down	6.91E-01	8.73E-01	Down	9.88E-01	9.88E-01	Down	5.42E-01	8.84E-01	Down	4.39E-01	8.61E-01	Lipid	Plasmalogen	52673	LC/MS Pos Late	2270	724.528	NA	NA	NA	NA	2074	0	0	0	0	0	NA	NA
4-ethylphenyl sulfate	Benzoate Mtb	Xenobiotics	-0.07	5.01E-01	8.62E-01	-0.13	2.59E-01	7.32E-01	0.17	3.31E-01	9.06E-01	-0.12	5.14E-01	9.98E-01	12	Down	4.31E-01	7.88E-01	Down	3.16E-01	7.42E-01	Up	4.94E-01	8.67E-01	Down	2.25E-01	6.00E-01	Xenobiotics	Benzoate Metabolism	36099	LC/MS Neg	3580	201.023	0123-07-09	NA	C13637	NA	3499	0	0	0	0	0	NA	NA
maleate	Fatty Acid Mtb (Dicarboxylate)	Fatty Acid Mtb	-0.07	5.00E-01	8.62E-01	-0.13	2.69E-01	7.32E-01	-0.07	6.85E-01	9.39E-01	0.15	4.20E-01	9.66E-01	16	Up	6.05E-01	8.72E-01	Up	7.65E-01	9.26E-01	Up	4.67E-01	8.67E-01	Up	7.76E-01	9.84E-01	Lipid	Fatty Acid, Dicarboxylate	20676	LC/MS Polar	2510	115.004	110-16-7	444266	C01384	HMDB00176	1240	0.05	0.03	0.1	0.04	0	MNAR	1
5-hydroxyindoleacetate	Trp Mtb	Amin Acid Mtb	-0.07	5.14E-01	8.62E-01	-0.14	2.36E-01	7.32E-01	0.21	2.10E-01	8.77E-01	-0.15	4.29E-01	9.66E-01	18	Down	2.45E-01	7.05E-01	Down	2.69E-01	7.31E-01	Down	9.03E-01	9.93E-01	Down	1.69E-01	5.22E-01	Amino Acid	Tryptophan Metabolism	437	LC/MS Neg	1510.2	190.051	54-16-0	1826	C05635	HMDB00763	250	0.12	0.14	0.1	0.09	0.09	MNAR	1
1-palmityl-2-arachidonoyl-GPC (O-16:0/20:4)*	Plasmenylcholin	Glycerophosopholipid Mtb	0.06	5.72E-01	8.94E-01	0.12	3.00E-01	7.32E-01	0.04	8.11E-01	9.64E-01	-0.16	3.80E-01	9.52E-01	20	Up	8.79E-01	8.97E-01	Up	7.81E-01	9.26E-01	Up	6.37E-01	8.98E-01	Down	4.24E-01	8.61E-01	Lipid	Phospholipid Metabolism	52718	LC/MS Pos Late	2183	768.59	NA	6443139	NA	NA	1710	0	0	0	0	0	NA	NA
myristoylcarnitine (C14)	Fatty Acid Mtb (Carnitine)	Fatty Acid Mtb	0.06	5.89E-01	8.99E-01	0.13	2.62E-01	7.32E-01	-0.19	2.52E-01	8.99E-01	0.09	6.33E-01	1.00E+00	24	Up	3.77E-01	7.39E-01	Up	2.66E-01	7.31E-01	Up	7.46E-01	9.93E-01	Down	9.61E-01	9.91E-01	Lipid	Fatty Acid Metabolism(Acyl Carnitine)	33952	LC/MS Pos Late	1350	372.311	18822-89-4	53477791	NA	HMDB05066	1345	0	0	0	0	0	NA	NA
1-erucoyl-GPC (22:1)*	Lysophosphatidylcholine	Glycerophosopholipid Mtb	-0.06	5.87E-01	8.99E-01	-0.13	2.71E-01	7.32E-01	0.01	9.63E-01	9.98E-01	0.17	3.60E-01	9.38E-01	25	Down	6.88E-01	8.73E-01	Down	5.51E-01	8.18E-01	Down	8.60E-01	9.93E-01	Up	7.48E-01	9.84E-01	Lipid	Lysolipid	55070	LC/MS Pos Late	1675	578.418	NA	NA	NA	NA	1924	0.06	0.09	0.05	0.04	0.03	MNAR	1
cortisol	Steroid	Sterol Mtb	0.05	6.65E-01	9.17E-01	0.12	2.98E-01	7.32E-01	-0.06	7.03E-01	9.41E-01	-0.11	5.53E-01	9.99E-01	24	Up	8.39E-02	3.82E-01	Up	7.02E-02	5.63E-01	Up	8.21E-01	9.93E-01	Up	1.32E-01	5.22E-01	Lipid	Steroid	1712	LC/MS Neg	4713.2	361.202	50-23-7	5754	C00735	HMDB00063	2432	0.01	0	0.01	0.02	0.03	MAR	NA
1-stearoyl-2-docosapentaenoyl-GPC (18:0/22:5n6)*	Phosphatidylcholine	Glycerophosopholipid Mtb	0.04	6.84E-01	9.25E-01	0.13	2.66E-01	7.32E-01	-0.15	3.63E-01	9.06E-01	-0.06	7.36E-01	1.00E+00	42	Down	6.68E-01	8.73E-01	Down	8.45E-01	9.60E-01	Down	2.38E-01	8.56E-01	Up	7.12E-01	9.84E-01	Lipid	Phospholipid Metabolism	52700	LC/MS Pos Late	2369	836.616	NA	NA	NA	NA	1706	0	0	0	0	0	NA	NA
5-methyluridine (ribothymidine)	Pyrimidine Mtb	Nucleotide Mtb	0.04	6.94E-01	9.28E-01	0.12	2.99E-01	7.32E-01	-0.08	6.26E-01	9.39E-01	-0.14	4.56E-01	9.94E-01	15	Up	6.98E-02	3.82E-01	Up	8.05E-02	5.63E-01	Up	1.00E-01	8.56E-01	Up	8.62E-01	9.91E-01	Nucleotide	Pyrimidine Metabolism, Uracil containing	35136	LC/MS Neg	1778.1	257.078	1463-10-1	445408	NA	HMDB00884	3288	0	0	0	0	0	NA	NA
4-acetamidobutanoate	Polyamine Mtb	Amin Acid Mtb	-0.03	8.03E-01	9.65E-01	-0.13	2.55E-01	7.32E-01	0.28	9.31E-02	7.60E-01	0.02	8.93E-01	1.00E+00	4	Up	5.56E-01	8.51E-01	Up	7.92E-01	9.26E-01	Up	2.25E-01	8.56E-01	Up	9.67E-01	9.91E-01	Amino Acid	Polyamine Metabolism	1558	LC/MS Pos Early	1350	146.081	3025-96-5	18189	C02946	HMDB03681	417	0	0	0	0	0	NA	NA
N-acetylputrescine	Polyamine Mtb	Amin Acid Mtb	-0.03	8.03E-01	9.65E-01	-0.14	2.44E-01	7.32E-01	0.32	5.87E-02	7.60E-01	-0.01	9.39E-01	1.00E+00	4	Up	5.56E-01	8.51E-01	Up	7.92E-01	9.26E-01	Up	2.25E-01	8.56E-01	Up	9.67E-01	9.91E-01	Amino Acid	Polyamine Metabolism	37496	LC/MS Pos Early	2230	131.118	18233-70-0	122356	C02714	HMDB02064	413	0	0	0	0	0	NA	NA
acetylcarnitine (C2)	Fatty Acid Mtb (Carnitine)	Fatty Acid Mtb	0.13	2.44E-01	7.24E-01	0.12	3.04E-01	7.33E-01	0.23	1.83E-01	8.70E-01	0.02	9.17E-01	1.00E+00	24	Up	3.77E-01	7.39E-01	Up	2.66E-01	7.31E-01	Up	7.46E-01	9.93E-01	Down	9.61E-01	9.91E-01	Lipid	Fatty Acid Metabolism(Acyl Carnitine)	32198	LC/MS Pos Early	2282	204.123	5080-50-2	1	C02571	HMDB00201	1334	0	0	0	0	0	NA	NA
1-linolenoyl-GPC (18:3)*	Lysophosphatidylcholine	Glycerophosopholipid Mtb	-0.07	5.07E-01	8.62E-01	-0.12	3.04E-01	7.33E-01	0.01	9.67E-01	9.98E-01	0.03	8.76E-01	1.00E+00	25	Down	6.88E-01	8.73E-01	Down	5.51E-01	8.18E-01	Down	8.60E-01	9.93E-01	Up	7.48E-01	9.84E-01	Lipid	Lysolipid	45951	LC/MS Pos Late	1422	518.324	NA	NA	NA	NA	1910	0	0	0	0	0	NA	NA
tryptophan	Trp Mtb	Amin Acid Mtb	-0.1	3.45E-01	8.00E-01	-0.12	3.05E-01	7.34E-01	0.01	9.76E-01	9.98E-01	-0.17	3.55E-01	9.38E-01	18	Down	2.45E-01	7.05E-01	Down	2.69E-01	7.31E-01	Down	9.03E-01	9.93E-01	Down	1.69E-01	5.22E-01	Amino Acid	Tryptophan Metabolism	54	LC/MS Pos Early	2986	205.097	73-22-3	6305	C00078	HMDB00929	216	0	0	0	0	0	NA	NA
glutamine	Glu Mtb	Amin Acid Mtb	-0.16	1.35E-01	6.27E-01	-0.12	3.08E-01	7.36E-01	-0.18	2.75E-01	9.06E-01	-0.32	8.39E-02	8.69E-01	10	Up	8.41E-01	8.96E-01	Up	5.25E-01	8.04E-01	Down	8.21E-01	9.93E-01	Down	4.69E-01	8.84E-01	Amino Acid	Glutamate Metabolism	53	LC/MS Pos Early	1291	147.076	56-85-9	5961	C00064	HMDB00641	43	0	0	0	0	0	NA	NA
sphingomyelin (d18:1/22:1, d18:2/22:0, d16:1/24:1)*	Sphingomyelin	Sphingolipid Mtb	-0.11	3.07E-01	7.75E-01	-0.12	3.08E-01	7.36E-01	-0.09	6.13E-01	9.39E-01	-0.12	5.38E-01	9.98E-01	35	Up	8.58E-02	3.82E-01	Up	9.57E-02	5.86E-01	Up	9.69E-02	8.56E-01	Up	9.97E-01	9.97E-01	Lipid	Sphingolipid Metabolism	48493	LC/MS Pos Late	2666	785.653	NA	NA	NA	NA	2251	0	0	0	0	0	NA	NA
1-oleoyl-2-docosahexaenoyl-GPC (18:1/22:6)*	Phosphatidylcholine	Glycerophosopholipid Mtb	-0.08	4.54E-01	8.54E-01	-0.12	3.09E-01	7.36E-01	0	9.89E-01	9.98E-01	-0.01	9.47E-01	1.00E+00	42	Down	6.68E-01	8.73E-01	Down	8.45E-01	9.60E-01	Down	2.38E-01	8.56E-01	Up	7.12E-01	9.84E-01	Lipid	Phospholipid Metabolism	52697	LC/MS Pos Late	2011	832.585	NA	NA	NA	NA	1691	0	0	0	0	0	NA	NA
isobutyrylcarnitine (C4)	Leu, Ile, Val Mtb	Amin Acid Mtb	-0.06	5.51E-01	8.93E-01	-0.12	3.10E-01	7.38E-01	0.2	2.44E-01	8.89E-01	-0.18	3.31E-01	9.38E-01	27	Up	9.71E-01	9.71E-01	Down	9.70E-01	9.88E-01	Up	2.04E-01	8.56E-01	Down	1.60E-01	5.22E-01	Amino Acid	Leucine, Isoleucine and Valine Metabolism	33441	LC/MS Pos Early	2810	232.154	25518-49-4	168379	NA	HMDB00736	322	0	0	0	0	0	NA	NA
piperine	Xenobiotics	Xenobiotics	-0.14	2.14E-01	6.94E-01	-0.12	3.12E-01	7.39E-01	-0.05	7.53E-01	9.60E-01	-0.33	8.17E-02	8.69E-01	41	Down	1.87E-01	6.56E-01	Down	1.89E-01	7.13E-01	Down	8.91E-01	9.93E-01	Down	1.65E-01	5.22E-01	Xenobiotics	Food Component/Plant	33935	LC/MS Pos Late	1168	286.144	94-62-2	638024	C03882	HMDB29377	3818	0.01	0.01	0.01	0	0	MAR	NA
phenylacetylcarnitine	Peptides (others)	Peptide Mtb	0.14	1.91E-01	6.66E-01	0.12	3.17E-01	7.47E-01	0.28	9.45E-02	7.60E-01	0.05	7.91E-01	1.00E+00	4	Up	3.57E-01	7.39E-01	Up	4.58E-01	7.80E-01	Up	1.17E-01	8.56E-01	Down	6.55E-01	9.84E-01	Peptide	Acetylated Peptides	48425	LC/MS Pos Early	3092	280.154	287108-21-8	NA	NA	NA	867	0.07	0.08	0.09	0.04	0.06	MNAR	1
thyroxine	Phe, Tyr Mtb	Amin Acid Mtb	0.11	2.95E-01	7.68E-01	0.12	3.18E-01	7.47E-01	0.09	5.74E-01	9.36E-01	0.12	5.12E-01	9.98E-01	25	Down	8.30E-01	8.96E-01	Down	6.70E-01	9.26E-01	Up	3.18E-01	8.67E-01	Down	3.41E-01	7.89E-01	Amino Acid	Phenylalanine and Tyrosine Metabolism	2761	LC/MS Neg	4808	775.679	51-48-9	5819	C01829	HMDB01918	193	0	0	0	0	0	NA	NA
arabonate/xylonate	Pentose Mtb	Carbohydrate Mtb	0.06	5.83E-01	8.97E-01	0.12	3.18E-01	7.47E-01	-0.16	3.40E-01	9.06E-01	0.11	5.68E-01	9.99E-01	5	Up	8.73E-01	8.97E-01	Up	4.65E-01	7.80E-01	Down	2.45E-01	8.56E-01	Up	9.51E-01	9.91E-01	Carbohydrate	Pentose Metabolism	48255	LC/MS Polar	2664.6	165.041	NA	NA	NA	NA	940	0	0	0	0	0	NA	NA
erythritol	Xenobiotics	Xenobiotics	0.17	1.12E-01	5.88E-01	0.12	3.23E-01	7.50E-01	0.31	6.81E-02	7.60E-01	0.23	2.08E-01	9.09E-01	41	Down	1.87E-01	6.56E-01	Down	1.89E-01	7.13E-01	Down	8.91E-01	9.93E-01	Down	1.65E-01	5.22E-01	Xenobiotics	Food Component/Plant	20699	LC/MS Polar	1491	167.056	149-32-6	222285	C00503	HMDB02994	3741	0.01	0.01	0.01	0	0	MAR	NA
adipate	Fatty Acid Mtb (Dicarboxylate)	Fatty Acid Mtb	0.17	1.27E-01	6.08E-01	0.12	3.23E-01	7.50E-01	0.22	1.92E-01	8.77E-01	0.31	9.45E-02	8.69E-01	16	Up	6.05E-01	8.72E-01	Up	7.65E-01	9.26E-01	Up	4.67E-01	8.67E-01	Up	7.76E-01	9.84E-01	Lipid	Fatty Acid, Dicarboxylate	21134	LC/MS Polar	3000	145.051	0124-04-09	196	C06104	HMDB00448	1235	0.05	0.05	0.06	0.04	0.06	MAR	1
adipoylcarnitine (C6-DC)	Fatty Acid Mtb (Carnitine)	Fatty Acid Mtb	0.12	2.74E-01	7.49E-01	0.12	3.24E-01	7.50E-01	0.13	4.42E-01	9.06E-01	0.13	4.91E-01	9.98E-01	24	Up	3.77E-01	7.39E-01	Up	2.66E-01	7.31E-01	Up	7.46E-01	9.93E-01	Down	9.61E-01	9.91E-01	Lipid	Fatty Acid Metabolism(Acyl Carnitine)	52988	LC/MS Pos Early	2558	290.16	NA	NA	NA	NA	1357	0	0	0	0	0	NA	NA
stearoyl ethanolamide	Glycerophosopholipid Mtb (others)	Glycerophosopholipid Mtb	0.07	5.20E-01	8.66E-01	0.12	3.23E-01	7.50E-01	-0.11	5.02E-01	9.18E-01	0.12	5.34E-01	9.98E-01	23	Down	3.29E-01	7.39E-01	Down	3.94E-01	7.80E-01	Down	3.38E-01	8.67E-01	Down	8.03E-01	9.84E-01	Lipid	Endocannabinoid	38625	LC/MS Pos Late	1787	328.321	111-57-9	27902	NA	HMDB13078	1534	0	0	0	0	0	NA	NA
methylmalonate (MMA)	Leu, Ile, Val Mtb	Amin Acid Mtb	0.15	1.64E-01	6.29E-01	0.12	3.26E-01	7.54E-01	0.34	4.46E-02	7.60E-01	0.04	8.37E-01	1.00E+00	27	Up	9.71E-01	9.71E-01	Down	9.70E-01	9.88E-01	Up	2.04E-01	8.56E-01	Down	1.60E-01	5.22E-01	Lipid	Fatty Acid Metabolism (also BCAA Metabolism)	1496	LC/MS Polar	3078.4	117.019	0516-05-02	487	C02170	HMDB00202	1322	0.12	0.1	0.11	0.13	0.19	MAR	1
phosphatidylcholine (14:0/14:0, 16:0/12:0)	Phosphatidylcholine	Glycerophosopholipid Mtb	-0.15	1.68E-01	6.36E-01	-0.12	3.33E-01	7.61E-01	-0.35	4.22E-02	7.60E-01	-0.04	8.24E-01	1.00E+00	42	Down	6.68E-01	8.73E-01	Down	8.45E-01	9.60E-01	Down	2.38E-01	8.56E-01	Up	7.12E-01	9.84E-01	Lipid	Phospholipid Metabolism	53177	LC/MS Pos Late	1972	678.507	NA	NA	NA	NA	1749	0	0	0	0	0	NA	NA
3-hydroxybutyrate (BHBA)	Fatty Acid (Monohydroxy)	Fatty Acid Mtb	0.13	2.28E-01	7.09E-01	0.12	3.32E-01	7.61E-01	0.1	5.50E-01	9.36E-01	0.25	1.77E-01	8.88E-01	13	Up	5.28E-01	8.51E-01	Up	9.36E-01	9.76E-01	Up	7.51E-01	9.93E-01	Up	5.43E-02	4.76E-01	Lipid	Ketone Bodies	542	LC/MS Polar	1443.3	103.04	625-72-9	441	C01089	HMDB00357	1389	0	0	0	0	0	NA	NA
21-hydroxypregnenolone disulfate	Steroid	Sterol Mtb	0.12	2.85E-01	7.63E-01	0.11	3.34E-01	7.61E-01	0.02	9.01E-01	9.94E-01	0.28	1.35E-01	8.84E-01	24	Up	8.39E-02	3.82E-01	Up	7.02E-02	5.63E-01	Up	8.21E-01	9.93E-01	Up	1.32E-01	5.22E-01	Lipid	Steroid	46115	LC/MS Neg	3935	245.067	1164-98-3	134595	C05485	HMDB04026	2402	0.02	0.02	0.01	0.02	0.03	MNAR	1
3-methyl catechol sulfate (1)	Benzoate Mtb	Xenobiotics	-0.08	4.51E-01	8.54E-01	-0.12	3.31E-01	7.61E-01	-0.13	4.60E-01	9.10E-01	0.11	5.63E-01	9.99E-01	12	Down	4.31E-01	7.88E-01	Down	3.16E-01	7.42E-01	Up	4.94E-01	8.67E-01	Down	2.25E-01	6.00E-01	Xenobiotics	Benzoate Metabolism	46165	LC/MS Neg	2790	203.002	NA	NA	NA	NA	3487	0	0	0	0	0	NA	NA
laurylcarnitine (C12)	Fatty Acid Mtb (Carnitine)	Fatty Acid Mtb	0.04	7.03E-01	9.28E-01	0.12	3.33E-01	7.61E-01	-0.12	4.63E-01	9.10E-01	-0.04	8.30E-01	1.00E+00	24	Up	3.77E-01	7.39E-01	Up	2.66E-01	7.31E-01	Up	7.46E-01	9.93E-01	Down	9.61E-01	9.91E-01	Lipid	Fatty Acid Metabolism(Acyl Carnitine)	34534	LC/MS Pos Late	1235	344.279	25518-54-1	10427569	NA	HMDB02250	1344	0	0	0	0	0	NA	NA
phosphatidylcholine (18:0/20:2, 20:0/18:2)*	Phosphatidylcholine	Glycerophosopholipid Mtb	-0.14	1.90E-01	6.66E-01	-0.11	3.38E-01	7.64E-01	-0.24	1.52E-01	8.51E-01	-0.11	5.43E-01	9.98E-01	42	Down	6.68E-01	8.73E-01	Down	8.45E-01	9.60E-01	Down	2.38E-01	8.56E-01	Up	7.12E-01	9.84E-01	Lipid	Phospholipid Metabolism	53192	LC/MS Pos Late	2639	814.632	NA	NA	NA	NA	1751	0	0	0	0	0	NA	NA
1,3,7-trimethylurate	Xanthine Mtb	Xenobiotics	0.1	3.49E-01	8.06E-01	0.11	3.37E-01	7.64E-01	0.08	6.19E-01	9.39E-01	0.07	6.96E-01	1.00E+00	14	Up	8.02E-01	8.96E-01	Up	7.50E-01	9.26E-01	Up	9.62E-01	9.93E-01	Up	9.71E-01	9.91E-01	Xenobiotics	Xanthine Metabolism	34404	LC/MS Neg	1985	209.068	5415-44-1	79437	C16361	HMDB02123	3529	0.03	0.04	0.03	0.02	0.03	MNAR	1
1-stearoyl-2-oleoyl-GPS (18:0/18:1)	Glycerophosopholipid Mtb (others)	Glycerophosopholipid Mtb	0.08	4.46E-01	8.50E-01	0.11	3.37E-01	7.64E-01	-0.16	3.41E-01	9.06E-01	0.3	1.10E-01	8.79E-01	23	Down	3.29E-01	7.39E-01	Down	3.94E-01	7.80E-01	Down	3.38E-01	8.67E-01	Down	8.03E-01	9.84E-01	Lipid	Phosphatidylserine (PS)	19265	LC/MS Pos Late	3000	790.559	NA	9547087	NA	NA	1883	0.05	0.05	0.05	0.04	0.03	MAR	1
eicosanodioate	Fatty Acid Mtb (Dicarboxylate)	Fatty Acid Mtb	-0.05	6.81E-01	9.25E-01	-0.11	3.40E-01	7.66E-01	0.07	6.96E-01	9.39E-01	0.13	4.98E-01	9.98E-01	16	Up	6.05E-01	8.72E-01	Up	7.65E-01	9.26E-01	Up	4.67E-01	8.67E-01	Up	7.76E-01	9.84E-01	Lipid	Fatty Acid, Dicarboxylate	39831	LC/MS Neg	5200.9	341.27	2424-92-2	75502	NA	NA	1254	0	0	0	0	0	NA	NA
glycoursodeoxycholate	Bile Acid Mtb	Sterol Mtb	-0.2	6.81E-02	5.38E-01	-0.11	3.46E-01	7.68E-01	-0.31	6.80E-02	7.60E-01	-0.45	1.77E-02	8.69E-01	17	Down	5.48E-01	8.51E-01	Down	4.61E-01	7.80E-01	Down	5.44E-01	8.84E-01	Up	6.29E-01	9.84E-01	Lipid	Secondary Bile Acid Metabolism	39379	LC/MS Neg	5033	448.307	64480-66-6	12310288	NA	HMDB00708	2564	0	0	0	0	0	NA	NA
sphingomyelin (d18:1/14:0, d16:1/16:0)*	Sphingomyelin	Sphingolipid Mtb	0.09	3.88E-01	8.14E-01	0.11	3.45E-01	7.68E-01	0.12	4.95E-01	9.15E-01	-0.03	8.59E-01	1.00E+00	35	Up	8.58E-02	3.82E-01	Up	9.57E-02	5.86E-01	Up	9.69E-02	8.56E-01	Up	9.97E-01	9.97E-01	Lipid	Sphingolipid Metabolism	42463	LC/MS Pos Late	1998	675.544	NA	11433862	NA	NA	2242	0	0	0	0	0	NA	NA
deoxycholate	Bile Acid Mtb	Sterol Mtb	-0.08	4.52E-01	8.54E-01	-0.11	3.44E-01	7.68E-01	-0.09	6.13E-01	9.39E-01	0.06	7.69E-01	1.00E+00	17	Down	5.48E-01	8.51E-01	Down	4.61E-01	7.80E-01	Down	5.44E-01	8.84E-01	Up	6.29E-01	9.84E-01	Lipid	Secondary Bile Acid Metabolism	1114	LC/MS Neg	5294	391.285	83-44-3	222528	C04483	HMDB00626	2550	0.12	0.11	0.12	0.09	0.19	MAR	1
gulonate*	Cofactors & Vitamins	Cofactors & Vitamins	0.06	5.76E-01	8.95E-01	0.11	3.45E-01	7.68E-01	0	9.86E-01	9.98E-01	-0.06	7.42E-01	1.00E+00	20	Up	1.40E-01	5.27E-01	Up	1.77E-01	7.13E-01	Up	4.31E-01	8.67E-01	Up	2.87E-01	7.02E-01	Cofactors and Vitamins	Ascorbate and Aldarate Metabolism	46957	LC/MS Polar	2750	195.051	20246-53-1	9794176	NA	HMDB03290	3384	0	0	0	0	0	NA	NA
benzoylcarnitine*	Xenobiotics	Xenobiotics	0	9.91E-01	9.96E-01	-0.11	3.45E-01	7.68E-01	0.3	8.00E-02	7.60E-01	0.08	6.66E-01	1.00E+00	41	Down	1.87E-01	6.56E-01	Down	1.89E-01	7.13E-01	Down	8.91E-01	9.93E-01	Down	1.65E-01	5.22E-01	Xenobiotics	Chemical	43265	LC/MS Pos Early	3041	266.139	105450-08-6	NA	NA	NA	4423	0.05	0.04	0.05	0.07	0.06	MNAR	1
tricosanoyl sphingomyelin (d18:1/23:0)*	Sphingomyelin	Sphingolipid Mtb	0.06	5.65E-01	8.94E-01	0.11	3.51E-01	7.75E-01	0	9.90E-01	9.98E-01	-0.08	6.85E-01	1.00E+00	35	Up	8.58E-02	3.82E-01	Up	9.57E-02	5.86E-01	Up	9.69E-02	8.56E-01	Up	9.97E-01	9.97E-01	Lipid	Sphingolipid Metabolism	52436	LC/MS Pos Late	3200	801.684	NA	NA	NA	NA	2239	0	0	0	0	0	NA	NA
vanillactate	Phe, Tyr Mtb	Amin Acid Mtb	-0.06	5.70E-01	8.94E-01	-0.11	3.52E-01	7.75E-01	0.06	7.12E-01	9.41E-01	-0.02	9.14E-01	1.00E+00	25	Down	8.30E-01	8.96E-01	Down	6.70E-01	9.26E-01	Up	3.18E-01	8.67E-01	Down	3.41E-01	7.89E-01	Amino Acid	Phenylalanine and Tyrosine Metabolism	54910	LC/MS Neg	1625	211.061	2475-56-1	160637	NA	HMDB00913	153	0	0	0	0	0	NA	NA
N-acetylleucine	Leu, Ile, Val Mtb	Amin Acid Mtb	-0.11	2.96E-01	7.68E-01	-0.11	3.53E-01	7.76E-01	-0.11	5.32E-01	9.26E-01	-0.16	3.96E-01	9.52E-01	27	Up	9.71E-01	9.71E-01	Down	9.70E-01	9.88E-01	Up	2.04E-01	8.56E-01	Down	1.60E-01	5.22E-01	Amino Acid	Leucine, Isoleucine and Valine Metabolism	1587	LC/MS Neg	2400	172.098	1188-21-2	70912	C02710	HMDB11756	263	0	0	0	0	0	NA	NA
4-hydroxyphenylpyruvate	Phe, Tyr Mtb	Amin Acid Mtb	-0.14	2.12E-01	6.94E-01	-0.11	3.57E-01	7.81E-01	-0.17	3.22E-01	9.06E-01	-0.22	2.49E-01	9.19E-01	25	Down	8.30E-01	8.96E-01	Down	6.70E-01	9.26E-01	Up	3.18E-01	8.67E-01	Down	3.41E-01	7.89E-01	Amino Acid	Phenylalanine and Tyrosine Metabolism	1669	LC/MS Neg	1690.1	179.035	156-39-8	979	C01179	HMDB00707	131	0	0	0	0	0	NA	NA
behenoyl sphingomyelin (d18:1/22:0)*	Sphingomyelin	Sphingolipid Mtb	-0.13	2.25E-01	7.06E-01	-0.11	3.59E-01	7.81E-01	-0.25	1.33E-01	8.33E-01	-0.08	6.74E-01	1.00E+00	35	Up	8.58E-02	3.82E-01	Up	9.57E-02	5.86E-01	Up	9.69E-02	8.56E-01	Up	9.97E-01	9.97E-01	Lipid	Sphingolipid Metabolism	48492	LC/MS Pos Late	3083	787.669	NA	NA	NA	NA	2238	0	0	0	0	0	NA	NA
1,2-dilinoleoyl-GPC (18:2/18:2)	Phosphatidylcholine	Glycerophosopholipid Mtb	-0.11	3.10E-01	7.75E-01	-0.11	3.63E-01	7.81E-01	0	9.91E-01	9.98E-01	-0.28	1.37E-01	8.84E-01	42	Down	6.68E-01	8.73E-01	Down	8.45E-01	9.60E-01	Down	2.38E-01	8.56E-01	Up	7.12E-01	9.84E-01	Lipid	Phospholipid Metabolism	52603	LC/MS Pos Late	2006	782.569	0998-06-01	5288075	NA	NA	1692	0	0	0	0	0	NA	NA
ceramide (d18:1/20:0, d16:1/22:0, d20:1/18:0)*	Ceramide	Sphingolipid Mtb	0.11	3.12E-01	7.76E-01	0.11	3.65E-01	7.81E-01	0.05	7.88E-01	9.62E-01	0.21	2.60E-01	9.24E-01	10	Up	1.80E-02	2.94E-01	Up	2.91E-02	3.57E-01	Up	2.37E-01	8.56E-01	Up	7.78E-02	4.76E-01	Lipid	Ceramides	57440	LC/MS Pos Late	3920	594.582	NA	NA	NA	NA	2617	0	0	0	0	0	NA	NA
1-(1-enyl-palmitoyl)-2-myristoyl-GPC (P-16:0/14:0)*	Plasmenylcholin	Glycerophosopholipid Mtb	-0.11	3.26E-01	7.87E-01	-0.11	3.64E-01	7.81E-01	-0.11	5.29E-01	9.26E-01	-0.11	5.59E-01	9.99E-01	20	Up	8.79E-01	8.97E-01	Up	7.81E-01	9.26E-01	Up	6.37E-01	8.98E-01	Down	4.24E-01	8.61E-01	Lipid	Plasmalogen	52715	LC/MS Pos Late	2220	690.543	NA	NA	NA	NA	2084	0.04	0.03	0.06	0.02	0.03	MNAR	1
retinol (Vitamin A)	Cofactors & Vitamins	Cofactors & Vitamins	0.1	3.44E-01	8.00E-01	0.11	3.63E-01	7.81E-01	0.1	5.66E-01	9.36E-01	0.08	6.63E-01	1.00E+00	20	Up	1.40E-01	5.27E-01	Up	1.77E-01	7.13E-01	Up	4.31E-01	8.67E-01	Up	2.87E-01	7.02E-01	Cofactors and Vitamins	Vitamin A Metabolism	1806	LC/MS Pos Late	1636	269.226	68-26-8	445354	C00473	HMDB00305	3441	0	0	0	0	0	NA	NA
2-hydroxyglutarate	Fatty Acid Mtb (Dicarboxylate)	Fatty Acid Mtb	0.08	4.71E-01	8.54E-01	0.11	3.65E-01	7.81E-01	0.06	7.31E-01	9.41E-01	-0.03	8.58E-01	1.00E+00	16	Up	6.05E-01	8.72E-01	Up	7.65E-01	9.26E-01	Up	4.67E-01	8.67E-01	Up	7.76E-01	9.84E-01	Lipid	Fatty Acid, Dicarboxylate	52294	LC/MS Pos Early	958	166.071	40951-21-1	43	C02630	HMDB00606	1233	0	0	0	0	0	NA	NA
1,5-anhydroglucitol (1,5-AG)	Glycolysis	Carbohydrate Mtb	-0.08	4.73E-01	8.54E-01	-0.11	3.64E-01	7.81E-01	0.09	5.98E-01	9.36E-01	-0.17	3.54E-01	9.38E-01	5	Up	6.18E-02	3.82E-01	Up	7.17E-02	5.63E-01	Up	2.34E-01	8.56E-01	Up	4.08E-01	8.61E-01	Carbohydrate	Glycolysis, Gluconeogenesis, and Pyruvate Metabolism	20675	LC/MS Neg	802	163.061	154-58-5	64960	C07326	HMDB02712	878	0	0	0	0	0	NA	NA
salicylate	Xenobiotics	Xenobiotics	0.08	4.84E-01	8.57E-01	0.11	3.58E-01	7.81E-01	0.02	9.18E-01	9.97E-01	0	9.95E-01	1.00E+00	41	Down	1.87E-01	6.56E-01	Down	1.89E-01	7.13E-01	Down	8.91E-01	9.93E-01	Down	1.65E-01	5.22E-01	Xenobiotics	Drug	1515	LC/MS Polar	802	137.024	69-72-7	338	C00805	HMDB01895	4196	0	0	0	0	0	NA	NA
p-cresol-glucuronide*	Phe, Tyr Mtb	Amin Acid Mtb	0.07	5.31E-01	8.73E-01	0.11	3.67E-01	7.81E-01	0.08	6.48E-01	9.39E-01	-0.12	5.30E-01	9.98E-01	25	Down	8.30E-01	8.96E-01	Down	6.70E-01	9.26E-01	Up	3.18E-01	8.67E-01	Down	3.41E-01	7.89E-01	Amino Acid	Phenylalanine and Tyrosine Metabolism	48841	LC/MS Neg	2420	283.082	17680-99-8	154035	NA	HMDB11686	199	0.02	0.03	0.01	0	0.03	MNAR	1
leucylleucine	Dipeptide	Peptide Mtb	0.07	5.45E-01	8.87E-01	0.11	3.63E-01	7.81E-01	-0.07	6.77E-01	9.39E-01	0.07	7.16E-01	1.00E+00	16	Up	4.34E-01	7.88E-01	Up	3.18E-01	7.42E-01	Up	9.02E-01	9.93E-01	Up	9.00E-01	9.91E-01	Peptide	Dipeptide	36756	LC/MS Pos Early	3285	245.186	3303-31-9	76807	C11332	HMDB28933	652	0	0	0	0	0	NA	NA
hyocholate	Bile Acid Mtb	Sterol Mtb	0.16	1.40E-01	6.29E-01	0.11	3.68E-01	7.82E-01	0.32	5.71E-02	7.60E-01	0.18	3.34E-01	9.38E-01	17	Down	5.48E-01	8.51E-01	Down	4.61E-01	7.80E-01	Down	5.44E-01	8.84E-01	Up	6.29E-01	9.84E-01	Lipid	Secondary Bile Acid Metabolism	34093	LC/MS Neg	5046	407.28	547-75-1	92805	C17649	HMDB00760	2571	0.15	0.14	0.17	0.13	0.16	MNAR	1
adenine	Purine Mtb	Nucleotide Mtb	0.14	2.11E-01	6.94E-01	0.11	3.72E-01	7.85E-01	0.19	2.68E-01	9.04E-01	0.19	3.12E-01	9.37E-01	15	Up	5.42E-02	3.82E-01	Up	1.20E-01	5.87E-01	Up	1.84E-02	8.56E-01	Up	7.89E-01	9.84E-01	Nucleotide	Purine Metabolism, Adenine containing	554	LC/MS Pos Early	2221	136.062	73-24-5	190	C00147	HMDB00034	3220	0	0.01	0	0	0	MAR	NA
deoxycarnitine	Fatty Acid Mtb (Carnitine)	Fatty Acid Mtb	-0.12	2.74E-01	7.49E-01	-0.1	3.70E-01	7.85E-01	0.02	9.21E-01	9.97E-01	-0.35	5.78E-02	8.69E-01	24	Up	3.77E-01	7.39E-01	Up	2.66E-01	7.31E-01	Up	7.46E-01	9.93E-01	Down	9.61E-01	9.91E-01	Lipid	Carnitine Metabolism	36747	LC/MS Pos Early	2052	146.118	6249-56-5	134	C01181	HMDB01161	1383	0	0	0	0	0	NA	NA
5-bromotryptophan	Phe, Tyr Mtb	Amin Acid Mtb	0.13	2.40E-01	7.22E-01	0.11	3.73E-01	7.87E-01	0.12	4.84E-01	9.10E-01	0.25	1.85E-01	8.88E-01	25	Down	8.30E-01	8.96E-01	Down	6.70E-01	9.26E-01	Up	3.18E-01	8.67E-01	Down	3.41E-01	7.89E-01	Amino Acid	Phenylalanine and Tyrosine Metabolism	53242	LC/MS Neg	3525	280.993	NA	96735	NA	NA	212	0	0	0	0	0	NA	NA
margarate (17:0)	Fatty Acid (Long Chain)	Fatty Acid Mtb	0.08	4.86E-01	8.57E-01	0.11	3.75E-01	7.89E-01	-0.14	4.18E-01	9.06E-01	0.25	1.79E-01	8.88E-01	14	Up	2.95E-01	7.39E-01	Up	3.51E-01	7.80E-01	Down	5.93E-01	8.98E-01	Up	2.21E-02	4.76E-01	Lipid	Long Chain Fatty Acid	1121	LC/MS Neg	5731	269.249	0506-12-7	10465	NA	HMDB02259	1112	0	0	0	0	0	NA	NA
dodecanedioate (C12)	Fatty Acid Mtb (Dicarboxylate)	Fatty Acid Mtb	0.08	4.89E-01	8.57E-01	0.11	3.77E-01	7.90E-01	0.06	7.30E-01	9.41E-01	-0.03	8.68E-01	1.00E+00	16	Up	6.05E-01	8.72E-01	Up	7.65E-01	9.26E-01	Up	4.67E-01	8.67E-01	Up	7.76E-01	9.84E-01	Lipid	Fatty Acid, Dicarboxylate	32388	LC/MS Neg	2990	229.144	693-23-2	12736	C02678	HMDB00623	1250	0	0	0	0	0	NA	NA
ergothioneine	Xenobiotics	Xenobiotics	-0.14	1.82E-01	6.63E-01	-0.1	3.81E-01	7.91E-01	-0.3	7.24E-02	7.60E-01	-0.09	6.12E-01	1.00E+00	41	Down	1.87E-01	6.56E-01	Down	1.89E-01	7.13E-01	Down	8.91E-01	9.93E-01	Down	1.65E-01	5.22E-01	Xenobiotics	Food Component/Plant	37459	LC/MS Pos Early	850	230.096	58511-63-0	3032311	C05570	HMDB03045	3739	0	0	0	0	0	NA	NA
N-acetylkynurenine (2)	Trp Mtb	Amin Acid Mtb	-0.14	1.91E-01	6.66E-01	-0.1	3.83E-01	7.91E-01	-0.24	1.49E-01	8.51E-01	-0.17	3.58E-01	9.38E-01	18	Down	2.45E-01	7.05E-01	Down	2.69E-01	7.31E-01	Down	9.03E-01	9.93E-01	Down	1.69E-01	5.22E-01	Amino Acid	Tryptophan Metabolism	48757	LC/MS Pos Early	2364	251.103	NA	NA	NA	NA	260	0.16	0.17	0.15	0.16	0.19	MNAR	1
aspartate	Ala, Asp Mtb	Amin Acid Mtb	0.1	3.59E-01	8.11E-01	0.1	3.81E-01	7.91E-01	0.02	8.90E-01	9.86E-01	0.2	2.86E-01	9.25E-01	5	Down	7.44E-01	8.89E-01	Down	7.40E-01	9.26E-01	Down	9.61E-01	9.93E-01	Down	7.62E-01	9.84E-01	Amino Acid	Alanine and Aspartate Metabolism	443	LC/MS Pos Early	1165	134.045	56-84-8	5960	C00049	HMDB00191	31	0	0	0	0	0	NA	NA
tetradecanedioate (C14)	Fatty Acid Mtb (Dicarboxylate)	Fatty Acid Mtb	0.09	3.86E-01	8.14E-01	0.1	3.82E-01	7.91E-01	0.06	7.41E-01	9.49E-01	0.11	5.57E-01	9.99E-01	16	Up	6.05E-01	8.72E-01	Up	7.65E-01	9.26E-01	Up	4.67E-01	8.67E-01	Up	7.76E-01	9.84E-01	Lipid	Fatty Acid, Dicarboxylate	35669	LC/MS Neg	4000	257.176	821-38-5	13185	NA	HMDB00872	1251	0	0	0	0	0	NA	NA
eugenol sulfate	Xenobiotics	Xenobiotics	0.08	4.93E-01	8.60E-01	0.1	3.83E-01	7.91E-01	-0.16	3.64E-01	9.06E-01	0.28	1.45E-01	8.84E-01	41	Down	1.87E-01	6.56E-01	Down	1.89E-01	7.13E-01	Down	8.91E-01	9.93E-01	Down	1.65E-01	5.22E-01	Xenobiotics	Food Component/Plant	48715	LC/MS Neg	3782	243.033	95480-60-7	180632	NA	NA	3906	0.03	0.02	0.03	0.02	0.03	MAR	1
erythronate*	Carbohydrate Mtb (others)	Carbohydrate Mtb	0.12	2.43E-01	7.24E-01	0.1	3.86E-01	7.92E-01	0.27	1.08E-01	8.18E-01	0.04	8.45E-01	1.00E+00	13	Up	3.32E-01	7.39E-01	Up	2.56E-01	7.31E-01	Up	5.59E-01	8.84E-01	Down	9.14E-01	9.91E-01	Carbohydrate	Aminosugar Metabolism	42420	LC/MS Polar	2186	135.03	88759-55-1	2781043	NA	HMDB00613	1061	0	0	0	0	0	NA	NA
1-stearoyl-GPE (18:0)	Lysophosphatidylethanolamine	Glycerophosopholipid Mtb	-0.12	2.80E-01	7.57E-01	-0.1	3.91E-01	7.92E-01	-0.12	4.63E-01	9.10E-01	-0.18	3.23E-01	9.38E-01	16	Down	5.21E-01	8.51E-01	Down	8.81E-01	9.60E-01	Down	1.68E-01	8.56E-01	Down	7.09E-01	9.84E-01	Lipid	Lysolipid	42398	LC/MS Pos Late	1626	482.324	69747-55-3	9547068	NA	HMDB11130	1938	0	0	0	0	0	NA	NA
1,7-dimethylurate	Xanthine Mtb	Xenobiotics	0.1	3.81E-01	8.14E-01	0.1	3.93E-01	7.92E-01	0.12	4.66E-01	9.10E-01	0.05	7.92E-01	1.00E+00	14	Up	8.02E-01	8.96E-01	Up	7.50E-01	9.26E-01	Up	9.62E-01	9.93E-01	Up	9.71E-01	9.91E-01	Xenobiotics	Xanthine Metabolism	34400	LC/MS Neg	1578.6	195.052	33868-03-0	91611	C16356	HMDB11103	3527	0.01	0.01	0.01	0	0	MAR	NA
tyrosine	Phe, Tyr Mtb	Amin Acid Mtb	-0.1	3.76E-01	8.14E-01	-0.1	3.91E-01	7.92E-01	-0.09	5.81E-01	9.36E-01	-0.08	6.78E-01	1.00E+00	25	Down	8.30E-01	8.96E-01	Down	6.70E-01	9.26E-01	Up	3.18E-01	8.67E-01	Down	3.41E-01	7.89E-01	Amino Acid	Phenylalanine and Tyrosine Metabolism	1299	LC/MS Pos Early	2430	182.081	60-18-4	6057	C00082	HMDB00158	122	0	0	0	0	0	NA	NA
pregnenolone sulfate	Steroid	Sterol Mtb	0.08	4.57E-01	8.54E-01	0.1	3.86E-01	7.92E-01	0.03	8.57E-01	9.80E-01	0.06	7.36E-01	1.00E+00	24	Up	8.39E-02	3.82E-01	Up	7.02E-02	5.63E-01	Up	8.21E-01	9.93E-01	Up	1.32E-01	5.22E-01	Lipid	Steroid	38170	LC/MS Neg	5100	395.19	1247-64-9	105074	NA	HMDB00774	2394	0.07	0.07	0.06	0.13	0.09	MNAR	1
dimethylarginine (ADMA + SDMA)	Urea Cycle, Arg & Pro Mtb	Amin Acid Mtb	-0.07	4.83E-01	8.57E-01	-0.1	3.93E-01	7.92E-01	0.15	3.60E-01	9.06E-01	-0.27	1.48E-01	8.88E-01	21	Down	3.12E-01	7.39E-01	Down	4.67E-01	7.80E-01	Down	9.93E-01	9.93E-01	Down	4.49E-02	4.76E-01	Amino Acid	Urea cycle; Arginine and Proline Metabolism	36808	LC/MS Pos Early	2850	203.15	102783-24-4	123831	C03626	HMDB01539	379	0	0	0	0	0	NA	NA
creatinine	Urea Cycle, Arg & Pro Mtb	Amin Acid Mtb	-0.07	5.05E-01	8.62E-01	-0.1	3.93E-01	7.92E-01	0.13	4.44E-01	9.06E-01	-0.23	2.14E-01	9.09E-01	21	Down	3.12E-01	7.39E-01	Down	4.67E-01	7.80E-01	Down	9.93E-01	9.93E-01	Down	4.49E-02	4.76E-01	Amino Acid	Creatine Metabolism	513	LC/MS Pos Early	2055	114.066	60-27-5	588	C00791	HMDB00562	398	0	0	0	0	0	NA	NA
4-allylphenol sulfate	Xenobiotics	Xenobiotics	0.06	5.73E-01	8.94E-01	0.1	3.85E-01	7.92E-01	-0.04	8.24E-01	9.69E-01	0.02	9.22E-01	1.00E+00	41	Down	1.87E-01	6.56E-01	Down	1.89E-01	7.13E-01	Down	8.91E-01	9.93E-01	Down	1.65E-01	5.22E-01	Xenobiotics	Food Component/Plant	37181	LC/MS Neg	3805	213.023	NA	NA	NA	NA	3873	0.01	0.01	0.01	0	0	MAR	NA
stachydrine	Xenobiotics	Xenobiotics	-0.05	6.28E-01	9.00E-01	-0.1	3.87E-01	7.92E-01	0	9.97E-01	9.98E-01	0.09	6.34E-01	1.00E+00	41	Down	1.87E-01	6.56E-01	Down	1.89E-01	7.13E-01	Down	8.91E-01	9.93E-01	Down	1.65E-01	5.22E-01	Xenobiotics	Food Component/Plant	34384	LC/MS Pos Early	1440	144.102	4136-37-2	115244	C10172	HMDB04827	3852	0	0	0	0	0	NA	NA
1-oleoyl-GPC (18:1)	Lysophosphatidylcholine	Glycerophosopholipid Mtb	-0.06	6.05E-01	9.00E-01	-0.1	3.89E-01	7.92E-01	0.07	6.97E-01	9.39E-01	-0.03	8.71E-01	1.00E+00	25	Down	6.88E-01	8.73E-01	Down	5.51E-01	8.18E-01	Down	8.60E-01	9.93E-01	Up	7.48E-01	9.84E-01	Lipid	Lysolipid	48258	LC/MS Pos Late	1540	522.355	19420-56-5	16081932	NA	HMDB02815	1905	0	0	0	0	0	NA	NA
O-acetylhomoserine	Gly, Ser, Thr Mtb	Amin Acid Mtb	-0.12	2.54E-01	7.40E-01	-0.1	3.99E-01	7.97E-01	-0.16	3.49E-01	9.06E-01	-0.18	3.45E-01	9.38E-01	10	Down	7.12E-02	3.82E-01	Down	1.10E-01	5.87E-01	Down	7.74E-01	9.93E-01	Down	1.76E-02	4.76E-01	Amino Acid	Glycine, Serine and Threonine Metabolism	31539	LC/MS Polar	1850	160.061	7540-67-2	439389	C01077	NA	21	0.03	0.03	0.03	0.02	0.03	MAR	1
theobromine	Xanthine Mtb	Xenobiotics	-0.11	3.20E-01	7.84E-01	-0.1	4.07E-01	7.97E-01	-0.28	1.00E-01	7.87E-01	0.09	6.44E-01	1.00E+00	14	Up	8.02E-01	8.96E-01	Up	7.50E-01	9.26E-01	Up	9.62E-01	9.93E-01	Up	9.71E-01	9.91E-01	Xenobiotics	Xanthine Metabolism	18392	LC/MS Pos Early	1600	181.072	83-67-0	5429	C07480	HMDB02825	3522	0	0.01	0	0	0	MAR	NA
2-hydroxy-3-methylvalerate	Leu, Ile, Val Mtb	Amin Acid Mtb	0.11	3.23E-01	7.86E-01	0.1	4.06E-01	7.97E-01	0.22	1.97E-01	8.77E-01	-0.01	9.45E-01	1.00E+00	27	Up	9.71E-01	9.71E-01	Down	9.70E-01	9.88E-01	Up	2.04E-01	8.56E-01	Down	1.60E-01	5.22E-01	Amino Acid	Leucine, Isoleucine and Valine Metabolism	36746	LC/MS Neg	1800	131.071	488-15-3	164623	NA	HMDB00317	320	0	0	0	0	0.03	MAR	NA
palmitoleate (16:1n7)	Fatty Acid (Long Chain)	Fatty Acid Mtb	0.1	3.43E-01	8.00E-01	0.1	4.07E-01	7.97E-01	-0.09	6.02E-01	9.36E-01	0.4	3.21E-02	8.69E-01	14	Up	2.95E-01	7.39E-01	Up	3.51E-01	7.80E-01	Down	5.93E-01	8.98E-01	Up	2.21E-02	4.76E-01	Lipid	Long Chain Fatty Acid	33447	LC/MS Neg	5475	253.217	373-49-9	445638	C08362	HMDB03229	1110	0	0	0	0	0	NA	NA
N-acetylserine	Gly, Ser, Thr Mtb	Amin Acid Mtb	-0.1	3.55E-01	8.11E-01	-0.1	3.99E-01	7.97E-01	0	9.81E-01	9.98E-01	-0.23	2.18E-01	9.19E-01	10	Down	7.12E-02	3.82E-01	Down	1.10E-01	5.87E-01	Down	7.74E-01	9.93E-01	Down	1.76E-02	4.76E-01	Amino Acid	Glycine, Serine and Threonine Metabolism	37076	LC/MS Polar	2000	146.046	97-14-3	65249	NA	HMDB02931	10	0	0	0	0	0	NA	NA
1-(1-enyl-palmitoyl)-GPC (P-16:0)*	Plasmenylcholin	Glycerophosopholipid Mtb	-0.09	3.84E-01	8.14E-01	-0.1	4.08E-01	7.97E-01	0.02	9.16E-01	9.97E-01	-0.23	2.11E-01	9.09E-01	20	Up	8.79E-01	8.97E-01	Up	7.81E-01	9.26E-01	Up	6.37E-01	8.98E-01	Down	4.24E-01	8.61E-01	Lipid	Lysoplasmalogen	52474	LC/MS Pos Late	1547	480.345	NA	10917802	NA	NA	2094	0	0	0	0	0	NA	NA
1-methylxanthine	Xanthine Mtb	Xenobiotics	0.08	4.49E-01	8.54E-01	0.1	4.02E-01	7.97E-01	0.01	9.60E-01	9.98E-01	0.13	5.00E-01	9.98E-01	14	Up	8.02E-01	8.96E-01	Up	7.50E-01	9.26E-01	Up	9.62E-01	9.93E-01	Up	9.71E-01	9.91E-01	Xenobiotics	Xanthine Metabolism	34389	LC/MS Neg	1568.8	165.042	6136-37-4	80220	C16358	HMDB10738	3530	0.01	0.02	0.02	0	0	MNAR	1
2-hydroxyhippurate (salicylurate)	Benzoate Mtb	Xenobiotics	0.08	4.61E-01	8.54E-01	0.1	4.08E-01	7.97E-01	0.07	6.62E-01	9.39E-01	0	9.91E-01	1.00E+00	12	Down	4.31E-01	7.88E-01	Down	3.16E-01	7.42E-01	Up	4.94E-01	8.67E-01	Down	2.25E-01	6.00E-01	Xenobiotics	Benzoate Metabolism	18281	LC/MS Neg	2184	194.046	487-54-7	10253	C07588	HMDB00840	3458	0	0.01	0	0	0	MAR	NA
glycochenodeoxycholate	Bile Acid Mtb	Sterol Mtb	-0.07	5.21E-01	8.66E-01	-0.1	4.02E-01	7.97E-01	-0.01	9.40E-01	9.98E-01	-0.05	7.88E-01	1.00E+00	17	Down	5.48E-01	8.51E-01	Down	4.61E-01	7.80E-01	Down	5.44E-01	8.84E-01	Up	6.29E-01	9.84E-01	Lipid	Primary Bile Acid Metabolism	32346	LC/MS Neg	5236.1	448.307	16564-43-5	12544	C05466	HMDB00637	2537	0	0	0	0	0	NA	NA
1-(1-enyl-stearoyl)-2-linoleoyl-GPE (P-18:0/18:2)*	Plasmenylethanolamide	Glycerophosopholipid Mtb	0.06	5.94E-01	8.99E-01	0.1	4.04E-01	7.97E-01	0.12	4.83E-01	9.10E-01	-0.2	2.93E-01	9.25E-01	17	Down	6.91E-01	8.73E-01	Down	9.88E-01	9.88E-01	Down	5.42E-01	8.84E-01	Down	4.39E-01	8.61E-01	Lipid	Plasmalogen	52748	LC/MS Pos Late	2633	728.559	NA	NA	NA	NA	2079	0	0	0	0	0	NA	NA
hexanoylcarnitine (C6)	Fatty Acid Mtb (Carnitine)	Fatty Acid Mtb	0.05	6.17E-01	9.00E-01	0.1	4.06E-01	7.97E-01	-0.06	7.02E-01	9.41E-01	0.03	8.52E-01	1.00E+00	24	Up	3.77E-01	7.39E-01	Up	2.66E-01	7.31E-01	Up	7.46E-01	9.93E-01	Down	9.61E-01	9.91E-01	Lipid	Fatty Acid Metabolism(Acyl Carnitine)	32328	LC/MS Pos Early	3308	260.186	6920-35-0	6426853	NA	HMDB00705	1338	0	0	0	0	0	NA	NA
oleoylcholine	Fatty Acid Mtb (others)	Fatty Acid Mtb	-0.06	6.09E-01	9.00E-01	-0.1	4.08E-01	7.97E-01	0.04	8.12E-01	9.64E-01	-0.01	9.67E-01	1.00E+00	20	Up	3.65E-01	7.39E-01	Up	4.09E-01	7.80E-01	Up	9.57E-01	9.93E-01	Up	2.19E-01	6.00E-01	Lipid	Fatty Acid Metabolism (Acyl Choline)	53260	LC/MS Pos Late	1449	368.352	NA	NA	NA	NA	2666	0	0	0	0	0	NA	NA
1-palmitoyl-GPA (16:0)	Glycerophosopholipid Mtb (others)	Glycerophosopholipid Mtb	0.1	3.40E-01	7.98E-01	0.1	4.14E-01	7.98E-01	0.07	7.00E-01	9.41E-01	0.19	3.11E-01	9.37E-01	23	Down	3.29E-01	7.39E-01	Down	3.94E-01	7.80E-01	Down	3.38E-01	8.67E-01	Down	8.03E-01	9.84E-01	Lipid	Lysolipid	34428	LC/MS Neg	5600	409.236	#VALUE!	6419701	C04036	HMDB00327	1977	0.11	0.11	0.09	0.13	0.13	MNAR	1
pristanate	Fatty Acid Mtb (others)	Fatty Acid Mtb	0.1	3.59E-01	8.11E-01	0.1	4.12E-01	7.98E-01	-0.13	4.42E-01	9.06E-01	0.43	2.19E-02	8.69E-01	20	Up	3.65E-01	7.39E-01	Up	4.09E-01	7.80E-01	Up	9.57E-01	9.93E-01	Up	2.19E-01	6.00E-01	Lipid	Fatty Acid, Branched	38271	LC/MS Neg	5773	297.28	1189-37-3	123929	NA	HMDB00795	1226	0.03	0.04	0.03	0.02	0	MNAR	1
1-stearoyl-2-oleoyl-GPE (18:0/18:1)	Phosphatidylethanolamine	Glycerophosopholipid Mtb	-0.07	4.99E-01	8.62E-01	-0.1	4.14E-01	7.98E-01	-0.04	7.98E-01	9.62E-01	-0.02	9.17E-01	1.00E+00	16	Down	2.23E-01	7.05E-01	Down	2.32E-01	7.31E-01	Down	4.96E-01	8.67E-01	Down	5.47E-01	9.57E-01	Lipid	Phospholipid Metabolism	42448	LC/MS Pos Late	2858	746.569	NA	NA	NA	NA	1650	0	0	0	0	0	NA	NA
1-oleoyl-2-docosapentaenoyl-GPC (18:1/22:5n3)*	Phosphatidylcholine	Glycerophosopholipid Mtb	0.06	5.99E-01	9.00E-01	0.1	4.12E-01	7.98E-01	-0.02	9.03E-01	9.94E-01	-0.02	8.98E-01	1.00E+00	42	Down	6.68E-01	8.73E-01	Down	8.45E-01	9.60E-01	Down	2.38E-01	8.56E-01	Up	7.12E-01	9.84E-01	Lipid	Phospholipid Metabolism	53202	LC/MS Pos Late	2060	834.601	NA	NA	NA	NA	1736	0.18	0.19	0.18	0.2	0.13	MNAR	0.936508
sphingomyelin (d18:1/21:0, d17:1/22:0, d16:1/23:0)*	Sphingomyelin	Sphingolipid Mtb	0.04	6.98E-01	9.28E-01	0.1	4.14E-01	7.98E-01	-0.07	6.84E-01	9.39E-01	-0.06	7.63E-01	1.00E+00	35	Up	8.58E-02	3.82E-01	Up	9.57E-02	5.86E-01	Up	9.69E-02	8.56E-01	Up	9.97E-01	9.97E-01	Lipid	Sphingolipid Metabolism	52495	LC/MS Pos Late	2793	773.653	NA	NA	NA	NA	2250	0	0	0	0	0	NA	NA
2-aminooctanoate	Fatty Acid Mtb (others)	Fatty Acid Mtb	-0.07	5.12E-01	8.62E-01	-0.1	4.16E-01	7.99E-01	-0.15	3.65E-01	9.06E-01	0.18	3.49E-01	9.38E-01	20	Up	3.65E-01	7.39E-01	Up	4.09E-01	7.80E-01	Up	9.57E-01	9.93E-01	Up	2.19E-01	6.00E-01	Lipid	Fatty Acid, Amino	43343	LC/MS Neg	3385	158.119	644-90-6	69522	NA	HMDB00991	1292	0	0.01	0	0	0	MAR	NA
1-palmitoleoyl-GPE (16:1)*	Lysophosphatidylethanolamine	Glycerophosopholipid Mtb	0.06	5.59E-01	8.94E-01	0.1	4.21E-01	8.05E-01	-0.14	4.15E-01	9.06E-01	0.18	3.28E-01	9.38E-01	16	Down	5.21E-01	8.51E-01	Down	8.81E-01	9.60E-01	Down	1.68E-01	8.56E-01	Down	7.09E-01	9.84E-01	Lipid	Lysolipid	34565	LC/MS Pos Late	1450	452.277	NA	NA	NA	NA	1942	0.02	0.01	0.02	0	0.06	MNAR	1
phenol sulfate	Phe, Tyr Mtb	Amin Acid Mtb	-0.03	8.13E-01	9.68E-01	-0.1	4.21E-01	8.05E-01	0.2	2.26E-01	8.77E-01	-0.04	8.51E-01	1.00E+00	25	Down	8.30E-01	8.96E-01	Down	6.70E-01	9.26E-01	Up	3.18E-01	8.67E-01	Down	3.41E-01	7.89E-01	Amino Acid	Phenylalanine and Tyrosine Metabolism	32553	LC/MS Neg	2156	172.991	937-34-8	74426	C02180	HMDB60015	138	0	0	0	0	0	NA	NA
2-hydroxyadipate	Fatty Acid Mtb (Dicarboxylate)	Fatty Acid Mtb	0.08	4.78E-01	8.54E-01	0.1	4.23E-01	8.07E-01	0.22	1.95E-01	8.77E-01	-0.18	3.51E-01	9.38E-01	16	Up	6.05E-01	8.72E-01	Up	7.65E-01	9.26E-01	Up	4.67E-01	8.67E-01	Up	7.76E-01	9.84E-01	Lipid	Fatty Acid, Dicarboxylate	31934	LC/MS Polar	3000	161.046	18294-85-4	193530	C02360	HMDB00321	1237	0.11	0.12	0.12	0.07	0.13	MAR	1
methionine sulfone	Met, Cys Mtb	Amin Acid Mtb	-0.07	5.45E-01	8.87E-01	-0.09	4.26E-01	8.07E-01	0.04	8.03E-01	9.62E-01	-0.08	6.81E-01	1.00E+00	17	Down	2.41E-01	7.05E-01	Down	3.00E-01	7.42E-01	Down	9.92E-01	9.93E-01	Down	7.65E-02	4.76E-01	Amino Acid	Methionine, Cysteine, SAM and Taurine Metabolism	44878	LC/MS Pos Early	1250	182.048	820-10-0	69961	NA	NA	331	0	0	0	0	0	NA	NA
nonadecanoate (19:0)	Fatty Acid (Long Chain)	Fatty Acid Mtb	0.06	5.68E-01	8.94E-01	0.09	4.27E-01	8.07E-01	-0.13	4.49E-01	9.06E-01	0.19	3.06E-01	9.37E-01	14	Up	2.95E-01	7.39E-01	Up	3.51E-01	7.80E-01	Down	5.93E-01	8.98E-01	Up	2.21E-02	4.76E-01	Lipid	Long Chain Fatty Acid	1356	LC/MS Neg	6068	297.28	646-30-0	12591	C16535	HMDB00772	1122	0	0	0	0	0	NA	NA
campesterol	Sterol	Sterol Mtb	0.06	6.06E-01	9.00E-01	0.1	4.26E-01	8.07E-01	-0.01	9.50E-01	9.98E-01	-0.03	8.59E-01	1.00E+00	7	Up	3.12E-01	7.39E-01	Up	3.85E-01	7.80E-01	Up	4.61E-01	8.67E-01	Up	5.26E-01	9.55E-01	Lipid	Sterol	33997	LC/MS Pos Late	2873	383.367	474-62-4	173183	C01789	HMDB02869	2373	0.01	0	0	0.02	0.03	MAR	NA
valine	Leu, Ile, Val Mtb	Amin Acid Mtb	-0.03	7.50E-01	9.47E-01	-0.09	4.25E-01	8.07E-01	0.12	4.72E-01	9.10E-01	0.02	9.35E-01	1.00E+00	27	Up	9.71E-01	9.71E-01	Down	9.70E-01	9.88E-01	Up	2.04E-01	8.56E-01	Down	1.60E-01	5.22E-01	Amino Acid	Leucine, Isoleucine and Valine Metabolism	1649	LC/MS Pos Early	2479	118.086	72-18-4	6287	C00183	HMDB00883	316	0	0	0	0	0	NA	NA
5-methylthioadenosine (MTA)	Polyamine Mtb	Amin Acid Mtb	0.09	4.34E-01	8.41E-01	0.09	4.31E-01	8.13E-01	0.14	4.23E-01	9.06E-01	-0.02	9.35E-01	1.00E+00	4	Up	5.56E-01	8.51E-01	Up	7.92E-01	9.26E-01	Up	2.25E-01	8.56E-01	Up	9.67E-01	9.91E-01	Amino Acid	Polyamine Metabolism	1419	LC/MS Pos Early	2752	298.097	2457-80-9	439176	C00170	HMDB01173	412	0	0	0	0	0	NA	NA
10-undecenoate (11:1n1)	Fatty Acid (Medium Chain)	Fatty Acid Mtb	0	9.94E-01	9.96E-01	0.09	4.33E-01	8.14E-01	-0.3	7.21E-02	7.60E-01	0.02	9.08E-01	1.00E+00	6	Down	4.77E-01	8.36E-01	Down	4.77E-01	7.80E-01	Down	3.05E-01	8.67E-01	Up	6.11E-01	9.84E-01	Lipid	Medium Chain Fatty Acid	32497	LC/MS Neg	5085.8	183.139	1333-28-4	NA	NA	NA	1101	0	0	0	0	0	NA	NA
N-palmitoyl-sphinganine (d18:0/16:0)	Ceramide	Sphingolipid Mtb	0.11	2.96E-01	7.68E-01	0.09	4.36E-01	8.15E-01	0.12	4.81E-01	9.10E-01	0.18	3.32E-01	9.38E-01	10	Up	1.80E-02	2.94E-01	Up	2.91E-02	3.57E-01	Up	2.37E-01	8.56E-01	Up	7.78E-02	4.76E-01	Lipid	Sphingolipid Metabolism	52604	LC/MS Pos Late	3090	540.535	5966-29-0	5283572	NA	HMDB11760	2223	0	0	0	0	0	NA	NA
linoleate (18:2n6)	Fatty Acid (Polyunsaturated)	Fatty Acid Mtb	-0.08	4.58E-01	8.54E-01	-0.09	4.35E-01	8.15E-01	-0.15	3.57E-01	9.06E-01	0.08	6.72E-01	1.00E+00	12	Down	6.66E-01	8.73E-01	Down	4.94E-01	7.81E-01	Down	1.64E-01	8.56E-01	Up	4.30E-02	4.76E-01	Lipid	Polyunsaturated Fatty Acid (n3 and n6)	1105	LC/MS Neg	5535	279.233	60-33-3	5280450	C01595	HMDB00673	1151	0	0	0	0	0	NA	NA
N-acetylproline	Urea Cycle, Arg & Pro Mtb	Amin Acid Mtb	0.11	3.01E-01	7.72E-01	0.09	4.38E-01	8.16E-01	0.33	5.24E-02	7.60E-01	-0.12	5.30E-01	9.98E-01	21	Down	3.12E-01	7.39E-01	Down	4.67E-01	7.80E-01	Down	9.93E-01	9.93E-01	Down	4.49E-02	4.76E-01	Amino Acid	Urea cycle; Arginine and Proline Metabolism	34387	LC/MS Pos Early	1695	158.081	1074-79-9	322640	NA	NA	382	0.01	0.01	0.02	0	0	MAR	NA
xanthine	Purine Mtb	Nucleotide Mtb	0.08	4.87E-01	8.57E-01	0.09	4.38E-01	8.16E-01	0.04	8.26E-01	9.69E-01	0.06	7.62E-01	1.00E+00	15	Up	5.42E-02	3.82E-01	Up	1.20E-01	5.87E-01	Up	1.84E-02	8.56E-01	Up	7.89E-01	9.84E-01	Nucleotide	Purine Metabolism, (Hypo)Xanthine/Inosine containing	3147	LC/MS Polar	2023	151.026	69-89-6	1188	C00385	HMDB00292	3198	0	0	0	0	0	NA	NA
1-myristoyl-GPC (14:0)	Lysophosphatidylcholine	Glycerophosopholipid Mtb	-0.1	3.51E-01	8.06E-01	-0.09	4.45E-01	8.22E-01	-0.3	7.69E-02	7.60E-01	0.11	5.48E-01	9.99E-01	25	Down	6.88E-01	8.73E-01	Down	5.51E-01	8.18E-01	Down	8.60E-01	9.93E-01	Up	7.48E-01	9.84E-01	Lipid	Lysolipid	45453	LC/MS Pos Late	1428	468.308	20559-16-4	460604	C04230	HMDB10379	1890	0	0	0	0	0	NA	NA
N2,N5-diacetylornithine	Urea Cycle, Arg & Pro Mtb	Amin Acid Mtb	-0.09	4.29E-01	8.37E-01	-0.09	4.45E-01	8.22E-01	-0.12	4.75E-01	9.10E-01	-0.02	9.23E-01	1.00E+00	21	Down	3.12E-01	7.39E-01	Down	4.67E-01	7.80E-01	Down	9.93E-01	9.93E-01	Down	4.49E-02	4.76E-01	Amino Acid	Urea cycle; Arginine and Proline Metabolism	43591	LC/MS Neg	1367	215.104	39825-23-5	10398396	NA	NA	385	0.01	0	0.02	0.02	0	MNAR	1
isocitric lactone	TCA Cycle	Carbohydrate Mtb	0.06	5.93E-01	8.99E-01	0.09	4.43E-01	8.22E-01	0.13	4.26E-01	9.06E-01	-0.21	2.55E-01	9.23E-01	10	Down	8.31E-01	8.96E-01	Down	8.82E-01	9.60E-01	Up	4.42E-01	8.67E-01	Down	1.48E-01	5.22E-01	Energy	TCA Cycle	54724	LC/MS Polar	2970	173.009	4702-32-3	98259	NA	NA	1073	0.08	0.1	0.06	0.11	0.03	MNAR	1
glycerophosphoinositol*	Glycerophosopholipid Mtb (others)	Glycerophosopholipid Mtb	0.09	3.84E-01	8.14E-01	0.09	4.50E-01	8.30E-01	0.08	6.45E-01	9.39E-01	0.14	4.64E-01	9.98E-01	23	Down	3.29E-01	7.39E-01	Down	3.94E-01	7.80E-01	Down	3.38E-01	8.67E-01	Down	8.03E-01	9.84E-01	Lipid	Phospholipid Metabolism	47155	LC/MS Polar	3850	333.059	16824-65-0	NA	NA	NA	1597	0.01	0	0.02	0	0	MAR	NA
1-palmitoyl-GPG (16:0)*	Glycerophosopholipid Mtb (others)	Glycerophosopholipid Mtb	-0.13	2.52E-01	7.38E-01	-0.09	4.53E-01	8.34E-01	-0.31	7.26E-02	7.60E-01	-0.05	7.97E-01	1.00E+00	23	Down	3.29E-01	7.39E-01	Down	3.94E-01	7.80E-01	Down	3.38E-01	8.67E-01	Down	8.03E-01	9.84E-01	Lipid	Lysolipid	45970	LC/MS Neg	5570	483.273	NA	3300276	NA	NA	1982	0.01	0.01	0.01	0.04	0	MAR	1
1-myristoyl-2-palmitoyl-GPC (14:0/16:0)	Phosphatidylcholine	Glycerophosopholipid Mtb	-0.11	3.09E-01	7.75E-01	-0.09	4.55E-01	8.35E-01	-0.33	5.45E-02	7.60E-01	0.08	6.65E-01	1.00E+00	42	Down	6.68E-01	8.73E-01	Down	8.45E-01	9.60E-01	Down	2.38E-01	8.56E-01	Up	7.12E-01	9.84E-01	Lipid	Phospholipid Metabolism	19258	LC/MS Pos Late	2147	706.538	69525-80-0	129657	NA	NA	1661	0	0	0	0	0	NA	NA
myristate (14:0)	Fatty Acid (Long Chain)	Fatty Acid Mtb	0.09	3.92E-01	8.15E-01	0.09	4.57E-01	8.35E-01	-0.13	4.53E-01	9.10E-01	0.43	2.11E-02	8.69E-01	14	Up	2.95E-01	7.39E-01	Up	3.51E-01	7.80E-01	Down	5.93E-01	8.98E-01	Up	2.21E-02	4.76E-01	Lipid	Long Chain Fatty Acid	1365	LC/MS Neg	5440	227.202	544-63-8	11005	C06424	HMDB00806	1105	0	0	0	0	0	NA	NA
2-oleoyl-GPC* (18:1)*	Lysophosphatidylcholine	Glycerophosopholipid Mtb	0.1	3.71E-01	8.14E-01	0.09	4.58E-01	8.36E-01	0.1	5.67E-01	9.36E-01	0.12	5.18E-01	9.98E-01	25	Down	6.88E-01	8.73E-01	Down	5.51E-01	8.18E-01	Down	8.60E-01	9.93E-01	Up	7.48E-01	9.84E-01	Lipid	Lysolipid	48259	LC/MS Neg	6150	596.357	NA	NA	NA	HMDB61701	1907	0	0	0	0	0	NA	NA
palmitoloelycholine	Fatty Acid Mtb (others)	Fatty Acid Mtb	-0.06	5.68E-01	8.94E-01	-0.09	4.59E-01	8.36E-01	-0.06	7.15E-01	9.41E-01	0.04	8.30E-01	1.00E+00	20	Up	3.65E-01	7.39E-01	Up	4.09E-01	7.80E-01	Up	9.57E-01	9.93E-01	Up	2.19E-01	6.00E-01	Lipid	Fatty Acid Metabolism (Acyl Choline)	53257	LC/MS Pos Late	1385	340.321	NA	NA	NA	NA	2665	0.01	0.01	0.02	0	0	MNAR	1
1-palmitoyl-2-arachidonoyl-GPC (16:0/20:4n6)	Phosphatidylcholine	Glycerophosopholipid Mtb	0.07	5.31E-01	8.73E-01	0.09	4.62E-01	8.39E-01	-0.09	5.93E-01	9.36E-01	0.21	2.58E-01	9.23E-01	42	Down	6.68E-01	8.73E-01	Down	8.45E-01	9.60E-01	Down	2.38E-01	8.56E-01	Up	7.12E-01	9.84E-01	Lipid	Phospholipid Metabolism	52462	LC/MS Pos Late	2091	782.569	35418-58-7	10747814	NA	NA	1618	0	0	0	0	0	NA	NA
sphingomyelin (d18:2/16:0, d18:1/16:1)*	Sphingomyelin	Sphingolipid Mtb	0.1	3.61E-01	8.11E-01	0.09	4.65E-01	8.40E-01	0.32	5.93E-02	7.60E-01	-0.15	4.26E-01	9.66E-01	35	Up	8.58E-02	3.82E-01	Up	9.57E-02	5.86E-01	Up	9.69E-02	8.56E-01	Up	9.97E-01	9.97E-01	Lipid	Sphingolipid Metabolism	42459	LC/MS Pos Late	2002	701.559	NA	NA	NA	NA	2245	0	0	0	0	0	NA	NA
1-palmitoyl-GPC (16:0)	Lysophosphatidylcholine	Glycerophosopholipid Mtb	-0.05	6.17E-01	9.00E-01	-0.09	4.64E-01	8.40E-01	0	9.79E-01	9.98E-01	0.01	9.45E-01	1.00E+00	25	Down	6.88E-01	8.73E-01	Down	5.51E-01	8.18E-01	Down	8.60E-01	9.93E-01	Up	7.48E-01	9.84E-01	Lipid	Lysolipid	33955	LC/MS Pos Late	1525	496.34	17364-16-8	86554	NA	HMDB10382	1895	0	0	0	0	0	NA	NA
1-palmitoyl-2-oleoyl-GPI (16:0/18:1)*	Phosphatidylinositol	Glycerophosopholipid Mtb	-0.09	4.22E-01	8.34E-01	-0.09	4.67E-01	8.41E-01	-0.2	2.46E-01	8.90E-01	0.06	7.65E-01	1.00E+00	5	Down	6.95E-01	8.73E-01	Down	9.23E-01	9.76E-01	Down	4.59E-01	8.67E-01	Down	7.29E-01	9.84E-01	Lipid	Phospholipid Metabolism	52669	LC/MS Polar	893	835.534	NA	NA	NA	NA	1676	0	0	0	0	0	NA	NA
2-hydroxypalmitate	Fatty Acid (Monohydroxy)	Fatty Acid Mtb	0.15	1.63E-01	6.29E-01	0.08	4.72E-01	8.42E-01	0.23	1.70E-01	8.51E-01	0.32	8.91E-02	8.69E-01	13	Up	5.28E-01	8.51E-01	Up	9.36E-01	9.76E-01	Up	7.51E-01	9.93E-01	Up	5.43E-02	4.76E-01	Lipid	Fatty Acid, Monohydroxy	35675	LC/MS Neg	5511.2	271.228	764-67-0	92836	NA	HMDB31057	1398	0	0	0	0	0	NA	NA
[truncated: 339 more rows]

## Sheet: Table S4 (Discarded Metabolites
BIOCHEMICAL	Reason
methyl glucopyranoside (alpha + beta)	Too missing
erythritol	Too missing
pyridoxate	Too missing
thiamin monophosphate	Too missing
alpha-tocotrienol	Too missing
3'-dephosphocoenzyme A	Too missing
[truncated: 58 more rows]

## Sheet: Table S5 (Metabolites and Group
BIOCHEMICAL	pathway	super pathway
[truncated: 371 more rows]

[truncated: 1 more sheets: Table S6 (Effect Group Table)]
